# Supplementary material for: Beta cell dysfunction induced by bone morphogenetic protein (BMP)-2 is associated with histone modifications and decreased NeuroD1 chromatin binding
Source: Cell Death Dis. 2023 Jul 5;14(7):399. doi: 10.1038/s41419-023-05906-w (PMC10322916; doi:10.1038/s41419-023-05906-w)
Supplement: Supplementary file 4 — Supplementary datasheets 1-20 [file 41419_2023_5906_MOESM4_ESM.xlsx]

## Sheet: 1.RNA-seq
test_id	gene_id	gene	locus	sample_1	sample_2	status	value_1	value_2	log2(fold_change)	test_stat	p_value	q_value	significant
0610010B08Rik	0610010B08Rik,Gm4724	0610010B08Rik,Gm4724	chr2:175594788-176850107	ctl	Bmp2	NOTEST	0	0	0	0	1	1	no
1100001G20Rik	1100001G20Rik	1100001G20Rik	chr11:83560441-83566148	ctl	Bmp2	NOTEST	0	0	0	0	1	1	no
1110015O18Rik	1110015O18Rik	1110015O18Rik	chr3:4798707-4814911	ctl	Bmp2	NOTEST	0	0	0	0	1	1	no
1110025L11Rik	1110025L11Rik	1110025L11Rik	chr16:89063654-89064247	ctl	Bmp2	NOTEST	0	0	0	0	1	1	no
1110028F11Rik	1110028F11Rik	1110028F11Rik	chr11:87476588-87549041	ctl	Bmp2	NOTEST	0	0	0	0	1	1	no
1110032F04Rik	1110032F04Rik	1110032F04Rik	chr3:68673507-68676085	ctl	Bmp2	NOTEST	0	0	0	0	1	1	no
1110036E04Rik	1110036E04Rik	1110036E04Rik	chr9:63897635-63901907	ctl	Bmp2	NOTEST	0	0	0	0	1	1	no
1190003K10Rik	1190003K10Rik	1190003K10Rik	chr13:64582553-64599100	ctl	Bmp2	NOTEST	0	0	0	0	1	1	no
1500015L24Rik	1500015L24Rik	1500015L24Rik	chr19:20479777-20497275	ctl	Bmp2	NOTEST	0	0	0	0	1	1	no
1600002D24Rik	1600002D24Rik	1600002D24Rik	chr16:96052729-96150684	ctl	Bmp2	NOTEST	0	0	0	0	1	1	no
1600010M07Rik	1600010M07Rik	1600010M07Rik	chr7:117141890-117150160	ctl	Bmp2	NOTEST	0	0	0	0	1	1	no
1600014K23Rik	1600014K23Rik	1600014K23Rik	chrX:82495015-82515630	ctl	Bmp2	NOTEST	0	0	0	0	1	1	no
1600015I10Rik	1600015I10Rik	1600015I10Rik	chr6:48879894-48883686	ctl	Bmp2	NOTEST	0	0	0	0	1	1	no
1600019K03Rik	1600019K03Rik	1600019K03Rik	chr16:35503255-35509505	ctl	Bmp2	NOTEST	0	0	0	0	1	1	no
1600025M17Rik	1600025M17Rik	1600025M17Rik	chrX:53570784-53573841	ctl	Bmp2	NOTEST	0	0	0	0	1	1	no
1600027J07Rik	1600027J07Rik	1600027J07Rik	chr8:105867777-105871434	ctl	Bmp2	NOTEST	0	0	0	0	1	1	no
1700001F09Rik	1700001F09Rik	1700001F09Rik	chr14:44020916-44026344	ctl	Bmp2	NOTEST	0	0	0	0	1	1	no
1700001J11Rik	1700001J11Rik	1700001J11Rik	chr9:39858142-39860610	ctl	Bmp2	NOTEST	0	0.00716182	inf	0	1	1	no
1700003C15Rik	1700003C15Rik	1700003C15Rik	chr5:11749832-11769308	ctl	Bmp2	NOTEST	0	0	0	0	1	1	no
1700003D09Rik	1700003D09Rik	1700003D09Rik	chr11:98210051-98219597	ctl	Bmp2	NOTEST	0	0	0	0	1	1	no
1700003E24Rik	1700003E24Rik	1700003E24Rik	chrX:90428565-90429283	ctl	Bmp2	NOTEST	0	0	0	0	1	1	no
1700003F12Rik	1700003F12Rik	1700003F12Rik	chr2:154370140-154384589	ctl	Bmp2	NOTEST	0	0.0306334	inf	0	1	1	no
1700003G13Rik	1700003G13Rik	1700003G13Rik	chr9:45126348-45155663	ctl	Bmp2	NOTEST	0	0	0	0	1	1	no
1700003H04Rik	1700003H04Rik	1700003H04Rik	chr3:124268808-124284009	ctl	Bmp2	NOTEST	0	0	0	0	1	1	no
1700003L19Rik	1700003L19Rik	1700003L19Rik	chr16:12811482-12848746	ctl	Bmp2	NOTEST	0	0	0	0	1	1	no
1700003P14Rik	1700003P14Rik	1700003P14Rik	chr13:119344974-119377436	ctl	Bmp2	NOTEST	0	0	0	0	1	1	no
1700006A11Rik	1700006A11Rik	1700006A11Rik	chr3:124104072-124128946	ctl	Bmp2	NOTEST	0	0	0	0	1	1	no
1700006E09Rik	1700006E09Rik	1700006E09Rik	chr11:101848369-101853578	ctl	Bmp2	NOTEST	0	0	0	0	1	1	no
1700006H21Rik	1700006H21Rik	1700006H21Rik	chr13:108477476-108482248	ctl	Bmp2	NOTEST	0	0	0	0	1	1	no
1700007F19Rik	1700007F19Rik	1700007F19Rik	chr3:57945628-57967729	ctl	Bmp2	NOTEST	0	0	0	0	1	1	no
1700007P06Rik	1700007P06Rik	1700007P06Rik	chr1:188872285-189039325	ctl	Bmp2	NOTEST	0	0	0	0	1	1	no
1700008I05Rik	1700008I05Rik	1700008I05Rik	chrX:132189236-132228329	ctl	Bmp2	NOTEST	0	0.0110722	inf	0	1	1	no
1700008K24Rik	1700008K24Rik	1700008K24Rik	chr17:49251588-49252858	ctl	Bmp2	NOTEST	0	0	0	0	1	1	no
1700008P02Rik	1700008P02Rik	1700008P02Rik	chr3:6615412-6620443	ctl	Bmp2	NOTEST	0	0	0	0	1	1	no
1700009C05Rik	1700009C05Rik	1700009C05Rik	chr6:81850458-81860794	ctl	Bmp2	NOTEST	0	0.0220326	inf	0	1	1	no
1700009J07Rik	1700009J07Rik	1700009J07Rik	chr10:77356164-77358856	ctl	Bmp2	NOTEST	0	0	0	0	1	1	no
1700009N14Rik	1700009N14Rik	1700009N14Rik	chr4:39397325-39398811	ctl	Bmp2	NOTEST	0	0	0	0	1	1	no
1700010D01Rik	1700010D01Rik	1700010D01Rik	chrX:92907016-93123309	ctl	Bmp2	NOTEST	0	0	0	0	1	1	no
1700010I02Rik	1700010I02Rik	1700010I02Rik	chr3:7925302-7954887	ctl	Bmp2	NOTEST	0	0	0	0	1	1	no
1700010J16Rik	1700010J16Rik	1700010J16Rik	chr10:112163981-112222655	ctl	Bmp2	NOTEST	0	0	0	0	1	1	no
1700011B04Rik	1700011B04Rik	1700011B04Rik	chr13:35273491-35279883	ctl	Bmp2	NOTEST	0	0	0	0	1	1	no
1700011E24Rik	1700011E24Rik	1700011E24Rik	chr17:87788910-87827081	ctl	Bmp2	NOTEST	0	0.0504112	inf	0	1	1	no
1700011I03Rik	1700011I03Rik	1700011I03Rik	chr18:57693479-57890719	ctl	Bmp2	NOTEST	0	0	0	0	1	1	no
1700011L22Rik	1700011L22Rik	1700011L22Rik	chr8:81734328-81772482	ctl	Bmp2	NOTEST	0	0.0209417	inf	0	1	1	no
1700012A03Rik	1700012A03Rik	1700012A03Rik	chr6:32000287-32008915	ctl	Bmp2	NOTEST	0	0	0	0	1	1	no
1700012B09Rik	1700012B09Rik	1700012B09Rik	chr9:14562637-14575474	ctl	Bmp2	NOTEST	0	0	0	0	1	1	no
1700012P22Rik	1700012P22Rik	1700012P22Rik	chr4:144008093-144028675	ctl	Bmp2	NOTEST	0	0	0	0	1	1	no
1700013D24Rik	1700013D24Rik	1700013D24Rik	chr6:124297611-124307104	ctl	Bmp2	NOTEST	0	0.0389041	inf	0	1	1	no
1700013H16Rik	1700013H16Rik	1700013H16Rik	chrX:51046077-51061008	ctl	Bmp2	NOTEST	0	0	0	0	1	1	no
1700016L21Rik	1700016L21Rik	1700016L21Rik	chr1:80442506-80472235	ctl	Bmp2	NOTEST	0	0	0	0	1	1	no
1700016P04Rik	1700016P04Rik	1700016P04Rik	chr6:13363336-13365996	ctl	Bmp2	NOTEST	0	0	0	0	1	1	no
1700017D01Rik	1700017D01Rik	1700017D01Rik	chr19:11171305-11205368	ctl	Bmp2	NOTEST	0	0	0	0	1	1	no
1700017G19Rik	1700017G19Rik	1700017G19Rik	chr3:40403786-40421834	ctl	Bmp2	NOTEST	0	0	0	0	1	1	no
1700017J07Rik	1700017J07Rik	1700017J07Rik	chr2:168803768-168804406	ctl	Bmp2	NOTEST	0	0	0	0	1	1	no
1700017N19Rik	1700017N19Rik	1700017N19Rik	chr10:100055019-100081025	ctl	Bmp2	NOTEST	0	0	0	0	1	1	no
1700018A04Rik	1700018A04Rik	1700018A04Rik	chr13:31657360-31674382	ctl	Bmp2	NOTEST	0	0	0	0	1	1	no
1700018B08Rik	1700018B08Rik	1700018B08Rik	chr8:124054683-124065854	ctl	Bmp2	NOTEST	0	0	0	0	1	1	no
1700018B24Rik	1700018B24Rik	1700018B24Rik	chr3:48409652-48413022	ctl	Bmp2	NOTEST	0	0	0	0	1	1	no
1700018F24Rik	1700018F24Rik	1700018F24Rik	chr5:145803858-145806547	ctl	Bmp2	NOTEST	0	0	0	0	1	1	no
1700019A02Rik	1700019A02Rik	1700019A02Rik	chr1:53215420-53244461	ctl	Bmp2	NOTEST	0	0	0	0	1	1	no
1700019B21Rik	1700019B21Rik	1700019B21Rik	chrX:59763713-59780186	ctl	Bmp2	NOTEST	0	0	0	0	1	1	no
1700019E08Rik	1700019E08Rik	1700019E08Rik	chr2:45552124-45553967	ctl	Bmp2	NOTEST	0	0	0	0	1	1	no
1700019G24Rik	1700019G24Rik	1700019G24Rik	chr6:5675638-5978039	ctl	Bmp2	NOTEST	0	0	0	0	1	1	no
1700019M22Rik	1700019M22Rik	1700019M22Rik	chr12:97284830-97285432	ctl	Bmp2	NOTEST	0	0	0	0	1	1	no
1700020G17Rik	1700020G17Rik	1700020G17Rik	chr10:110238229-110333563	ctl	Bmp2	NOTEST	0	0	0	0	1	1	no
1700020M21Rik	1700020M21Rik	1700020M21Rik	chr9:120822891-120824368	ctl	Bmp2	NOTEST	0	0	0	0	1	1	no
1700020N01Rik	1700020N01Rik	1700020N01Rik	chr10:21312950-21342181	ctl	Bmp2	NOTEST	0	0	0	0	1	1	no
1700020N15Rik	1700020N15Rik	1700020N15Rik	chrX:67182434-67396763	ctl	Bmp2	NOTEST	0	0	0	0	1	1	no
1700021F07Rik	1700021F07Rik	1700021F07Rik	chr2:173348092-173354003	ctl	Bmp2	NOTEST	0	0	0	0	1	1	no
1700021N21Rik	1700021N21Rik	1700021N21Rik	chr4:134004679-134006086	ctl	Bmp2	NOTEST	0	0.018326	inf	0	1	1	no
1700022A21Rik	1700022A21Rik	1700022A21Rik	chr5:24151270-24154678	ctl	Bmp2	NOTEST	0	0	0	0	1	1	no
1700022A22Rik	1700022A22Rik	1700022A22Rik	chr15:46156130-46205445	ctl	Bmp2	NOTEST	0	0	0	0	1	1	no
1700022H16Rik	1700022H16Rik	1700022H16Rik	chr12:9572041-9577391	ctl	Bmp2	NOTEST	0	0	0	0	1	1	no
1700023C21Rik	1700023C21Rik	1700023C21Rik	chr11:109707191-109709790	ctl	Bmp2	NOTEST	0	0	0	0	1	1	no
1700023F02Rik	1700023F02Rik	1700023F02Rik	chr10:65583356-65586812	ctl	Bmp2	NOTEST	0	0	0	0	1	1	no
1700023L04Rik	1700023L04Rik	1700023L04Rik	chr6:29935328-29943531	ctl	Bmp2	NOTEST	0	0	0	0	1	1	no
1700024B18Rik	1700024B18Rik	1700024B18Rik	chr14:124377512-125076349	ctl	Bmp2	NOTEST	0	0	0	0	1	1	no
1700024G13Rik	1700024G13Rik	1700024G13Rik	chr14:33189687-33201559	ctl	Bmp2	NOTEST	0	0	0	0	1	1	no
1700024P04Rik	1700024P04Rik	1700024P04Rik	chr13:99754044-99754520	ctl	Bmp2	NOTEST	0	0	0	0	1	1	no
1700025B11Rik	1700025B11Rik	1700025B11Rik	chr15:77388669-77392322	ctl	Bmp2	NOTEST	0	0	0	0	1	1	no
1700025F22Rik	1700025F22Rik	1700025F22Rik	chr19:11214172-11239810	ctl	Bmp2	NOTEST	0	0	0	0	1	1	no
1700025F24Rik	1700025F24Rik	1700025F24Rik	chr10:118850499-118863920	ctl	Bmp2	NOTEST	0	0	0	0	1	1	no
1700025K24Rik	1700025K24Rik	1700025K24Rik	chr17:54491907-54509399	ctl	Bmp2	NOTEST	0	0	0	0	1	1	no
1700025M24Rik	1700025M24Rik	1700025M24Rik	chr5:73659818-73675423	ctl	Bmp2	NOTEST	0	0.0436639	inf	0	1	1	no
1700026D08Rik	1700026D08Rik	1700026D08Rik	chr7:90924126-90943349	ctl	Bmp2	NOTEST	0	0	0	0	1	1	no
1700026D11Rik	1700026D11Rik	1700026D11Rik	chr2:132316463-132349793	ctl	Bmp2	NOTEST	0	0	0	0	1	1	no
1700027A15Rik	1700027A15Rik	1700027A15Rik	chr1:73062609-73072082	ctl	Bmp2	NOTEST	0	0	0	0	1	1	no
1700027F09Rik	1700027F09Rik	1700027F09Rik	chr5:64846051-64859181	ctl	Bmp2	NOTEST	0	0	0	0	1	1	no
1700027H10Rik	1700027H10Rik	1700027H10Rik	chr3:45182319-45243231	ctl	Bmp2	NOTEST	0	0.0427459	inf	0	1	1	no
1700027I24Rik	1700027I24Rik	1700027I24Rik	chr9:36476440-36500774	ctl	Bmp2	NOTEST	0	0	0	0	1	1	no
1700027J07Rik	1700027J07Rik	1700027J07Rik	chr10:43465963-43485642	ctl	Bmp2	NOTEST	0	0	0	0	1	1	no
1700028D13Rik	1700028D13Rik	1700028D13Rik	chr5:112635782-112639022	ctl	Bmp2	NOTEST	0	0	0	0	1	1	no
1700028M03Rik	1700028M03Rik	1700028M03Rik	chr3:83359288-83378040	ctl	Bmp2	NOTEST	0	0	0	0	1	1	no
1700028P14Rik	1700028P14Rik	1700028P14Rik	chr19:23633249-23727302	ctl	Bmp2	NOTEST	0	0	0	0	1	1	no
1700028P15Rik	1700028P15Rik	1700028P15Rik	chr2:171782378-171788299	ctl	Bmp2	NOTEST	0	0	0	0	1	1	no
1700029B22Rik	1700029B22Rik	1700029B22Rik	chr7:138289952-138294092	ctl	Bmp2	NOTEST	0	0	0	0	1	1	no
1700029F12Rik	1700029F12Rik	1700029F12Rik	chr13:97791818-97805209	ctl	Bmp2	NOTEST	0	0	0	0	1	1	no
1700029H14Rik	1700029H14Rik	1700029H14Rik	chr8:13550721-13562461	ctl	Bmp2	NOTEST	0	0	0	0	1	1	no
1700029J03Rik	1700029J03Rik	1700029J03Rik	chr16:93397059-93459117	ctl	Bmp2	NOTEST	0	0	0	0	1	1	no
1700029M20Rik	1700029M20Rik	1700029M20Rik	chr4:135182569-135186113	ctl	Bmp2	NOTEST	0	0	0	0	1	1	no
1700029N11Rik	1700029N11Rik	1700029N11Rik	chr13:44535095-44552936	ctl	Bmp2	NOTEST	0	0	0	0	1	1	no
1700030F04Rik	1700030F04Rik	1700030F04Rik	chr6:117629224-117701787	ctl	Bmp2	NOTEST	0	0	0	0	1	1	no
1700030L20Rik	1700030L20Rik	1700030L20Rik	chr3:136098233-136112313	ctl	Bmp2	NOTEST	0	0	0	0	1	1	no
1700030M09Rik	1700030M09Rik	1700030M09Rik	chr8:124068287-124071552	ctl	Bmp2	NOTEST	0	0	0	0	1	1	no
1700030N03Rik	1700030N03Rik	1700030N03Rik	chr19:3153798-3197703	ctl	Bmp2	NOTEST	0	0	0	0	1	1	no
1700031A10Rik	1700031A10Rik	1700031A10Rik	chr17:37060736-37070377	ctl	Bmp2	NOTEST	0	0	0	0	1	1	no
1700031M16Rik	1700031M16Rik	1700031M16Rik	chr15:98228875-98246566	ctl	Bmp2	NOTEST	0	0	0	0	1	1	no
1700031P21Rik	1700031P21Rik	1700031P21Rik	chr12:53700970-53703309	ctl	Bmp2	NOTEST	0	0	0	0	1	1	no
1700034E13Rik	1700034E13Rik	1700034E13Rik	chr18:52805873-52823385	ctl	Bmp2	NOTEST	0	0	0	0	1	1	no
1700034J05Rik	1700034J05Rik	1700034J05Rik	chr6:146837015-146980545	ctl	Bmp2	NOTEST	0	0	0	0	1	1	no
1700034K08Rik	1700034K08Rik	1700034K08Rik	chr9:92874753-92900571	ctl	Bmp2	NOTEST	0	0	0	0	1	1	no
1700034O15Rik	1700034O15Rik	1700034O15Rik	chr6:41634429-41635716	ctl	Bmp2	NOTEST	0	0	0	0	1	1	no
1700036G14Rik	1700036G14Rik	1700036G14Rik	chr3:85121440-85135949	ctl	Bmp2	NOTEST	0	0	0	0	1	1	no
1700039E15Rik	1700039E15Rik	1700039E15Rik	chr7:52538242-52544363	ctl	Bmp2	NOTEST	0	0	0	0	1	1	no
1700039E22Rik	1700039E22Rik	1700039E22Rik	chr19:44831883-44912359	ctl	Bmp2	NOTEST	0	0	0	0	1	1	no
1700041C23Rik	1700041C23Rik	1700041C23Rik	chr9:57023081-57033915	ctl	Bmp2	NOTEST	0	0	0	0	1	1	no
1700041M19Rik	1700041M19Rik	1700041M19Rik	chr16:77004472-77011126	ctl	Bmp2	NOTEST	0	0	0	0	1	1	no
1700042B14Rik	1700042B14Rik	1700042B14Rik	chrX:151559523-151582392	ctl	Bmp2	NOTEST	0	0	0	0	1	1	no
1700042G07Rik	1700042G07Rik	1700042G07Rik	chr4:115845976-115846902	ctl	Bmp2	NOTEST	0	0	0	0	1	1	no
1700042G15Rik	1700042G15Rik	1700042G15Rik	chr4:57372663-57377164	ctl	Bmp2	NOTEST	0	0	0	0	1	1	no
1700044C05Rik	1700044C05Rik	1700044C05Rik	chr14:118765099-118797387	ctl	Bmp2	NOTEST	0	0	0	0	1	1	no
1700044K03Rik	1700044K03Rik	1700044K03Rik	chr18:49682942-49684094	ctl	Bmp2	NOTEST	0	0	0	0	1	1	no
1700045H11Rik	1700045H11Rik	1700045H11Rik	chr4:150202333-150229058	ctl	Bmp2	NOTEST	0	0	0	0	1	1	no
1700046C09Rik	1700046C09Rik	1700046C09Rik	chr11:14460338-14499228	ctl	Bmp2	NOTEST	0	0	0	0	1	1	no
1700047A11Rik	1700047A11Rik	1700047A11Rik	chr8:27131892-27229696	ctl	Bmp2	NOTEST	0	0	0	0	1	1	no
1700047E10Rik	1700047E10Rik	1700047E10Rik	chr14:44769271-44790902	ctl	Bmp2	NOTEST	0	0	0	0	1	1	no
1700047G03Rik	1700047G03Rik	1700047G03Rik	chr15:11896816-11899838	ctl	Bmp2	NOTEST	0	0	0	0	1	1	no
1700047I17Rik2	1700047I17Rik2	1700047I17Rik2	chr12:56256090-56365681	ctl	Bmp2	NOTEST	0	0	0	0	1	1	no
1700047L14Rik	1700047L14Rik	1700047L14Rik	chr5:109192860-109197936	ctl	Bmp2	NOTEST	0	0	0	0	1	1	no
1700047M11Rik	1700047M11Rik	1700047M11Rik	chr1:184230964-184233420	ctl	Bmp2	NOTEST	0	0	0	0	1	1	no
1700049E22Rik	1700049E22Rik	1700049E22Rik	chr6:100477393-100483420	ctl	Bmp2	NOTEST	0	0	0	0	1	1	no
1700049L16Rik	1700049L16Rik	1700049L16Rik	chr10:71442632-71443438	ctl	Bmp2	NOTEST	0	0	0	0	1	1	no
1700051A21Rik	1700051A21Rik	1700051A21Rik	chr11:72080345-72082058	ctl	Bmp2	NOTEST	0	0	0	0	1	1	no
1700052I22Rik	1700052I22Rik	1700052I22Rik	chr12:82024418-82025434	ctl	Bmp2	NOTEST	0	0	0	0	1	1	no
1700054K19Rik	1700054K19Rik	1700054K19Rik	chr6:112160701-112162512	ctl	Bmp2	NOTEST	0	0	0	0	1	1	no
1700055C04Rik	1700055C04Rik	1700055C04Rik	chr9:63886271-63889272	ctl	Bmp2	NOTEST	0	0	0	0	1	1	no
1700055N04Rik	1700055N04Rik	1700055N04Rik	chr19:3958807-3970438	ctl	Bmp2	NOTEST	0	0	0	0	1	1	no
1700057G04Rik	1700057G04Rik	1700057G04Rik	chr9:92204214-92252714	ctl	Bmp2	NOTEST	0	0	0	0	1	1	no
1700057H15Rik	1700057H15Rik	1700057H15Rik	chr4:124126868-124163202	ctl	Bmp2	NOTEST	0	0	0	0	1	1	no
1700060C16Rik	1700060C16Rik	1700060C16Rik	chr6:143541872-143599808	ctl	Bmp2	NOTEST	0	0	0	0	1	1	no
1700061F12Rik	1700061F12Rik	1700061F12Rik	chr2:9111141-9119111	ctl	Bmp2	NOTEST	0	0	0	0	1	1	no
1700061I17Rik	1700061I17Rik	1700061I17Rik	chr3:116763439-116780683	ctl	Bmp2	NOTEST	0	0	0	0	1	1	no
1700063A18Rik	1700063A18Rik	1700063A18Rik	chr1:97887235-97918335	ctl	Bmp2	NOTEST	0	0	0	0	1	1	no
1700063O14Rik	1700063O14Rik	1700063O14Rik	chr5:92195267-92196326	ctl	Bmp2	NOTEST	0	0	0	0	1	1	no
1700065I16Rik	1700065I16Rik	1700065I16Rik	chr15:63648742-63651095	ctl	Bmp2	NOTEST	0	0	0	0	1	1	no
1700065J11Rik	1700065J11Rik	1700065J11Rik	chr6:35280845-35286829	ctl	Bmp2	NOTEST	0	0	0	0	1	1	no
1700065J18Rik	1700065J18Rik	1700065J18Rik	chr1:194667898-194668933	ctl	Bmp2	NOTEST	0	0.0641236	inf	0	1	1	no
1700065L07Rik	1700065L07Rik	1700065L07Rik	chr6:73386958-73421015	ctl	Bmp2	NOTEST	0	0	0	0	1	1	no
1700065O20Rik	1700065O20Rik	1700065O20Rik	chr18:49962985-49977610	ctl	Bmp2	NOTEST	0	0	0	0	1	1	no
1700066B17Rik	1700066B17Rik	1700066B17Rik	chr1:39899272-39904175	ctl	Bmp2	NOTEST	0	0	0	0	1	1	no
1700066N21Rik	1700066N21Rik	1700066N21Rik	chr5:88337612-88408376	ctl	Bmp2	NOTEST	0	0	0	0	1	1	no
1700066O22Rik	1700066O22Rik	1700066O22Rik	chr18:57664075-57693406	ctl	Bmp2	NOTEST	0	0	0	0	1	1	no
1700067G17Rik	1700067G17Rik	1700067G17Rik	chr1:90912687-90918785	ctl	Bmp2	NOTEST	0	0	0	0	1	1	no
1700069L16Rik	1700069L16Rik	1700069L16Rik	chr5:114142432-114174781	ctl	Bmp2	NOTEST	0	0	0	0	1	1	no
1700069P05Rik	1700069P05Rik	1700069P05Rik	chr6:118196712-118198472	ctl	Bmp2	NOTEST	0	0	0	0	1	1	no
1700072B07Rik	1700072B07Rik	1700072B07Rik	chr9:58218310-58221990	ctl	Bmp2	NOTEST	0	0	0	0	1	1	no
1700072O05Rik	1700072O05Rik	1700072O05Rik	chr6:120504813-120524222	ctl	Bmp2	NOTEST	0	0	0	0	1	1	no
1700074H08Rik	1700074H08Rik	1700074H08Rik	chr13_random:335114-336655	ctl	Bmp2	NOTEST	0	0	0	0	1	1	no
1700074P13Rik	1700074P13Rik	1700074P13Rik	chr6:40870458-40890556	ctl	Bmp2	NOTEST	0	0	0	0	1	1	no
1700080E11Rik	1700080E11Rik	1700080E11Rik	chr9:105045673-105047412	ctl	Bmp2	NOTEST	0	0	0	0	1	1	no
1700080N15Rik	1700080N15Rik	1700080N15Rik	chr2:4053110-4062187	ctl	Bmp2	NOTEST	0	0	0	0	1	1	no
1700080O16Rik	1700080O16Rik	1700080O16Rik	chrX:49321871-49325949	ctl	Bmp2	NOTEST	0	0	0	0	1	1	no
1700081H04Rik	1700081H04Rik	1700081H04Rik	chr5:119558244-119564552	ctl	Bmp2	NOTEST	0	0	0	0	1	1	no
1700084F23Rik	1700084F23Rik	1700084F23Rik	chr13:70142927-70167226	ctl	Bmp2	NOTEST	0	0	0	0	1	1	no
1700085C21Rik	1700085C21Rik	1700085C21Rik	chr12:83718024-84259800	ctl	Bmp2	NOTEST	0	0	0	0	1	1	no
1700091H14Rik	1700091H14Rik	1700091H14Rik	chr14:42668556-42674084	ctl	Bmp2	NOTEST	0	0	0	0	1	1	no
1700092C10Rik	1700092C10Rik	1700092C10Rik	chr14:69782855-69793597	ctl	Bmp2	NOTEST	0	0	0	0	1	1	no
1700092E19Rik	1700092E19Rik	1700092E19Rik	chr13:26375027-26404275	ctl	Bmp2	NOTEST	0	0	0	0	1	1	no
1700092K14Rik	1700092K14Rik	1700092K14Rik	chr11:114059571-114060513	ctl	Bmp2	NOTEST	0	0	0	0	1	1	no
1700094J05Rik	1700094J05Rik	1700094J05Rik	chr10:75813998-75905657	ctl	Bmp2	NOTEST	0	0	0	0	1	1	no
1700094M24Rik	1700094M24Rik	1700094M24Rik	chr6:52442444-52450079	ctl	Bmp2	NOTEST	0	0	0	0	1	1	no
1700095A21Rik	1700095A21Rik	1700095A21Rik	chr4:145651165-145696039	ctl	Bmp2	NOTEST	0	0	0	0	1	1	no
1700095B10Rik	1700095B10Rik	1700095B10Rik	chr5:113117895-113325382	ctl	Bmp2	NOTEST	0	0	0	0	1	1	no
1700097N02Rik	1700097N02Rik	1700097N02Rik	chr17:30759385-30763850	ctl	Bmp2	NOTEST	0	0	0	0	1	1	no
1700108J01Rik	1700108J01Rik	1700108J01Rik	chr14:122580915-122850368	ctl	Bmp2	NOTEST	0	0	0	0	1	1	no
1700109G14Rik	1700109G14Rik	1700109G14Rik	chr14:61911819-61924171	ctl	Bmp2	NOTEST	0	0	0	0	1	1	no
1700109I08Rik	1700109I08Rik	1700109I08Rik	chr14:40468950-40498581	ctl	Bmp2	NOTEST	0	0	0	0	1	1	no
1700110I01Rik	1700110I01Rik	1700110I01Rik	chr14:3740222-3906698	ctl	Bmp2	NOTEST	0	0	0	0	1	1	no
1700112H15Rik	1700112H15Rik	1700112H15Rik	chr1:186351719-186381570	ctl	Bmp2	NOTEST	0	0	0	0	1	1	no
1700112J05Rik	1700112J05Rik	1700112J05Rik	chr5:77433079-77490547	ctl	Bmp2	NOTEST	0	0.0272607	inf	0	1	1	no
1700119H24Rik	1700119H24Rik	1700119H24Rik	chr16:34785035-35002520	ctl	Bmp2	NOTEST	0	0	0	0	1	1	no
1700120E14Rik	1700120E14Rik	1700120E14Rik	chr18:74602272-74931131	ctl	Bmp2	NOTEST	0	0	0	0	1	1	no
1700120G07Rik	1700120G07Rik	1700120G07Rik	chr7:142383447-142387685	ctl	Bmp2	NOTEST	0	0.0188916	inf	0	1	1	no
1700121L16Rik	1700121L16Rik	1700121L16Rik	chrX:102012114-102037794	ctl	Bmp2	NOTEST	0	0	0	0	1	1	no
1700121N20Rik	1700121N20Rik	1700121N20Rik	chr12:107680861-107685876	ctl	Bmp2	NOTEST	0	0	0	0	1	1	no
1700122O11Rik	1700122O11Rik	1700122O11Rik	chr17:48173694-48175243	ctl	Bmp2	NOTEST	0	0	0	0	1	1	no
1700123K08Rik	1700123K08Rik	1700123K08Rik	chr5:139003067-139005922	ctl	Bmp2	NOTEST	0	0	0	0	1	1	no
1700123O12Rik	1700123O12Rik	1700123O12Rik	chr4:10435177-10724949	ctl	Bmp2	NOTEST	0	0	0	0	1	1	no
1700123O21Rik	1700123O21Rik	1700123O21Rik	chr16:5884885-7412573	ctl	Bmp2	NOTEST	0	0	0	0	1	1	no
1700125G02Rik	1700125G02Rik	1700125G02Rik	chr4:124559028-124595044	ctl	Bmp2	NOTEST	0	0	0	0	1	1	no
1700125H20Rik	1700125H20Rik	1700125H20Rik	chr11:84984597-84994656	ctl	Bmp2	NOTEST	0	0	0	0	1	1	no
1700126H18Rik	1700126H18Rik	1700126H18Rik	chr5:66557845-66582574	ctl	Bmp2	NOTEST	0	0	0	0	1	1	no
1700128A07Rik	1700128A07Rik	1700128A07Rik	chr14:106816403-106885737	ctl	Bmp2	NOTEST	0	0	0	0	1	1	no
1700128F08Rik	1700128F08Rik	1700128F08Rik	chr9:8221888-8241987	ctl	Bmp2	NOTEST	0	0	0	0	1	1	no
1700129C05Rik	1700129C05Rik	1700129C05Rik	chr14:59751876-59761730	ctl	Bmp2	NOTEST	0	0	0	0	1	1	no
1810007D17Rik	1810007D17Rik	1810007D17Rik	chr19:58680818-58704243	ctl	Bmp2	NOTEST	0	0	0	0	1	1	no
1810009J06Rik	1810009J06Rik	1810009J06Rik	chr6:40914770-40918426	ctl	Bmp2	NOTEST	0	0	0	0	1	1	no
1810013A23Rik	1810013A23Rik	1810013A23Rik	chr17:28369698-28438414	ctl	Bmp2	NOTEST	0	0	0	0	1	1	no
1810018F18Rik	1810018F18Rik	1810018F18Rik	chr19:58773406-58775813	ctl	Bmp2	NOTEST	0	0	0	0	1	1	no
1810046K07Rik	1810046K07Rik	1810046K07Rik	chr9:51097790-51137022	ctl	Bmp2	NOTEST	0	0	0	0	1	1	no
1810053B23Rik	1810053B23Rik	1810053B23Rik	chr16:93343960-93359788	ctl	Bmp2	NOTEST	0	0	0	0	1	1	no
1810065E05Rik	1810065E05Rik	1810065E05Rik	chr11:58234612-58239525	ctl	Bmp2	NOTEST	0	0	0	0	1	1	no
2010003K11Rik	2010003K11Rik	2010003K11Rik	chr19:4496787-4498583	ctl	Bmp2	NOTEST	0	0	0	0	1	1	no
2010010A06Rik	2010010A06Rik	2010010A06Rik	chr18:75448313-75456983	ctl	Bmp2	NOTEST	0	0	0	0	1	1	no
2010106C02Rik	2010106C02Rik	2010106C02Rik	chr17:86567124-87057259	ctl	Bmp2	NOTEST	0	0	0	0	1	1	no
2010106E10Rik	2010106E10Rik	2010106E10Rik	chrX:109608882-109671952	ctl	Bmp2	NOTEST	0	0	0	0	1	1	no
2010109I03Rik	2010109I03Rik	2010109I03Rik	chr15:74708765-74712134	ctl	Bmp2	NOTEST	0	0.0310262	inf	0	1	1	no
2010310C07Rik	2010310C07Rik	2010310C07Rik	chr6:42299826-42330557	ctl	Bmp2	NOTEST	0	0	0	0	1	1	no
2010315B03Rik	2010315B03Rik	2010315B03Rik	chr9_random:202786-223677	ctl	Bmp2	NOTEST	0	0	0	0	1	1	no
2210409D07Rik	2210409D07Rik	2210409D07Rik	chr18:57693479-57890719	ctl	Bmp2	NOTEST	0	0	0	0	1	1	no
2210414B05Rik	2210414B05Rik	2210414B05Rik	chr4:3583652-3590255	ctl	Bmp2	NOTEST	0	0	0	0	1	1	no
2210420H20Rik	2210420H20Rik	2210420H20Rik	chr18:82923896-82928431	ctl	Bmp2	NOTEST	0	0	0	0	1	1	no
2300002M23Rik	2300002M23Rik	2300002M23Rik	chr17:35704429-35705890	ctl	Bmp2	NOTEST	0	0	0	0	1	1	no
2300003K06Rik	2300003K06Rik	2300003K06Rik	chr11:99698461-99699380	ctl	Bmp2	NOTEST	0	0	0	0	1	1	no
2300005B03Rik	2300005B03Rik	2300005B03Rik	chr15:74573268-74577117	ctl	Bmp2	NOTEST	0	0	0	0	1	1	no
2310002D06Rik	2310002D06Rik	2310002D06Rik	chr12:81608192-81618941	ctl	Bmp2	NOTEST	0	0	0	0	1	1	no
2310002F09Rik	2310002F09Rik	2310002F09Rik	chr7:51000835-51011306	ctl	Bmp2	NOTEST	0	0	0	0	1	1	no
2310002J15Rik	2310002J15Rik	2310002J15Rik	chr2:25094338-25095417	ctl	Bmp2	NOTEST	0	0.0222616	inf	0	1	1	no
2310002L09Rik	2310002L09Rik	2310002L09Rik	chr4:73585274-73596750	ctl	Bmp2	NOTEST	0	0	0	0	1	1	no
2310005A03Rik	2310005A03Rik	2310005A03Rik	chr2:154923526-154925815	ctl	Bmp2	NOTEST	0	0	0	0	1	1	no
2310005E17Rik	2310005E17Rik	2310005E17Rik	chr13:99194064-99205020	ctl	Bmp2	NOTEST	0	0	0	0	1	1	no
2310005G13Rik	2310005G13Rik	2310005G13Rik	chr16:57037079-57071459	ctl	Bmp2	NOTEST	0	0	0	0	1	1	no
2310008N11Rik	2310008N11Rik	2310008N11Rik	chr8:27925068-27934895	ctl	Bmp2	NOTEST	0	0	0	0	1	1	no
2310015D24Rik	2310015D24Rik	2310015D24Rik	chr16:13514223-13520512	ctl	Bmp2	NOTEST	0	0.00641624	inf	0	1	1	no
2310016D03Rik	2310016D03Rik	2310016D03Rik	chr12:31095423-31152223	ctl	Bmp2	NOTEST	0	0	0	0	1	1	no
2310034C09Rik	2310034C09Rik	2310034C09Rik	chr16:88759091-88760034	ctl	Bmp2	NOTEST	0	0	0	0	1	1	no
2310034O05Rik	2310034O05Rik	2310034O05Rik	chr5:100639710-100647068	ctl	Bmp2	NOTEST	0	0	0	0	1	1	no
2310039L15Rik	2310039L15Rik	2310039L15Rik	chr10:94798909-94825850	ctl	Bmp2	NOTEST	0	0	0	0	1	1	no
2310042E22Rik	2310042E22Rik	2310042E22Rik	chr16:21152731-21154017	ctl	Bmp2	NOTEST	0	0	0	0	1	1	no
2310043L19Rik	2310043L19Rik	2310043L19Rik	chr1:179571672-179573074	ctl	Bmp2	NOTEST	0	0	0	0	1	1	no
2310050C09Rik	2310050C09Rik	2310050C09Rik	chr3:92672280-92674127	ctl	Bmp2	NOTEST	0	0	0	0	1	1	no
2310057J18Rik	2310057J18Rik	2310057J18Rik	chr10:28692093-28706112	ctl	Bmp2	NOTEST	0	0	0	0	1	1	no
2310057N15Rik	2310057N15Rik	2310057N15Rik	chr16:88773425-88774451	ctl	Bmp2	NOTEST	0	0	0	0	1	1	no
2310061N02Rik	2310061N02Rik	2310061N02Rik	chr16:88707415-88708207	ctl	Bmp2	NOTEST	0	0	0	0	1	1	no
2310065F04Rik	2310065F04Rik	2310065F04Rik	chr11:66925962-66933582	ctl	Bmp2	NOTEST	0	0	0	0	1	1	no
2310069B03Rik	2310069B03Rik	2310069B03Rik	chr6:82827859-82831847	ctl	Bmp2	NOTEST	0	0	0	0	1	1	no
2310079G19Rik	2310079G19Rik	2310079G19Rik	chr16:88627032-88627911	ctl	Bmp2	NOTEST	0	0	0	0	1	1	no
2310081J21Rik	2310081J21Rik	2310081J21Rik	chr13:50774538-50775593	ctl	Bmp2	NOTEST	0	0	0	0	1	1	no
2410003L11Rik	2410003L11Rik	2410003L11Rik	chr11:97459824-97484207	ctl	Bmp2	NOTEST	0	0.0426297	inf	0	1	1	no
2410004I01Rik	2410004I01Rik	2410004I01Rik	chr11:102819613-102825468	ctl	Bmp2	NOTEST	0	0	0	0	1	1	no
2410007B07Rik	2410007B07Rik	2410007B07Rik	chr3:75451362-75459653	ctl	Bmp2	NOTEST	0	0.0155352	inf	0	1	1	no
2410012E07Rik	2410012E07Rik	2410012E07Rik	chr14:71252739-71273761	ctl	Bmp2	NOTEST	0	0	0	0	1	1	no
2410017I17Rik	2410017I17Rik	2410017I17Rik	chr17:36281962-36299319	ctl	Bmp2	NOTEST	0	0	0	0	1	1	no
2410088K16Rik	2410088K16Rik	2410088K16Rik	chr1:90651464-90652308	ctl	Bmp2	NOTEST	0	0	0	0	1	1	no
2410114N07Rik	2410114N07Rik	2410114N07Rik	chr4:34857037-34858730	ctl	Bmp2	NOTEST	0	0	0	0	1	1	no
2410124H12Rik	2410124H12Rik	2410124H12Rik	chr16:92478986-92497610	ctl	Bmp2	NOTEST	0	0	0	0	1	1	no
2410137M14Rik	2410137M14Rik	2410137M14Rik	chr17:37114645-37118182	ctl	Bmp2	NOTEST	0	0	0	0	1	1	no
2410141K09Rik	2410141K09Rik	2410141K09Rik	chr13:66519049-66542054	ctl	Bmp2	NOTEST	0	0	0	0	1	1	no
2610016A17Rik	2610016A17Rik	2610016A17Rik	chr19:25745623-25746729	ctl	Bmp2	NOTEST	0	0	0	0	1	1	no
2610034M16Rik	2610034M16Rik	2610034M16Rik	chr17:59018230-59130798	ctl	Bmp2	NOTEST	0	0	0	0	1	1	no
2610035F20Rik	2610035F20Rik	2610035F20Rik	chr14:122869598-122874421	ctl	Bmp2	NOTEST	0	0	0	0	1	1	no
2610100L16Rik	2610100L16Rik	2610100L16Rik	chr3:17689920-17700071	ctl	Bmp2	NOTEST	0	0	0	0	1	1	no
2610207O16Rik	2610207O16Rik	2610207O16Rik	chr1:42763907-42770299	ctl	Bmp2	NOTEST	0	0	0	0	1	1	no
2700046A07Rik	2700046A07Rik	2700046A07Rik	chr18:62911327-62916001	ctl	Bmp2	NOTEST	0	0	0	0	1	1	no
2700069I18Rik	2700069I18Rik	2700069I18Rik	chr3:5177823-5415855	ctl	Bmp2	NOTEST	0	0	0	0	1	1	no
2700086A05Rik	2700086A05Rik	2700086A05Rik	chr6:52119060-52163596	ctl	Bmp2	NOTEST	0	0.0275735	inf	0	1	1	no
2700089I24Rik	2700089I24Rik	2700089I24Rik	chr19:59567625-59635294	ctl	Bmp2	NOTEST	0	0.0199793	inf	0	1	1	no
2810007J24Rik	2810007J24Rik	2810007J24Rik	chr7:14996034-15031936	ctl	Bmp2	NOTEST	0	0	0	0	1	1	no
2810049E08Rik	2810049E08Rik	2810049E08Rik	chr13:84030812-84068315	ctl	Bmp2	NOTEST	0	0	0	0	1	1	no
2810433D01Rik	2810433D01Rik	2810433D01Rik	chr11:102480820-102485730	ctl	Bmp2	NOTEST	0	0	0	0	1	1	no
2810471M01Rik	2810471M01Rik	2810471M01Rik	chr11:28581563-28593276	ctl	Bmp2	NOTEST	0	0	0	0	1	1	no
2900079G21Rik	2900079G21Rik	2900079G21Rik	chr9:111967594-112251429	ctl	Bmp2	NOTEST	0	0	0	0	1	1	no
2900092C05Rik	2900092C05Rik	2900092C05Rik	chr7:13097899-13141670	ctl	Bmp2	NOTEST	0	0	0	0	1	1	no
3010033K07Rik	3010033K07Rik	3010033K07Rik	chr8:111077151-111108577	ctl	Bmp2	NOTEST	0	0	0	0	1	1	no
3100003L05Rik	3100003L05Rik	3100003L05Rik	chr7:131769183-131852449	ctl	Bmp2	NOTEST	0	0	0	0	1	1	no
3110015C05Rik	3110015C05Rik	3110015C05Rik	chr13:112001676-112019639	ctl	Bmp2	NOTEST	0	0	0	0	1	1	no
3110035E14Rik	3110035E14Rik	3110035E14Rik	chr1:9538126-9621173	ctl	Bmp2	NOTEST	0	0	0	0	1	1	no
3110039I08Rik	3110039I08Rik	3110039I08Rik	chr9:41184643-41240162	ctl	Bmp2	NOTEST	0	0	0	0	1	1	no
3110039M20Rik	3110039M20Rik	3110039M20Rik	chr12:50490638-50508333	ctl	Bmp2	NOTEST	0	0	0	0	1	1	no
3110079O15Rik	3110079O15Rik	3110079O15Rik	chr1:89366838-89372034	ctl	Bmp2	NOTEST	0	0	0	0	1	1	no
3110082J24Rik	3110082J24Rik	3110082J24Rik	chr5:30430123-30481520	ctl	Bmp2	NOTEST	0	0	0	0	1	1	no
3110099E03Rik	3110099E03Rik	3110099E03Rik	chr2:115319248-115337937	ctl	Bmp2	NOTEST	0	0	0	0	1	1	no
3830417A13Rik	3830417A13Rik	3830417A13Rik	chrX:61426722-61431953	ctl	Bmp2	NOTEST	0	0	0	0	1	1	no
4631405J19Rik	4631405J19Rik	4631405J19Rik	chr2:92815062-92886301	ctl	Bmp2	NOTEST	0	0	0	0	1	1	no
4833423E24Rik	4833423E24Rik	4833423E24Rik	chr2:85324248-85359092	ctl	Bmp2	NOTEST	0	0.0109472	inf	0	1	1	no
4833427F10Rik	4833427F10Rik	4833427F10Rik	chr17:35909394-35917632	ctl	Bmp2	NOTEST	0	0	0	0	1	1	no
4921504E06Rik	4921504E06Rik	4921504E06Rik	chr2:19384463-19475537	ctl	Bmp2	NOTEST	0	0	0	0	1	1	no
4921508D12Rik	4921508D12Rik	4921508D12Rik	chr2:132250476-132278235	ctl	Bmp2	NOTEST	0	0	0	0	1	1	no
4921509O07Rik	4921509O07Rik	4921509O07Rik	chr13:114236495-114293052	ctl	Bmp2	NOTEST	0	0	0	0	1	1	no
4921511C10Rik	4921511C10Rik	4921511C10Rik	chr3:79016840-79057835	ctl	Bmp2	NOTEST	0	0.012877	inf	0	1	1	no
4921511C20Rik	4921511C20Rik	4921511C20Rik	chrX:123928824-123930430	ctl	Bmp2	NOTEST	0	0	0	0	1	1	no
4921511H03Rik	4921511H03Rik	4921511H03Rik	chr5:6769029-7344378	ctl	Bmp2	NOTEST	0	0	0	0	1	1	no
4921511I17Rik	4921511I17Rik	4921511I17Rik	chr12:12268944-12399281	ctl	Bmp2	NOTEST	0	0	0	0	1	1	no
4921511M17Rik	4921511M17Rik	4921511M17Rik	chrX:150544175-150555228	ctl	Bmp2	NOTEST	0	0	0	0	1	1	no
4921513I03Rik	4921513I03Rik	4921513I03Rik	chr10:120202787-120215942	ctl	Bmp2	NOTEST	0	0	0	0	1	1	no
4921515E04Rik	4921515E04Rik	4921515E04Rik	chr15:18007891-18299382	ctl	Bmp2	NOTEST	0	0	0	0	1	1	no
4921517D22Rik	4921517D22Rik	4921517D22Rik	chr13:59788762-59795462	ctl	Bmp2	NOTEST	0	0	0	0	1	1	no
4921524L21Rik	4921524L21Rik	4921524L21Rik	chr18:6603630-6638964	ctl	Bmp2	NOTEST	0	0	0	0	1	1	no
4921529L05Rik	4921529L05Rik	4921529L05Rik	chr6:53928684-53967377	ctl	Bmp2	NOTEST	0	0	0	0	1	1	no
4921530L21Rik	4921530L21Rik	4921530L21Rik	chr14:96280484-96281994	ctl	Bmp2	NOTEST	0	0	0	0	1	1	no
4921531P14Rik	4921531P14Rik	4921531P14Rik	chr18:83462183-83495276	ctl	Bmp2	NOTEST	0	0	0	0	1	1	no
4921533I20Rik	4921533I20Rik	4921533I20Rik	chr18:17392991-17393991	ctl	Bmp2	NOTEST	0	0	0	0	1	1	no
4921534H16Rik	4921534H16Rik	4921534H16Rik	chr9:97344813-97933586	ctl	Bmp2	NOTEST	0	0	0	0	1	1	no
4921539E11Rik	4921539E11Rik	4921539E11Rik	chr4:102903050-102963468	ctl	Bmp2	NOTEST	0	0	0	0	1	1	no
4922502D21Rik	4922502D21Rik	4922502D21Rik	chr6:129272182-129281799	ctl	Bmp2	NOTEST	0	0	0	0	1	1	no
4922502H24Rik	4922502H24Rik	4922502H24Rik	chr13:102161825-102167535	ctl	Bmp2	NOTEST	0	0	0	0	1	1	no
4922502N22Rik	4922502N22Rik	4922502N22Rik	chr6:139264117-139271097	ctl	Bmp2	NOTEST	0	0	0	0	1	1	no
4930401C15Rik	4930401C15Rik	4930401C15Rik	chr10:25499119-25557243	ctl	Bmp2	NOTEST	0	0	0	0	1	1	no
4930401O10Rik	4930401O10Rik	4930401O10Rik	chr11:71741972-71753624	ctl	Bmp2	NOTEST	0	0	0	0	1	1	no
4930401O12Rik	4930401O12Rik	4930401O12Rik	chr13:31305278-31332955	ctl	Bmp2	NOTEST	0	0	0	0	1	1	no
4930402F06Rik	4930402F06Rik	4930402F06Rik	chr2:35231081-35252694	ctl	Bmp2	NOTEST	0	0	0	0	1	1	no
4930402F11Rik	4930402F11Rik	4930402F11Rik	chr7:76640979-76644575	ctl	Bmp2	NOTEST	0	0	0	0	1	1	no
4930402K13Rik	4930402K13Rik	4930402K13Rik	chrX:8681687-8683468	ctl	Bmp2	NOTEST	0	0	0	0	1	1	no
4930404A05Rik	4930404A05Rik	4930404A05Rik	chr16:52799620-52815857	ctl	Bmp2	NOTEST	0	0	0	0	1	1	no
4930405A10Rik	4930405A10Rik	4930405A10Rik	chr14:22838933-23913793	ctl	Bmp2	NOTEST	0	0	0	0	1	1	no
4930405D11Rik	4930405D11Rik	4930405D11Rik	chr11:90666004-90756466	ctl	Bmp2	NOTEST	0	0	0	0	1	1	no
4930405J17Rik	4930405J17Rik	4930405J17Rik	chr10:19868725-20001396	ctl	Bmp2	NOTEST	0	0.0381225	inf	0	1	1	no
4930405L22Rik	4930405L22Rik	4930405L22Rik	chr5:46318060-46323648	ctl	Bmp2	NOTEST	0	0	0	0	1	1	no
4930407I10Rik	4930407I10Rik	4930407I10Rik	chr15:81889580-81896968	ctl	Bmp2	NOTEST	0	0.00725699	inf	0	1	1	no
4930412B13Rik	4930412B13Rik	4930412B13Rik	chr2:117647663-117734872	ctl	Bmp2	NOTEST	0	0	0	0	1	1	no
4930412D23Rik	4930412D23Rik	4930412D23Rik	chrX:124255709-124271086	ctl	Bmp2	NOTEST	0	0	0	0	1	1	no
4930412O13Rik	4930412O13Rik	4930412O13Rik	chr2:9802872-9811167	ctl	Bmp2	NOTEST	0	0	0	0	1	1	no
4930413E15Rik	4930413E15Rik	4930413E15Rik	chr5:119402347-119411270	ctl	Bmp2	NOTEST	0	0	0	0	1	1	no
4930413M19Rik	4930413M19Rik	4930413M19Rik	chr14:51123443-51140618	ctl	Bmp2	NOTEST	0	0	0	0	1	1	no
4930415F15Rik	4930415F15Rik	4930415F15Rik	chr11:11389268-11415193	ctl	Bmp2	NOTEST	0	0.0233962	inf	0	1	1	no
4930415L06Rik	4930415L06Rik	4930415L06Rik	chrX:87175435-87178191	ctl	Bmp2	NOTEST	0	0	0	0	1	1	no
4930417O22Rik	4930417O22Rik	4930417O22Rik	chr11:101813734-101821888	ctl	Bmp2	NOTEST	0	0	0	0	1	1	no
4930419G24Rik	4930419G24Rik	4930419G24Rik	chr3:32848555-33042113	ctl	Bmp2	NOTEST	0	0.0379816	inf	0	1	1	no
4930423M02Rik	4930423M02Rik	4930423M02Rik	chr4:5559474-5569431	ctl	Bmp2	NOTEST	0	0	0	0	1	1	no
4930425K10Rik	4930425K10Rik	4930425K10Rik	chr5:68324850-68368309	ctl	Bmp2	NOTEST	0	0	0	0	1	1	no
4930425O10Rik	4930425O10Rik	4930425O10Rik	chr3:138374498-138389948	ctl	Bmp2	NOTEST	0	0	0	0	1	1	no
4930428D18Rik	4930428D18Rik	4930428D18Rik	chrX:73638688-73643318	ctl	Bmp2	NOTEST	0	0	0	0	1	1	no
4930428E07Rik	4930428E07Rik	4930428E07Rik	chr12:38607291-39359997	ctl	Bmp2	NOTEST	0	0	0	0	1	1	no
4930428G15Rik	4930428G15Rik	4930428G15Rik	chr9:115245278-115251042	ctl	Bmp2	NOTEST	0	0.0213024	inf	0	1	1	no
4930428O21Rik	4930428O21Rik	4930428O21Rik	chr5:108127230-108132499	ctl	Bmp2	NOTEST	0	0	0	0	1	1	no
4930429D17Rik	4930429D17Rik	4930429D17Rik	chr5:103659393-103728048	ctl	Bmp2	NOTEST	0	0	0	0	1	1	no
4930429F11Rik	4930429F11Rik	4930429F11Rik	chr17:79874963-79877225	ctl	Bmp2	NOTEST	0	0	0	0	1	1	no
4930430A15Rik	4930430A15Rik	4930430A15Rik	chr2:111033410-111069757	ctl	Bmp2	NOTEST	0	0	0	0	1	1	no
4930430F21Rik	4930430F21Rik	4930430F21Rik	chr15:30968880-30973086	ctl	Bmp2	NOTEST	0	0	0	0	1	1	no
4930430J02Rik	4930430J02Rik	4930430J02Rik	chr9:57238876-57248171	ctl	Bmp2	NOTEST	0	0	0	0	1	1	no
4930431P03Rik	4930431P03Rik	4930431P03Rik	chr14:45574574-45580982	ctl	Bmp2	NOTEST	0	0	0	0	1	1	no
4930432J09Rik	4930432J09Rik	4930432J09Rik	chr14:104376844-104426359	ctl	Bmp2	NOTEST	0	0	0	0	1	1	no
4930432M17Rik	4930432M17Rik	4930432M17Rik	chr3:121373680-121385900	ctl	Bmp2	NOTEST	0	0	0	0	1	1	no
4930433B08Rik	4930433B08Rik	4930433B08Rik	chr3:18368284-18380477	ctl	Bmp2	NOTEST	0	0	0	0	1	1	no
4930433I11Rik	4930433I11Rik	4930433I11Rik	chr7:48242978-48250203	ctl	Bmp2	NOTEST	0	0	0	0	1	1	no
4930433N12Rik	4930433N12Rik	4930433N12Rik	chr9:3190268-3199813	ctl	Bmp2	NOTEST	0	0	0	0	1	1	no
4930434J06Rik	4930434J06Rik	4930434J06Rik	chr14:72256515-72320245	ctl	Bmp2	NOTEST	0	0	0	0	1	1	no
4930435E12Rik	4930435E12Rik	4930435E12Rik	chr16:38812317-38828862	ctl	Bmp2	NOTEST	0	0	0	0	1	1	no
4930438E09Rik	4930438E09Rik	4930438E09Rik	chr14:67852128-68049789	ctl	Bmp2	NOTEST	0	0	0	0	1	1	no
4930440C22Rik	4930440C22Rik	4930440C22Rik	chr1:96694018-96699049	ctl	Bmp2	NOTEST	0	0.00944161	inf	0	1	1	no
4930440I19Rik	4930440I19Rik	4930440I19Rik	chr2:77889233-78034587	ctl	Bmp2	NOTEST	0	0	0	0	1	1	no
4930441J16Rik	4930441J16Rik	4930441J16Rik	chr2:74136996-74145774	ctl	Bmp2	NOTEST	0	0	0	0	1	1	no
4930442J19Rik	4930442J19Rik	4930442J19Rik	chr2:151127774-151141739	ctl	Bmp2	NOTEST	0	0	0	0	1	1	no
4930443O20Rik	4930443O20Rik	4930443O20Rik	chr2:84913770-84926618	ctl	Bmp2	NOTEST	0	0	0	0	1	1	no
4930444G20Rik	4930444G20Rik	4930444G20Rik	chr10:21786114-21787885	ctl	Bmp2	NOTEST	0	0	0	0	1	1	no
4930444M15Rik	4930444M15Rik	4930444M15Rik	chr14:76914364-76920662	ctl	Bmp2	NOTEST	0	0.0231209	inf	0	1	1	no
4930447J18Rik	4930447J18Rik	4930447J18Rik	chr14:48518538-48563864	ctl	Bmp2	NOTEST	0	0	0	0	1	1	no
4930447N08Rik	4930447N08Rik	4930447N08Rik	chr3:122432075-122562292	ctl	Bmp2	NOTEST	0	0.0173024	inf	0	1	1	no
4930448C13Rik	4930448C13Rik	4930448C13Rik	chr12:15003194-15057195	ctl	Bmp2	NOTEST	0	0	0	0	1	1	no
4930448F12Rik	4930448F12Rik	4930448F12Rik	chr13:18176780-18192036	ctl	Bmp2	NOTEST	0	0	0	0	1	1	no
4930448I06Rik	4930448I06Rik	4930448I06Rik	chr1:41224404-41238097	ctl	Bmp2	NOTEST	0	0	0	0	1	1	no
4930448I18Rik	4930448I18Rik	4930448I18Rik	chr5:50542571-50547331	ctl	Bmp2	NOTEST	0	0	0	0	1	1	no
4930449E01Rik	4930449E01Rik	4930449E01Rik	chr14:105898004-105904845	ctl	Bmp2	NOTEST	0	0	0	0	1	1	no
4930449I24Rik	4930449I24Rik	4930449I24Rik	chr5:147313952-147328478	ctl	Bmp2	NOTEST	0	0	0	0	1	1	no
4930452A19Rik	4930452A19Rik	4930452A19Rik	chr17:9943616-9968731	ctl	Bmp2	NOTEST	0	0	0	0	1	1	no
4930452G13Rik	4930452G13Rik	4930452G13Rik	chr14:80102726-80112737	ctl	Bmp2	NOTEST	0	0	0	0	1	1	no
4930452N14Rik	4930452N14Rik	4930452N14Rik	chr1:156088650-156117546	ctl	Bmp2	NOTEST	0	0	0	0	1	1	no
4930453H23Rik	4930453H23Rik	4930453H23Rik	chrX:20783705-20798791	ctl	Bmp2	NOTEST	0	0.00848212	inf	0	1	1	no
4930455B14Rik	4930455B14Rik	4930455B14Rik	chr14:9498903-9505892	ctl	Bmp2	NOTEST	0	0	0	0	1	1	no
4930455D15Rik	4930455D15Rik	4930455D15Rik	chr18:32823295-33026074	ctl	Bmp2	NOTEST	0	0	0	0	1	1	no
4930459C07Rik	4930459C07Rik	4930459C07Rik	chr10:95688840-95711342	ctl	Bmp2	NOTEST	0	0	0	0	1	1	no
4930459L07Rik	4930459L07Rik	4930459L07Rik	chr5:58834478-58844237	ctl	Bmp2	NOTEST	0	0	0	0	1	1	no
4930461G14Rik	4930461G14Rik	4930461G14Rik	chr9:58302979-58317430	ctl	Bmp2	NOTEST	0	0	0	0	1	1	no
4930465M20Rik	4930465M20Rik	4930465M20Rik	chr12:108961952-108973698	ctl	Bmp2	NOTEST	0	0	0	0	1	1	no
4930467D21Rik	4930467D21Rik	4930467D21Rik	chr5:97821435-98017145	ctl	Bmp2	NOTEST	0	0	0	0	1	1	no
4930468A15Rik	4930468A15Rik	4930468A15Rik	chrX:73827948-73848263	ctl	Bmp2	NOTEST	0	0	0	0	1	1	no
4930469G21Rik	4930469G21Rik	4930469G21Rik	chr1:163072842-163100638	ctl	Bmp2	NOTEST	0	0.0387408	inf	0	1	1	no
4930471C04Rik	4930471C04Rik	4930471C04Rik	chr14:64718131-64723072	ctl	Bmp2	NOTEST	0	0	0	0	1	1	no
4930471G03Rik	4930471G03Rik	4930471G03Rik	chr18:36177311-36356814	ctl	Bmp2	NOTEST	0	0	0	0	1	1	no
4930473O22Rik	4930473O22Rik	4930473O22Rik	chr10:97053617-97059565	ctl	Bmp2	NOTEST	0	0	0	0	1	1	no
4930474G06Rik	4930474G06Rik	4930474G06Rik	chr18:28718664-29156677	ctl	Bmp2	NOTEST	0	0.00659397	inf	0	1	1	no
4930474H20Rik	4930474H20Rik	4930474H20Rik	chr14:90526697-90669567	ctl	Bmp2	NOTEST	0	0	0	0	1	1	no
4930474M22Rik	4930474M22Rik	4930474M22Rik	chr17:14416512-14541797	ctl	Bmp2	NOTEST	0	0	0	0	1	1	no
4930474N05Rik	4930474N05Rik	4930474N05Rik	chr14:36908150-36910041	ctl	Bmp2	NOTEST	0	0	0	0	1	1	no
4930478L05Rik	4930478L05Rik	4930478L05Rik	chr16:78540580-78576933	ctl	Bmp2	NOTEST	0	0	0	0	1	1	no
4930480E11Rik	4930480E11Rik	4930480E11Rik	chrX:75614981-75616467	ctl	Bmp2	NOTEST	0	0	0	0	1	1	no
4930480G23Rik	4930480G23Rik	4930480G23Rik	chr4:19906591-19932886	ctl	Bmp2	NOTEST	0	0	0	0	1	1	no
4930480M12Rik	4930480M12Rik	4930480M12Rik	chr12:26896131-26925572	ctl	Bmp2	NOTEST	0	0	0	0	1	1	no
4930482G09Rik	4930482G09Rik	4930482G09Rik	chr3:152810906-152815072	ctl	Bmp2	NOTEST	0	0	0	0	1	1	no
4930486I03Rik	4930486I03Rik	4930486I03Rik	chr1:20047859-20608138	ctl	Bmp2	NOTEST	0	0	0	0	1	1	no
4930486L24Rik	4930486L24Rik	4930486L24Rik	chr13:60943972-60965777	ctl	Bmp2	NOTEST	0	0	0	0	1	1	no
4930487D11Rik	4930487D11Rik	4930487D11Rik	chr5:38735627-38740436	ctl	Bmp2	NOTEST	0	0	0	0	1	1	no
4930487H11Rik	4930487H11Rik	4930487H11Rik	chr1:62749890-62865266	ctl	Bmp2	NOTEST	0	0	0	0	1	1	no
4930488B22Rik	4930488B22Rik	4930488B22Rik	chr1:186536375-186542868	ctl	Bmp2	NOTEST	0	0	0	0	1	1	no
4930500F04Rik	4930500F04Rik	4930500F04Rik	chr5:150650321-150666855	ctl	Bmp2	NOTEST	0	0	0	0	1	1	no
4930503E14Rik	4930503E14Rik	4930503E14Rik	chr14:44740831-44749036	ctl	Bmp2	NOTEST	0	0	0	0	1	1	no
4930503H13Rik	4930503H13Rik	4930503H13Rik	chrX:152974025-152974660	ctl	Bmp2	NOTEST	0	0	0	0	1	1	no
4930503O07Rik	4930503O07Rik	4930503O07Rik	chr1:196038380-196048953	ctl	Bmp2	NOTEST	0	0	0	0	1	1	no
4930504O13Rik	4930504O13Rik	4930504O13Rik	chr11:58259644-58266468	ctl	Bmp2	NOTEST	0	0	0	0	1	1	no
4930505G20Rik	4930505G20Rik	4930505G20Rik	chr14:115491436-116924414	ctl	Bmp2	NOTEST	0	0	0	0	1	1	no
4930507D10Rik	4930507D10Rik	4930507D10Rik	chr11:80663882-80671802	ctl	Bmp2	NOTEST	0	0	0	0	1	1	no
4930509J09Rik	4930509J09Rik	4930509J09Rik	chr3:72870272-73398752	ctl	Bmp2	NOTEST	0	0	0	0	1	1	no
4930509K18Rik	4930509K18Rik	4930509K18Rik	chr4:40260264-40264752	ctl	Bmp2	NOTEST	0	0	0	0	1	1	no
4930511E03Rik	4930511E03Rik	4930511E03Rik	chr6:94893827-94901539	ctl	Bmp2	NOTEST	0	0	0	0	1	1	no
4930513D17Rik	4930513D17Rik	4930513D17Rik	chr5:39852987-39994813	ctl	Bmp2	NOTEST	0	0.0174378	inf	0	1	1	no
4930515B02Rik	4930515B02Rik	4930515B02Rik	chr4:140428607-140433972	ctl	Bmp2	NOTEST	0	0	0	0	1	1	no
4930515G16Rik	4930515G16Rik	4930515G16Rik	chr6:67515227-67515693	ctl	Bmp2	NOTEST	0	0	0	0	1	1	no
4930515L03Rik	4930515L03Rik	4930515L03Rik	chr2:16840304-16935353	ctl	Bmp2	NOTEST	0	0	0	0	1	1	no
4930515L19Rik	4930515L19Rik	4930515L19Rik	chrX:43620735-43682088	ctl	Bmp2	NOTEST	0	0	0	0	1	1	no
4930517E11Rik	4930517E11Rik	4930517E11Rik	chr2:123915704-124493525	ctl	Bmp2	NOTEST	0	0	0	0	1	1	no
4930518P08Rik	4930518P08Rik	4930518P08Rik	chr13:50848761-50860617	ctl	Bmp2	NOTEST	0	0	0	0	1	1	no
4930519D14Rik	4930519D14Rik	4930519D14Rik	chr13:30706911-30716127	ctl	Bmp2	NOTEST	0	0	0	0	1	1	no
4930519F24Rik	4930519F24Rik	4930519F24Rik	chr9:99922718-99935089	ctl	Bmp2	NOTEST	0	0	0	0	1	1	no
4930519H02Rik	4930519H02Rik	4930519H02Rik	chr5:15369745-15389584	ctl	Bmp2	NOTEST	0	0	0	0	1	1	no
4930521E06Rik	4930521E06Rik	4930521E06Rik	chr1:44608515-44853681	ctl	Bmp2	NOTEST	0	0	0	0	1	1	no
4930522H14Rik	4930522H14Rik	4930522H14Rik	chr4:109177936-109203902	ctl	Bmp2	NOTEST	0	0	0	0	1	1	no
4930522O17Rik	4930522O17Rik	4930522O17Rik	chr4:53259067-53263992	ctl	Bmp2	NOTEST	0	0	0	0	1	1	no
4930523O13Rik	4930523O13Rik	4930523O13Rik	chr15:46267411-46327725	ctl	Bmp2	NOTEST	0	0	0	0	1	1	no
4930524C18Rik	4930524C18Rik	4930524C18Rik	chr14:115231186-115260549	ctl	Bmp2	NOTEST	0	0	0	0	1	1	no
4930524N10Rik	4930524N10Rik	4930524N10Rik	chrX:150773767-150777935	ctl	Bmp2	NOTEST	0	0	0	0	1	1	no
4930524O05Rik	4930524O05Rik	4930524O05Rik	chr19:10708722-10739700	ctl	Bmp2	NOTEST	0	0	0	0	1	1	no
4930525M21Rik	4930525M21Rik	4930525M21Rik	chrX:35367084-35371992	ctl	Bmp2	NOTEST	0	0	0	0	1	1	no
4930526I15Rik	4930526I15Rik	4930526I15Rik	chr9_random:46928-56293	ctl	Bmp2	NOTEST	0	0	0	0	1	1	no
4930526L06Rik	4930526L06Rik	4930526L06Rik	chr19:11271306-11374374	ctl	Bmp2	NOTEST	0	0	0	0	1	1	no
4930527G23Rik	4930527G23Rik	4930527G23Rik	chr18:29556369-29656070	ctl	Bmp2	NOTEST	0	0	0	0	1	1	no
4930528D03Rik	4930528D03Rik	4930528D03Rik	chr13:59835010-59838831	ctl	Bmp2	NOTEST	0	0	0	0	1	1	no
4930528P14Rik	4930528P14Rik	4930528P14Rik	chr2:115155001-115170016	ctl	Bmp2	NOTEST	0	0	0	0	1	1	no
4930529K09Rik	4930529K09Rik	4930529K09Rik	chr14:86645776-86661849	ctl	Bmp2	NOTEST	0	0	0	0	1	1	no
4930529L06Rik	4930529L06Rik	4930529L06Rik	chr16:84680033-84685392	ctl	Bmp2	NOTEST	0	0	0	0	1	1	no
4930532M18Rik	4930532M18Rik	4930532M18Rik	chr1:156088650-156117546	ctl	Bmp2	NOTEST	0	0	0	0	1	1	no
4930533B01Rik	4930533B01Rik	4930533B01Rik	chr2:113167892-113556924	ctl	Bmp2	NOTEST	0	0	0	0	1	1	no
4930533P14Rik	4930533P14Rik	4930533P14Rik	chr1:98508633-98559150	ctl	Bmp2	NOTEST	0	0	0	0	1	1	no
4930539C22Rik	4930539C22Rik	4930539C22Rik	chr3:134067106-134086599	ctl	Bmp2	NOTEST	0	0	0	0	1	1	no
4930539M17Rik	4930539M17Rik	4930539M17Rik	chr3:9061963-9071076	ctl	Bmp2	NOTEST	0	0	0	0	1	1	no
4930539N22Rik	4930539N22Rik	4930539N22Rik	chr3:13471654-14182287	ctl	Bmp2	NOTEST	0	0	0	0	1	1	no
4930540M03Rik	4930540M03Rik	4930540M03Rik	chr9:15364307-15445664	ctl	Bmp2	NOTEST	0	0	0	0	1	1	no
4930542C21Rik	4930542C21Rik	4930542C21Rik	chr16:38017408-38054612	ctl	Bmp2	NOTEST	0	0	0	0	1	1	no
4930542D17Rik	4930542D17Rik	4930542D17Rik	chr16:50589971-50654279	ctl	Bmp2	NOTEST	0	0	0	0	1	1	no
4930543E12Rik	4930543E12Rik	4930543E12Rik	chr7:120243749-120285529	ctl	Bmp2	NOTEST	0	0	0	0	1	1	no
4930544D05Rik	4930544D05Rik	4930544D05Rik	chr11:70428384-70432696	ctl	Bmp2	NOTEST	0	0	0	0	1	1	no
4930544M13Rik	4930544M13Rik	4930544M13Rik	chr13:115397435-115488030	ctl	Bmp2	NOTEST	0	0	0	0	1	1	no
4930545E07Rik	4930545E07Rik	4930545E07Rik	chr18:17727254-17739499	ctl	Bmp2	NOTEST	0	0	0	0	1	1	no
4930545H06Rik	4930545H06Rik	4930545H06Rik	chr10:67781812-67783890	ctl	Bmp2	NOTEST	0	0	0	0	1	1	no
4930545L23Rik	4930545L23Rik	4930545L23Rik	chr2:134611899-135300994	ctl	Bmp2	NOTEST	0	0	0	0	1	1	no
4930546C10Rik	4930546C10Rik	4930546C10Rik	chr18:69049140-69111182	ctl	Bmp2	NOTEST	0	0	0	0	1	1	no
4930547E14Rik	4930547E14Rik	4930547E14Rik	chr16:59613146-60605357	ctl	Bmp2	NOTEST	0	0	0	0	1	1	no
4930548G14Rik	4930548G14Rik	4930548G14Rik	chr15:46454850-46471404	ctl	Bmp2	NOTEST	0	0	0	0	1	1	no
4930548K13Rik	4930548K13Rik	4930548K13Rik	chr4:26562966-26632596	ctl	Bmp2	NOTEST	0	0	0	0	1	1	no
4930550L24Rik	4930550L24Rik	4930550L24Rik	chrX:56164637-56173481	ctl	Bmp2	NOTEST	0	0	0	0	1	1	no
4930552N02Rik	4930552N02Rik	4930552N02Rik	chr4:52827475-52841141	ctl	Bmp2	NOTEST	0	0	0	0	1	1	no
4930553E22Rik	4930553E22Rik	4930553E22Rik	chr16:84371387-84375750	ctl	Bmp2	NOTEST	0	0	0	0	1	1	no
4930554C24Rik	4930554C24Rik	4930554C24Rik	chr9:84668004-84677958	ctl	Bmp2	NOTEST	0	0	0	0	1	1	no
4930555G01Rik	4930555G01Rik	4930555G01Rik	chr14:5153653-5162268	ctl	Bmp2	NOTEST	0	0	0	0	1	1	no
4930556C24Rik	4930556C24Rik	4930556C24Rik	chr16:85819455-85827017	ctl	Bmp2	NOTEST	0	0	0	0	1	1	no
4930556G01Rik	4930556G01Rik	4930556G01Rik	chr4:30591745-30782894	ctl	Bmp2	NOTEST	0	0	0	0	1	1	no
4930556J02Rik	4930556J02Rik	4930556J02Rik	chr14:62111524-62119219	ctl	Bmp2	NOTEST	0	0.0342571	inf	0	1	1	no
4930556N09Rik	4930556N09Rik	4930556N09Rik	chr10:96498401-96523693	ctl	Bmp2	NOTEST	0	0	0	0	1	1	no
4930557J02Rik	4930557J02Rik	4930557J02Rik	chr5:34349827-34512175	ctl	Bmp2	NOTEST	0	0	0	0	1	1	no
4930558C23Rik	4930558C23Rik	4930558C23Rik	chr3:95190379-95206763	ctl	Bmp2	NOTEST	0	0	0	0	1	1	no
4930558G05Rik	4930558G05Rik	4930558G05Rik	chrX:125586059-125601682	ctl	Bmp2	NOTEST	0	0	0	0	1	1	no
4930558K02Rik	4930558K02Rik	4930558K02Rik	chr1:163872219-163909767	ctl	Bmp2	NOTEST	0	0	0	0	1	1	no
4930563F08Rik	4930563F08Rik	4930563F08Rik	chr5:131913551-133018213	ctl	Bmp2	NOTEST	0	0	0	0	1	1	no
4930563M20Rik	4930563M20Rik	4930563M20Rik	chr8:119305611-119325312	ctl	Bmp2	NOTEST	0	0	0	0	1	1	no
4930564B18Rik	4930564B18Rik	4930564B18Rik	chr14:76042065-76066944	ctl	Bmp2	NOTEST	0	0	0	0	1	1	no
4930564C03Rik	4930564C03Rik	4930564C03Rik	chr17:44632935-45256233	ctl	Bmp2	NOTEST	0	0	0	0	1	1	no
4930564D02Rik	4930564D02Rik	4930564D02Rik	chr3:104869761-104881724	ctl	Bmp2	NOTEST	0	0	0	0	1	1	no
4930567H17Rik	4930567H17Rik	4930567H17Rik	chrX:67647075-67647915	ctl	Bmp2	NOTEST	0	0	0	0	1	1	no
4930567J20Rik	4930567J20Rik	4930567J20Rik	chr16:71250148-71267421	ctl	Bmp2	NOTEST	0	0	0	0	1	1	no
4930567K20Rik	4930567K20Rik	4930567K20Rik	chr10:10405856-10802129	ctl	Bmp2	NOTEST	0	0	0	0	1	1	no
4930568D16Rik	4930568D16Rik	4930568D16Rik	chr2:35209737-35223249	ctl	Bmp2	NOTEST	0	0	0	0	1	1	no
4930568E12Rik	4930568E12Rik	4930568E12Rik	chr9:13091266-13105855	ctl	Bmp2	NOTEST	0	0	0	0	1	1	no
4930571K23Rik	4930571K23Rik	4930571K23Rik	chr7:132512374-132514527	ctl	Bmp2	NOTEST	0	0	0	0	1	1	no
4930571O06Rik	4930571O06Rik	4930571O06Rik	chr8:116041181-116074708	ctl	Bmp2	NOTEST	0	0	0	0	1	1	no
4930572K03Rik	4930572K03Rik	4930572K03Rik	chr5:127650934-127664726	ctl	Bmp2	NOTEST	0	0	0	0	1	1	no
4930572O03Rik	4930572O03Rik	4930572O03Rik	chr5:15158105-15162877	ctl	Bmp2	NOTEST	0	0	0	0	1	1	no
4930573O16Rik	4930573O16Rik	4930573O16Rik	chr2:51992166-52194318	ctl	Bmp2	NOTEST	0	0	0	0	1	1	no
4930578E11Rik	4930578E11Rik	4930578E11Rik	chr18:29556369-29656070	ctl	Bmp2	NOTEST	0	0	0	0	1	1	no
4930578I06Rik	4930578I06Rik	4930578I06Rik	chr14:64589958-64606617	ctl	Bmp2	NOTEST	0	0	0	0	1	1	no
4930578N18Rik	4930578N18Rik	4930578N18Rik	chr16:76122857-76156331	ctl	Bmp2	NOTEST	0	0	0	0	1	1	no
4930579F01Rik	4930579F01Rik	4930579F01Rik	chr3:137827098-137849677	ctl	Bmp2	NOTEST	0	0	0	0	1	1	no
4930583P06Rik	4930583P06Rik	4930583P06Rik	chr2:123915704-124493525	ctl	Bmp2	NOTEST	0	0	0	0	1	1	no
4930584F24Rik	4930584F24Rik	4930584F24Rik	chr5:26786609-26819854	ctl	Bmp2	NOTEST	0	0	0	0	1	1	no
4930590L20Rik	4930590L20Rik	4930590L20Rik	chr1:142142833-142552979	ctl	Bmp2	NOTEST	0	0	0	0	1	1	no
4930591A17Rik	4930591A17Rik	4930591A17Rik	chr2:179149640-179151585	ctl	Bmp2	NOTEST	0	0	0	0	1	1	no
4930592A05Rik	4930592A05Rik	4930592A05Rik	chr15:33012883-33583191	ctl	Bmp2	NOTEST	0	0.0240782	inf	0	1	1	no
4930595M18Rik	4930595M18Rik	4930595M18Rik	chrX:78664913-78703461	ctl	Bmp2	NOTEST	0	0	0	0	1	1	no
4930596D02Rik	4930596D02Rik	4930596D02Rik	chr14:36622671-36625164	ctl	Bmp2	NOTEST	0	0	0	0	1	1	no
4930597G03Rik	4930597G03Rik	4930597G03Rik	chr14:51937009-51965164	ctl	Bmp2	NOTEST	0	0	0	0	1	1	no
4930598F16Rik	4930598F16Rik	4930598F16Rik	chr1:97597760-97613095	ctl	Bmp2	NOTEST	0	0	0	0	1	1	no
4931406B18Rik	4931406B18Rik	4931406B18Rik	chr7:50747413-50761308	ctl	Bmp2	NOTEST	0	0	0	0	1	1	no
4931408C20Rik	4931408C20Rik	4931408C20Rik	chr1:26738645-26744305	ctl	Bmp2	NOTEST	0	0	0	0	1	1	no
4931412M21	4931412M21	4931412M21	chr12:10453193-10538109	ctl	Bmp2	NOTEST	0	0	0	0	1	1	no
4931417E11Rik	4931417E11Rik	4931417E11Rik	chr6:73386958-73421015	ctl	Bmp2	NOTEST	0	0	0	0	1	1	no
4931419H13Rik	4931419H13Rik	4931419H13Rik	chr3:54859163-54887924	ctl	Bmp2	NOTEST	0	0	0	0	1	1	no
4931420L22Rik	4931420L22Rik	4931420L22Rik	chr16:71131320-71139274	ctl	Bmp2	NOTEST	0	0	0	0	1	1	no
4931428L18Rik	4931428L18Rik	4931428L18Rik	chr1:31197922-31279501	ctl	Bmp2	NOTEST	0	0	0	0	1	1	no
4931429P17Rik	4931429P17Rik	4931429P17Rik	chr13:48055698-48113977	ctl	Bmp2	NOTEST	0	0	0	0	1	1	no
4931431F19Rik	4931431F19Rik	4931431F19Rik	chr7:111276426-111278337	ctl	Bmp2	NOTEST	0	0	0	0	1	1	no
4932411E22Rik	4932411E22Rik	4932411E22Rik	chr11:89251536-89280262	ctl	Bmp2	NOTEST	0	0.0141463	inf	0	1	1	no
4932411N23Rik	4932411N23Rik	4932411N23Rik	chrX:123346993-123350397	ctl	Bmp2	NOTEST	0	0.00543989	inf	0	1	1	no
4932412D23Rik	4932412D23Rik	4932412D23Rik	chr16:42725814-42875875	ctl	Bmp2	NOTEST	0	0	0	0	1	1	no
4932413F04Rik	4932413F04Rik	4932413F04Rik	chr9:103385265-103664167	ctl	Bmp2	NOTEST	0	0	0	0	1	1	no
4932414J04Rik	4932414J04Rik	4932414J04Rik	chr11:21394732-21411183	ctl	Bmp2	NOTEST	0	0	0	0	1	1	no
4932414N04Rik	4932414N04Rik	4932414N04Rik	chr2:68495940-68586522	ctl	Bmp2	NOTEST	0	0	0	0	1	1	no
4932415M13Rik	4932415M13Rik	4932415M13Rik	chr17:53855833-53873168	ctl	Bmp2	NOTEST	0	0	0	0	1	1	no
4932416K20Rik	4932416K20Rik	4932416K20Rik	chr8:107319136-107322692	ctl	Bmp2	NOTEST	0	0	0	0	1	1	no
4932418E24Rik	4932418E24Rik	4932418E24Rik	chr2:26127166-26150077	ctl	Bmp2	NOTEST	0	0	0	0	1	1	no
4932429P05Rik	4932429P05Rik	4932429P05Rik	chrX:86997606-87000830	ctl	Bmp2	NOTEST	0	0	0	0	1	1	no
4932435O22Rik	4932435O22Rik	4932435O22Rik	chr11:114274718-114310174	ctl	Bmp2	NOTEST	0	0	0	0	1	1	no
4932441J04Rik	4932441J04Rik	4932441J04Rik	chr5:57961322-58109158	ctl	Bmp2	NOTEST	0	0	0	0	1	1	no
4932443I19Rik	4932443I19Rik	4932443I19Rik	chr8:13705888-13743066	ctl	Bmp2	NOTEST	0	0	0	0	1	1	no
4933400B14Rik	4933400B14Rik	4933400B14Rik	chr17:89719566-89726673	ctl	Bmp2	NOTEST	0	0	0	0	1	1	no
4933400C23Rik	4933400C23Rik	4933400C23Rik	chr9:92613553-92690549	ctl	Bmp2	NOTEST	0	0	0	0	1	1	no
4933400L20Rik	4933400L20Rik	4933400L20Rik	chr8:106127698-106204282	ctl	Bmp2	NOTEST	0	0	0	0	1	1	no
4933401D09Rik	4933401D09Rik	4933401D09Rik	chr17:15768751-15778066	ctl	Bmp2	NOTEST	0	0	0	0	1	1	no
4933401H06Rik	4933401H06Rik	4933401H06Rik	chr3:135488242-135551536	ctl	Bmp2	NOTEST	0	0	0	0	1	1	no
4933402E13Rik	4933402E13Rik	4933402E13Rik	chrX:59536673-59545253	ctl	Bmp2	NOTEST	0	0	0	0	1	1	no
4933402J07Rik	4933402J07Rik	4933402J07Rik	chr8:90087805-90113096	ctl	Bmp2	NOTEST	0	0	0	0	1	1	no
4933402J10Rik	4933402J10Rik	4933402J10Rik	chr5:60354357-60377241	ctl	Bmp2	NOTEST	0	0	0	0	1	1	no
4933402N03Rik	4933402N03Rik	4933402N03Rik	chr7:138281860-138289797	ctl	Bmp2	NOTEST	0	0	0	0	1	1	no
4933402N22Rik	4933402N22Rik	4933402N22Rik	chr5:11918042-11922804	ctl	Bmp2	NOTEST	0	0	0	0	1	1	no
4933402P03Rik	4933402P03Rik	4933402P03Rik	chr11:69630067-69631942	ctl	Bmp2	NOTEST	0	0	0	0	1	1	no
4933403O08Rik	4933403O08Rik	4933403O08Rik	chrX:109352657-109357461	ctl	Bmp2	NOTEST	0	0.0255447	inf	0	1	1	no
4933404G15Rik	4933404G15Rik	4933404G15Rik	chr16:16707779-16718214	ctl	Bmp2	NOTEST	0	0	0	0	1	1	no
4933405E24Rik	4933405E24Rik	4933405E24Rik	chr11:53991273-54026790	ctl	Bmp2	NOTEST	0	0	0	0	1	1	no
4933406F09Rik	4933406F09Rik	4933406F09Rik	chr14:8244986-8255199	ctl	Bmp2	NOTEST	0	0	0	0	1	1	no
4933406G16Rik	4933406G16Rik	4933406G16Rik	chr11:18965277-18975743	ctl	Bmp2	NOTEST	0	0	0	0	1	1	no
4933406J08Rik	4933406J08Rik	4933406J08Rik	chr2:122012007-122032129	ctl	Bmp2	NOTEST	0	0	0	0	1	1	no
4933406J10Rik	4933406J10Rik	4933406J10Rik	chr7:89797123-89926362	ctl	Bmp2	NOTEST	0	0	0	0	1	1	no
4933406K04Rik	4933406K04Rik	4933406K04Rik	chr12:107923816-107954534	ctl	Bmp2	NOTEST	0	0	0	0	1	1	no
4933406M09Rik	4933406M09Rik	4933406M09Rik	chr1:136282516-136287560	ctl	Bmp2	NOTEST	0	0	0	0	1	1	no
4933407E24Rik	4933407E24Rik	4933407E24Rik	chr4:124246421-124252781	ctl	Bmp2	NOTEST	0	0	0	0	1	1	no
4933407I05Rik	4933407I05Rik	4933407I05Rik	chr9:51722533-51735108	ctl	Bmp2	NOTEST	0	0	0	0	1	1	no
4933409G03Rik	4933409G03Rik	4933409G03Rik	chr2:68420469-68454520	ctl	Bmp2	NOTEST	0	0	0	0	1	1	no
4933409K07Rik	4933409K07Rik	4933409K07Rik	chrUn_random:588638-612480	ctl	Bmp2	NOTEST	0	0	0	0	1	1	no
4933412E24Rik	4933412E24Rik	4933412E24Rik	chr15:59846420-59848173	ctl	Bmp2	NOTEST	0	0	0	0	1	1	no
4933415F23Rik	4933415F23Rik	4933415F23Rik	chr1:23107312-23109092	ctl	Bmp2	NOTEST	0	0	0	0	1	1	no
4933416M06Rik	4933416M06Rik	4933416M06Rik	chr13:102024273-102063351	ctl	Bmp2	NOTEST	0	0	0	0	1	1	no
4933417O13Rik	4933417O13Rik	4933417O13Rik	chr7:150293158-150612947	ctl	Bmp2	NOTEST	0	0	0	0	1	1	no
4933425B07Rik	4933425B07Rik	4933425B07Rik	chr14:47222480-47257098	ctl	Bmp2	NOTEST	0	0	0	0	1	1	no
4933425L06Rik	4933425L06Rik	4933425L06Rik	chr13:105872201-105911862	ctl	Bmp2	NOTEST	0	0	0	0	1	1	no
4933427D06Rik	4933427D06Rik	4933427D06Rik	chr6:89046108-89060031	ctl	Bmp2	NOTEST	0	0.0120257	inf	0	1	1	no
4933427E13Rik	4933427E13Rik	4933427E13Rik	chr11:25226106-25267137	ctl	Bmp2	NOTEST	0	0	0	0	1	1	no
4933427I22Rik	4933427I22Rik	4933427I22Rik	chr4:139482025-139499434	ctl	Bmp2	NOTEST	0	0	0	0	1	1	no
4933429K18Rik	4933429K18Rik	4933429K18Rik	chr19:45801044-45805048	ctl	Bmp2	NOTEST	0	0	0	0	1	1	no
4933429O19Rik	4933429O19Rik	4933429O19Rik	chr14:49498547-49506787	ctl	Bmp2	NOTEST	0	0	0	0	1	1	no
4933430H16Rik	4933430H16Rik	4933430H16Rik	chr7:90086447-90119901	ctl	Bmp2	NOTEST	0	0.0207923	inf	0	1	1	no
4933430M04Rik	4933430M04Rik	4933430M04Rik	chr11:24381908-24469951	ctl	Bmp2	NOTEST	0	0	0	0	1	1	no
4933430N04Rik	4933430N04Rik	4933430N04Rik	chr8:9125411-9132288	ctl	Bmp2	NOTEST	0	0	0	0	1	1	no
4933432G23Rik	4933432G23Rik	4933432G23Rik	chr9:118338956-118346166	ctl	Bmp2	NOTEST	0	0	0	0	1	1	no
4933433F19Rik	4933433F19Rik	4933433F19Rik	chr8:31678866-31686045	ctl	Bmp2	NOTEST	0	0	0	0	1	1	no
4933433G08Rik	4933433G08Rik	4933433G08Rik	chr9:60950818-60953193	ctl	Bmp2	NOTEST	0	0	0	0	1	1	no
4933433H22Rik	4933433H22Rik	4933433H22Rik	chr17:84477999-84489215	ctl	Bmp2	NOTEST	0	0	0	0	1	1	no
4933434I20Rik	4933434I20Rik	4933434I20Rik	chr8:85872370-85903301	ctl	Bmp2	NOTEST	0	0	0	0	1	1	no
4933436H12Rik	4933436H12Rik	4933436H12Rik	chr7:75562309-75571019	ctl	Bmp2	NOTEST	0	0	0	0	1	1	no
4933436I01Rik	4933436I01Rik	4933436I01Rik	chrX:65173038-65174625	ctl	Bmp2	NOTEST	0	0	0	0	1	1	no
4933438B17Rik	4933438B17Rik	4933438B17Rik	chr5:127511158-127568899	ctl	Bmp2	NOTEST	0	0	0	0	1	1	no
4933438K21Rik	4933438K21Rik	4933438K21Rik	chr4:146437474-146442545	ctl	Bmp2	NOTEST	0	0	0	0	1	1	no
4933440J02Rik	4933440J02Rik	4933440J02Rik	chr10:111023774-111031329	ctl	Bmp2	NOTEST	0	0	0	0	1	1	no
5031410I06Rik	5031410I06Rik	5031410I06Rik	chr5:26344960-26431854	ctl	Bmp2	NOTEST	0	0	0	0	1	1	no
5031425F14Rik	5031425F14Rik	5031425F14Rik	chr2:166272950-166284270	ctl	Bmp2	NOTEST	0	0	0	0	1	1	no
5031426D15Rik	5031426D15Rik	5031426D15Rik	chr2:6460743-7317825	ctl	Bmp2	NOTEST	0	0	0	0	1	1	no
5031434C07Rik	5031434C07Rik	5031434C07Rik	chr6:112223751-112280417	ctl	Bmp2	NOTEST	0	0	0	0	1	1	no
5033403H07Rik	5033403H07Rik	5033403H07Rik	chr5:53364250-53383531	ctl	Bmp2	NOTEST	0	0	0	0	1	1	no
5133400J02Rik	5133400J02Rik	5133400J02Rik	chr11:51003334-51033920	ctl	Bmp2	NOTEST	0	0	0	0	1	1	no
5430401F13Rik	5430401F13Rik	5430401F13Rik	chr6:131493779-131503775	ctl	Bmp2	NOTEST	0	0	0	0	1	1	no
5430402E10Rik	5430402E10Rik	5430402E10Rik	chrX:75233629-75238906	ctl	Bmp2	NOTEST	0	0	0	0	1	1	no
5430403N17Rik	5430403N17Rik	5430403N17Rik	chr8:36927138-36946011	ctl	Bmp2	NOTEST	0	0	0	0	1	1	no
5430416O09Rik	5430416O09Rik	5430416O09Rik	chr4:43742905-43747406	ctl	Bmp2	NOTEST	0	0.00417711	inf	0	1	1	no
5430421N21Rik	5430421N21Rik	5430421N21Rik	chr15:101315560-101321943	ctl	Bmp2	NOTEST	0	0	0	0	1	1	no
5430427M07Rik	5430427M07Rik	5430427M07Rik	chr12:92236931-92786285	ctl	Bmp2	NOTEST	0	0	0	0	1	1	no
5430428K19Rik	5430428K19Rik	5430428K19Rik	chrX:5977262-6210835	ctl	Bmp2	NOTEST	0	0	0	0	1	1	no
5430434I15Rik	5430434I15Rik	5430434I15Rik	chr3:38102072-38107041	ctl	Bmp2	NOTEST	0	0	0	0	1	1	no
5530400C23Rik	5530400C23Rik	5530400C23Rik	chr6:133242233-133245808	ctl	Bmp2	NOTEST	0	0	0	0	1	1	no
5730457N03Rik	5730457N03Rik	5730457N03Rik	chr6:52258382-52268372	ctl	Bmp2	NOTEST	0	0	0	0	1	1	no
5730460C07Rik	5730460C07Rik	5730460C07Rik	chr3:153452268-153455051	ctl	Bmp2	NOTEST	0	0	0	0	1	1	no
5730488B01Rik	5730488B01Rik	5730488B01Rik	chr4:44544377-44723312	ctl	Bmp2	NOTEST	0	0.00609936	inf	0	1	1	no
5830411N06Rik	5830411N06Rik	5830411N06Rik	chr7:147433199-147485690	ctl	Bmp2	NOTEST	0	0	0	0	1	1	no
5830416I19Rik	5830416I19Rik	5830416I19Rik	chr5:64436211-64441465	ctl	Bmp2	NOTEST	0	0	0	0	1	1	no
5830428M24Rik	5830428M24Rik	5830428M24Rik	chr12:70565773-70576537	ctl	Bmp2	NOTEST	0	0	0	0	1	1	no
5930412G12Rik	5930412G12Rik	5930412G12Rik	chr5:129085004-129106562	ctl	Bmp2	NOTEST	0	0	0	0	1	1	no
5930438M14Rik	5930438M14Rik	5930438M14Rik	chr13:102002081-102017506	ctl	Bmp2	NOTEST	0	0.015043	inf	0	1	1	no
6030407O03Rik	6030407O03Rik	6030407O03Rik	chr1:73664954-73911040	ctl	Bmp2	NOTEST	0	0.0217977	inf	0	1	1	no
6030440G07Rik	6030440G07Rik	6030440G07Rik	chr12:112232607-112252082	ctl	Bmp2	NOTEST	0	0	0	0	1	1	no
6030468B19Rik	6030468B19Rik	6030468B19Rik	chr11:117658973-117668622	ctl	Bmp2	NOTEST	0	0.0147002	inf	0	1	1	no
6030469F06Rik	6030469F06Rik	6030469F06Rik	chr12:31853726-31870787	ctl	Bmp2	NOTEST	0	0	0	0	1	1	no
6030498E09Rik	6030498E09Rik	6030498E09Rik	chrX:36125956-36315865	ctl	Bmp2	NOTEST	0	0	0	0	1	1	no
6330407A03Rik	6330407A03Rik	6330407A03Rik	chr4:3605267-3718759	ctl	Bmp2	NOTEST	0	0	0	0	1	1	no
6330409D20Rik	6330409D20Rik	6330409D20Rik	chr2:32576574-32610527	ctl	Bmp2	NOTEST	0	0	0	0	1	1	no
6330415B21Rik	6330415B21Rik	6330415B21Rik	chr6:76831630-77929661	ctl	Bmp2	NOTEST	0	0	0	0	1	1	no
6530411M01Rik	6530411M01Rik	6530411M01Rik	chr17:9340583-9360887	ctl	Bmp2	NOTEST	0	0	0	0	1	1	no
6720416L17Rik	6720416L17Rik	6720416L17Rik	chr2:74586478-74600953	ctl	Bmp2	NOTEST	0	0	0	0	1	1	no
7420700N18Rik	7420700N18Rik	7420700N18Rik	chr8:32478220-32492910	ctl	Bmp2	NOTEST	0	0	0	0	1	1	no
7420701I03Rik	7420701I03Rik	7420701I03Rik	chr12:11054618-11085547	ctl	Bmp2	NOTEST	0	0	0	0	1	1	no
7530416G11Rik	7530416G11Rik	7530416G11Rik	chr15:85323165-85333657	ctl	Bmp2	NOTEST	0	0	0	0	1	1	no
8030411F24Rik	8030411F24Rik	8030411F24Rik	chr2:148607744-148611672	ctl	Bmp2	NOTEST	0	0	0	0	1	1	no
8030423J24Rik	8030423J24Rik	8030423J24Rik	chr13:71021825-71023381	ctl	Bmp2	NOTEST	0	0	0	0	1	1	no
8030442B05Rik	8030442B05Rik	8030442B05Rik	chr2:11259992-11320127	ctl	Bmp2	NOTEST	0	0	0	0	1	1	no
8430422H06Rik	8430422H06Rik	8430422H06Rik	chr18:14390814-14437051	ctl	Bmp2	NOTEST	0	0	0	0	1	1	no
8430423G03Rik	8430423G03Rik	8430423G03Rik	chr5:149761825-149763234	ctl	Bmp2	NOTEST	0	0	0	0	1	1	no
8430431K14Rik	8430431K14Rik	8430431K14Rik	chr19:30638976-31839523	ctl	Bmp2	NOTEST	0	0	0	0	1	1	no
8430437L04Rik	8430437L04Rik	8430437L04Rik	chr2:72541566-72567525	ctl	Bmp2	NOTEST	0	0	0	0	1	1	no
9030204H09Rik	9030204H09Rik	9030204H09Rik	chr2:35606745-35835144	ctl	Bmp2	NOTEST	0	0	0	0	1	1	no
9030625G05Rik	9030625G05Rik	9030625G05Rik	chr18:75132417-75141201	ctl	Bmp2	NOTEST	0	0	0	0	1	1	no
9130015A21Rik	9130015A21Rik	9130015A21Rik	chr12:36356962-36379790	ctl	Bmp2	NOTEST	0	0	0	0	1	1	no
9130015L21Rik	9130015L21Rik	9130015L21Rik	chr2:159842388-159866356	ctl	Bmp2	NOTEST	0	0	0	0	1	1	no
9130019P16Rik	9130019P16Rik	9130019P16Rik	chr6:53989925-54380215	ctl	Bmp2	NOTEST	0	0.00406544	inf	0	1	1	no
9130204L05Rik	9130204L05Rik	9130204L05Rik	chr3:90892058-90894727	ctl	Bmp2	NOTEST	0	0	0	0	1	1	no
9130209A04Rik	9130209A04Rik	9130209A04Rik	chr18:47612321-47630522	ctl	Bmp2	NOTEST	0	0	0	0	1	1	no
9130221F21Rik	9130221F21Rik	9130221F21Rik	chr6:71963889-71992522	ctl	Bmp2	NOTEST	0	0	0	0	1	1	no
9130227L01Rik	9130227L01Rik	9130227L01Rik	chr1:55988084-56028942	ctl	Bmp2	NOTEST	0	0	0	0	1	1	no
9230102K24Rik	9230102K24Rik	9230102K24Rik	chr10:110037705-110053017	ctl	Bmp2	NOTEST	0	0	0	0	1	1	no
9230102O04Rik	9230102O04Rik	9230102O04Rik	chr2:9802872-9811167	ctl	Bmp2	NOTEST	0	0	0	0	1	1	no
9230105E05Rik	9230105E05Rik	9230105E05Rik	chr10:119798330-119913991	ctl	Bmp2	NOTEST	0	0	0	0	1	1	no
9230110F15Rik	9230110F15Rik	9230110F15Rik	chr9:35645913-35651735	ctl	Bmp2	NOTEST	0	0	0	0	1	1	no
9230112D13Rik	9230112D13Rik	9230112D13Rik	chr14:35324806-35335987	ctl	Bmp2	NOTEST	0	0	0	0	1	1	no
9330117O12Rik	9330117O12Rik	9330117O12Rik	chr18:54771397-54799524	ctl	Bmp2	NOTEST	0	0	0	0	1	1	no
9330158H04Rik	9330158H04Rik	9330158H04Rik	chr6:36283137-36474774	ctl	Bmp2	NOTEST	0	0	0	0	1	1	no
9330175E14Rik	9330175E14Rik	9330175E14Rik	chr8:96957026-96959003	ctl	Bmp2	NOTEST	0	0	0	0	1	1	no
9330175M20Rik	9330175M20Rik	9330175M20Rik	chr1:51275229-51390623	ctl	Bmp2	NOTEST	0	0	0	0	1	1	no
9330178D15Rik	9330178D15Rik	9330178D15Rik	chr3:155639317-155671556	ctl	Bmp2	NOTEST	0	0	0	0	1	1	no
9330188P03Rik	9330188P03Rik	9330188P03Rik	chr14:105988765-105993146	ctl	Bmp2	NOTEST	0	0	0	0	1	1	no
9430007A20Rik	9430007A20Rik	9430007A20Rik	chr4:144109724-144119256	ctl	Bmp2	NOTEST	0	0	0	0	1	1	no
9430014N10Rik	9430014N10Rik	9430014N10Rik	chr15:93735286-93757542	ctl	Bmp2	NOTEST	0	0	0	0	1	1	no
9430019J16Rik	9430019J16Rik	9430019J16Rik	chr2:75274113-75282236	ctl	Bmp2	NOTEST	0	0	0	0	1	1	no
9430076C15Rik	9430076C15Rik	9430076C15Rik	chr6:53237288-53347210	ctl	Bmp2	NOTEST	0	0	0	0	1	1	no
9530002B09Rik	9530002B09Rik	9530002B09Rik	chr4:122366501-122382378	ctl	Bmp2	NOTEST	0	0	0	0	1	1	no
9530003J23Rik	9530003J23Rik	9530003J23Rik	chr10:116670808-116675737	ctl	Bmp2	NOTEST	0	0	0	0	1	1	no
9530026F06Rik	9530026F06Rik	9530026F06Rik	chr1:61435275-61452748	ctl	Bmp2	NOTEST	0	0	0	0	1	1	no
9530059O14Rik	9530059O14Rik	9530059O14Rik	chr9:122481618-122489765	ctl	Bmp2	NOTEST	0	0	0	0	1	1	no
9630013A20Rik	9630013A20Rik	9630013A20Rik	chr14:84843369-84936867	ctl	Bmp2	NOTEST	0	0.00875471	inf	0	1	1	no
9630028H03Rik	9630028H03Rik	9630028H03Rik	chr2:135406265-135408956	ctl	Bmp2	NOTEST	0	0	0	0	1	1	no
9830107B12Rik	9830107B12Rik	9830107B12Rik	chr17:48262554-48283257	ctl	Bmp2	NOTEST	0	0	0	0	1	1	no
9830132P13Rik	9830132P13Rik	9830132P13Rik	chr3:127619088-127658138	ctl	Bmp2	NOTEST	0	0	0	0	1	1	no
9830166K06Rik	9830166K06Rik	9830166K06Rik	chr19:8726285-8737825	ctl	Bmp2	NOTEST	0	0.00505776	inf	0	1	1	no
9930111H07Rik	9930111H07Rik	9930111H07Rik	chr1:87671845-87681269	ctl	Bmp2	NOTEST	0	0	0	0	1	1	no
9930111J21Rik1	9930111J21Rik1	9930111J21Rik1	chr11:48758850-48792900	ctl	Bmp2	NOTEST	0	0	0	0	1	1	no
9930111J21Rik2	9930111J21Rik2	9930111J21Rik2	chr11:48851161-48948889	ctl	Bmp2	NOTEST	0	0	0	0	1	1	no
A130077B15Rik	A130077B15Rik	A130077B15Rik	chr10:122002078-122006947	ctl	Bmp2	NOTEST	0	0.0054851	inf	0	1	1	no
A1bg	A1bg	A1bg	chr15:60749143-60752825	ctl	Bmp2	NOTEST	0	0	0	0	1	1	no
A230065H16Rik	A230065H16Rik	A230065H16Rik	chr12:112645019-112650288	ctl	Bmp2	NOTEST	0	0	0	0	1	1	no
A330048O09Rik	A330048O09Rik	A330048O09Rik	chr13:48367786-48369253	ctl	Bmp2	NOTEST	0	0	0	0	1	1	no
A330049N07Rik	A330049N07Rik	A330049N07Rik	chr10:72436050-72549453	ctl	Bmp2	NOTEST	0	0.00908324	inf	0	1	1	no
A330070K13Rik	A330070K13Rik	A330070K13Rik	chr5:130845327-131316515	ctl	Bmp2	NOTEST	0	0	0	0	1	1	no
A330076C08Rik	A330076C08Rik	A330076C08Rik	chr13:44288957-44311856	ctl	Bmp2	NOTEST	0	0	0	0	1	1	no
A430078G23Rik	A430078G23Rik	A430078G23Rik	chr8:3353414-3390299	ctl	Bmp2	NOTEST	0	0	0	0	1	1	no
A430088P11Rik	A430088P11Rik	A430088P11Rik	chr15:80502276-80530855	ctl	Bmp2	NOTEST	0	0	0	0	1	1	no
A430089I19Rik	A430089I19Rik	A430089I19Rik	chrUn_random:1585650-1589928	ctl	Bmp2	NOTEST	0	0	0	0	1	1	no
A430090L17Rik	A430090L17Rik	A430090L17Rik	chr13:114584715-114947669	ctl	Bmp2	NOTEST	0	0	0	0	1	1	no
A4gnt	A4gnt	A4gnt	chr9:99512920-99522786	ctl	Bmp2	NOTEST	0	0.0068183	inf	0	1	1	no
A530006G24Rik	A530006G24Rik	A530006G24Rik	chr2:147536428-147543368	ctl	Bmp2	NOTEST	0	0	0	0	1	1	no
A530016L24Rik	A530016L24Rik	A530016L24Rik	chr12:113727658-113738138	ctl	Bmp2	NOTEST	0	0	0	0	1	1	no
A530032D15Rik	A530032D15Rik	A530032D15Rik	chr1:85084713-85106428	ctl	Bmp2	NOTEST	0	0	0	0	1	1	no
A530046M15Rik	A530046M15Rik	A530046M15Rik	chr13:15899075-15919370	ctl	Bmp2	NOTEST	0	0	0	0	1	1	no
A530050N04Rik	A530050N04Rik	A530050N04Rik	chr18:61629878-61644261	ctl	Bmp2	NOTEST	0	0	0	0	1	1	no
A530053G22Rik	A530053G22Rik	A530053G22Rik	chr6:60229036-60353701	ctl	Bmp2	NOTEST	0	0	0	0	1	1	no
A530064D06Rik	A530064D06Rik	A530064D06Rik	chr17:48288845-48304207	ctl	Bmp2	NOTEST	0	0	0	0	1	1	no
A530099J19Rik	A530099J19Rik	A530099J19Rik	chr13:19819285-19824820	ctl	Bmp2	NOTEST	0	0	0	0	1	1	no
A630010A05Rik	A630010A05Rik	A630010A05Rik	chr16:14562409-14621377	ctl	Bmp2	NOTEST	0	0	0	0	1	1	no
A630012P03Rik	A630012P03Rik	A630012P03Rik	chrX:49625603-49972224	ctl	Bmp2	NOTEST	0	0	0	0	1	1	no
A630019I02Rik	A630019I02Rik	A630019I02Rik	chr13:93810669-93914679	ctl	Bmp2	NOTEST	0	0	0	0	1	1	no
A630023A22Rik	A630023A22Rik	A630023A22Rik	chr14:34864315-34915940	ctl	Bmp2	NOTEST	0	0	0	0	1	1	no
A630073D07Rik	A630073D07Rik	A630073D07Rik	chr6:132575128-132577529	ctl	Bmp2	NOTEST	0	0	0	0	1	1	no
A630077J23Rik	A630077J23Rik	A630077J23Rik	chr4:43764730-43772336	ctl	Bmp2	NOTEST	0	0.0401695	inf	0	1	1	no
A730006G06Rik	A730006G06Rik	A730006G06Rik	chr17:48201738-48227870	ctl	Bmp2	NOTEST	0	0	0	0	1	1	no
A730018C14Rik	A730018C14Rik	A730018C14Rik	chr12:113649233-113661409	ctl	Bmp2	NOTEST	0	0	0	0	1	1	no
A730036I17Rik	A730036I17Rik	A730036I17Rik	chr2:129044704-129061342	ctl	Bmp2	NOTEST	0	0	0	0	1	1	no
A730090H04Rik	A730090H04Rik	A730090H04Rik	chr11:95001760-95020361	ctl	Bmp2	NOTEST	0	0	0	0	1	1	no
A830019L24Rik	A830019L24Rik	A830019L24Rik	chr3:142906018-142920960	ctl	Bmp2	NOTEST	0	0	0	0	1	1	no
A830082K12Rik	A830082K12Rik	A830082K12Rik	chr13:78328235-78375825	ctl	Bmp2	NOTEST	0	0	0	0	1	1	no
A930001A20Rik	A930001A20Rik	A930001A20Rik	chr3:14971200-15002727	ctl	Bmp2	NOTEST	0	0	0	0	1	1	no
A930009A15Rik	A930009A15Rik	A930009A15Rik	chr10:114887369-115024836	ctl	Bmp2	NOTEST	0	0	0	0	1	1	no
AA536875	AA536875	AA536875	chr14:123567724-123575398	ctl	Bmp2	NOTEST	0	0	0	0	1	1	no
AA543401	AA543401	AA543401	chr9:106795155-107134240	ctl	Bmp2	NOTEST	0	0	0	0	1	1	no
AA545190	AA545190	AA545190	chr6:10921467-10924378	ctl	Bmp2	NOTEST	0	0	0	0	1	1	no
AA792892	AA792892	AA792892	chr5:94806364-94813359	ctl	Bmp2	NOTEST	0	0	0	0	1	1	no
AF067063	AF067063	AF067063	chrUn_random:125697-127960	ctl	Bmp2	NOTEST	0	0	0	0	1	1	no
AF357359	AF357359	AF357359	chr12:110842154-110899921	ctl	Bmp2	NOTEST	0	0	0	0	1	1	no
AF366264	AF366264	AF366264	chr8:13835230-13838089	ctl	Bmp2	NOTEST	0	0.00484062	inf	0	1	1	no
AI606473	AI606473	AI606473	chr3:153993784-153997651	ctl	Bmp2	NOTEST	0	0	0	0	1	1	no
AI646519	AI646519	AI646519	chr2:147187278-147188529	ctl	Bmp2	NOTEST	0	0	0	0	1	1	no
AI747448	AI747448	AI747448	chr3:144573884-144595493	ctl	Bmp2	NOTEST	0	0	0	0	1	1	no
AI847159	AI847159	AI847159	chr2:129003883-129006409	ctl	Bmp2	NOTEST	0	0	0	0	1	1	no
AI854517	AI854517	AI854517	chr7:86644911-86679289	ctl	Bmp2	NOTEST	0	0	0	0	1	1	no
AU015791	AU015791	AU015791	chr12:106751642-106753458	ctl	Bmp2	NOTEST	0	0	0	0	1	1	no
AU016765	AU016765	AU016765	chr17:64863428-64904930	ctl	Bmp2	NOTEST	0	0	0	0	1	1	no
AU018091	AU018091	AU018091	chr7:3154659-3169204	ctl	Bmp2	NOTEST	0	0	0	0	1	1	no
AU018829	AU018829,Gm16367	AU018829,Gm16367	chrUn_random:2204168-2216886	ctl	Bmp2	NOTEST	0	0	0	0	1	1	no
AU019990	AU019990	AU019990	chr2:132423931-132478800	ctl	Bmp2	NOTEST	0	0	0	0	1	1	no
AU022754	AU022754	AU022754	chr15:85365866-85424138	ctl	Bmp2	NOTEST	0	0	0	0	1	1	no
AV320801	AV320801,Gm15023	AV320801,Gm15023	chrX:132029126-132039133	ctl	Bmp2	NOTEST	0	0	0	0	1	1	no
AY512915	AY512915	AY512915	chr6:95240567-95283987	ctl	Bmp2	NOTEST	0	0	0	0	1	1	no
AY761185	AY761185	AY761185	chr8_random:264606-265659	ctl	Bmp2	NOTEST	0	0	0	0	1	1	no
Aadac	Aadac	Aadac	chr3:59835709-59844079	ctl	Bmp2	NOTEST	0	0	0	0	1	1	no
Aadacl2	Aadacl2	Aadacl2	chr3:59810664-59829342	ctl	Bmp2	NOTEST	0	0	0	0	1	1	no
Aadacl3	Aadacl3	Aadacl3	chr4:144043673-144053659	ctl	Bmp2	NOTEST	0	0	0	0	1	1	no
Abca12	Abca12	Abca12	chr1:71289663-71461484	ctl	Bmp2	NOTEST	0	0	0	0	1	1	no
Abca13	Abca13	Abca13	chr11:9091944-9584262	ctl	Bmp2	NOTEST	0	0.0132747	inf	0	1	1	no
Abca15	Abca15	Abca15	chr7:127472197-127551201	ctl	Bmp2	NOTEST	0	0	0	0	1	1	no
Abcb5	Abcb5	Abcb5	chr12:120106296-120204894	ctl	Bmp2	NOTEST	0	0	0	0	1	1	no
Abcc6	Abcc6	Abcc6	chr7:53231749-53285656	ctl	Bmp2	NOTEST	0	0	0	0	1	1	no
Abhd12b	Abhd12b	Abhd12b	chr12:71255157-71284193	ctl	Bmp2	NOTEST	0	0	0	0	1	1	no
Acer1	Acer1	Acer1	chr17:57092912-57121549	ctl	Bmp2	NOTEST	0	0	0	0	1	1	no
Acnat1	Acnat1	Acnat1	chr4:49456403-49463981	ctl	Bmp2	NOTEST	0	0	0	0	1	1	no
Acnat2	Acnat2	Acnat2	chr4:49392716-49421023	ctl	Bmp2	NOTEST	0	0	0	0	1	1	no
Acsbg2	Acsbg2	Acsbg2	chr17:56982526-57013870	ctl	Bmp2	NOTEST	0	0	0	0	1	1	no
Acsm2	Acsm2	Acsm2	chr7:126697853-126744208	ctl	Bmp2	NOTEST	0	0	0	0	1	1	no
Acsm4	Acsm4	Acsm4	chr7:126833539-126858080	ctl	Bmp2	NOTEST	0	0	0	0	1	1	no
Acsm5	Acsm5	Acsm5	chr7:126669778-126686874	ctl	Bmp2	NOTEST	0	0	0	0	1	1	no
Actl11	Actl11	Actl11	chr9:107830799-107834792	ctl	Bmp2	NOTEST	0	0.00427962	inf	0	1	1	no
Actrt1	Actrt1	Actrt1	chrX:43682183-43683522	ctl	Bmp2	NOTEST	0	0	0	0	1	1	no
Actrt2	Actrt2	Actrt2	chr4:154040536-154041976	ctl	Bmp2	NOTEST	0	0	0	0	1	1	no
Adad2	Adad2	Adad2	chr8:122136646-122140826	ctl	Bmp2	NOTEST	0	0	0	0	1	1	no
Adam18	Adam18	Adam18	chr8:25712717-25785227	ctl	Bmp2	NOTEST	0	0	0	0	1	1	no
Adam20	Adam20	Adam20	chr8:41878626-41882657	ctl	Bmp2	NOTEST	0	0	0	0	1	1	no
Adam24	Adam24	Adam24	chr8:41760447-41767553	ctl	Bmp2	NOTEST	0	0	0	0	1	1	no
Adam25	Adam25	Adam25	chr8:41837561-41841530	ctl	Bmp2	NOTEST	0	0	0	0	1	1	no
Adam26a	Adam26a	Adam26a	chr8:44653629-44662061	ctl	Bmp2	NOTEST	0	0	0	0	1	1	no
Adam26b	Adam26b	Adam26b	chr8:44605217-44613491	ctl	Bmp2	NOTEST	0	0	0	0	1	1	no
Adam28	Adam28	Adam28	chr14:69223054-69273899	ctl	Bmp2	NOTEST	0	0	0	0	1	1	no
Adam29	Adam29	Adam29	chr8:58349708-58385761	ctl	Bmp2	NOTEST	0	0	0	0	1	1	no
Adam3	Adam3	Adam3	chr8:25787705-25836297	ctl	Bmp2	NOTEST	0	0.0129562	inf	0	1	1	no
Adam30	Adam30	Adam30	chr3:97964734-97967096	ctl	Bmp2	NOTEST	0	0	0	0	1	1	no
Adam34	Adam34	Adam34	chr8:44735662-44750914	ctl	Bmp2	NOTEST	0	0	0	0	1	1	no
Adam39	Adam39	Adam39	chr8:41908362-41912215	ctl	Bmp2	NOTEST	0	0	0	0	1	1	no
Adam6a	Adam6a	Adam6a	chr12:114782118-114784625	ctl	Bmp2	NOTEST	0	0	0	0	1	1	no
Adam6b	Adam6b	Adam6b	chr12:114727775-114730046	ctl	Bmp2	NOTEST	0	0	0	0	1	1	no
Adamtsl3	Adamtsl3	Adamtsl3	chr7:89484203-89762958	ctl	Bmp2	NOTEST	0	0	0	0	1	1	no
Adh6-ps1	Adh6-ps1	Adh6-ps1	chr3:138037084-138051255	ctl	Bmp2	NOTEST	0	0	0	0	1	1	no
Adh6a	Adh6a	Adh6a	chr3:137976249-137994098	ctl	Bmp2	NOTEST	0	0.0285163	inf	0	1	1	no
Adipoq	Adipoq	Adipoq	chr16:23146608-23158041	ctl	Bmp2	NOTEST	0	0	0	0	1	1	no
Adra2c	Adra2c	Adra2c	chr5:35621214-35624412	ctl	Bmp2	NOTEST	0	0.0290707	inf	0	1	1	no
Adrb3	Adrb3	Adrb3	chr8:28336247-28340060	ctl	Bmp2	NOTEST	0	0	0	0	1	1	no
Agbl1	Agbl1	Agbl1	chr7:83374772-84269584	ctl	Bmp2	NOTEST	0	0	0	0	1	1	no
Agmat	Agmat	Agmat	chr4:141302589-141315178	ctl	Bmp2	NOTEST	0	0.0290068	inf	0	1	1	no
Agr2	Agr2	Agr2	chr12:36719511-36730668	ctl	Bmp2	NOTEST	0	0.0231018	inf	0	1	1	no
Agr3	Agr3	Agr3	chr12:36652207-36676317	ctl	Bmp2	NOTEST	0	0	0	0	1	1	no
Agtr1b	Agtr1b	Agtr1b	chr3:20213394-20266099	ctl	Bmp2	NOTEST	0	0	0	0	1	1	no
Agtr2	Agtr2	Agtr2	chrX:21061749-21065959	ctl	Bmp2	NOTEST	0	0	0	0	1	1	no
Agxt	Agxt	Agxt	chr1:95031816-95041998	ctl	Bmp2	NOTEST	0	0	0	0	1	1	no
Ahsg	Ahsg	Ahsg	chr16:22857917-22899524	ctl	Bmp2	NOTEST	0	0	0	0	1	1	no
Aida	Aida	Aida	chr1_random:270407-297849	ctl	Bmp2	NOTEST	0	0	0	0	1	1	no
Akap4	Akap4	Akap4	chrX:6644640-6655732	ctl	Bmp2	NOTEST	0	0	0	0	1	1	no
Akr1c20	Akr1c20	Akr1c20	chr13:4506404-4522579	ctl	Bmp2	NOTEST	0	0	0	0	1	1	no
Akr1cl	Akr1cl	Akr1cl	chr1:65059659-65079322	ctl	Bmp2	NOTEST	0	0.0151469	inf	0	1	1	no
Aldh3b2	Aldh3b2	Aldh3b2	chr19:3972327-3981665	ctl	Bmp2	NOTEST	0	0	0	0	1	1	no
Alox12e	Alox12e	Alox12e	chr11:70129114-70136020	ctl	Bmp2	NOTEST	0	0	0	0	1	1	no
Alpi	Alpi	Alpi	chr1:88994576-88998181	ctl	Bmp2	NOTEST	0	0	0	0	1	1	no
Alppl2	Alppl2	Alppl2	chr1:88983265-88986503	ctl	Bmp2	NOTEST	0	0	0	0	1	1	no
Alx3	Alx3	Alx3	chr3:107397948-107408793	ctl	Bmp2	NOTEST	0	0	0	0	1	1	no
Ambn	Ambn	Ambn	chr5:88885035-88897554	ctl	Bmp2	NOTEST	0	0	0	0	1	1	no
Amelx	Amelx	Amelx	chrX:165233030-165742372	ctl	Bmp2	NOTEST	0	0.024098	inf	0	1	1	no
Amtn	Amtn	Amtn	chr5:88805132-88814941	ctl	Bmp2	NOTEST	0	0	0	0	1	1	no
Amy2a4	Amy2a4,Amy2a5	Amy2a4,Amy2a5	chr3:113147966-113159576	ctl	Bmp2	NOTEST	0	0	0	0	1	1	no
Amy2a5	Amy2a5	Amy2a5	chr3:113147966-113159576	ctl	Bmp2	NOTEST	0	0	0	0	1	1	no
Ang2	Ang2	Ang2	chr14:51815160-51815598	ctl	Bmp2	NOTEST	0	0	0	0	1	1	no
Ang3	Ang3,Ang5	Ang3,Ang5	chr14:44534733-44540745	ctl	Bmp2	NOTEST	0	0	0	0	1	1	no
Ang4	Ang4	Ang4	chr14:52383566-52393265	ctl	Bmp2	NOTEST	0	0	0	0	1	1	no
Ang5	Ang5	Ang5	chr14:44534733-44540745	ctl	Bmp2	NOTEST	0	0	0	0	1	1	no
Ang6	Ang6	Ang6	chr14:44579328-44584083	ctl	Bmp2	NOTEST	0	0	0	0	1	1	no
Ankar	Ankar	Ankar	chr1:72689553-72747138	ctl	Bmp2	NOTEST	0	0.00796898	inf	0	1	1	no
Ankfn1	Ankfn1	Ankfn1	chr11:89282399-89399869	ctl	Bmp2	NOTEST	0	0	0	0	1	1	no
Ankrd33	Ankrd33	Ankrd33	chr15:100946185-100950455	ctl	Bmp2	NOTEST	0	0	0	0	1	1	no
Ankrd36	Ankrd36	Ankrd36	chr11:5469686-5589340	ctl	Bmp2	NOTEST	0	0	0	0	1	1	no
Ankrd63	Ankrd63	Ankrd63	chr2:118524838-118529699	ctl	Bmp2	NOTEST	0	0.00696406	inf	0	1	1	no
Ankrd66	Ankrd66	Ankrd66	chr17:43671122-43680588	ctl	Bmp2	NOTEST	0	0	0	0	1	1	no
Ankrd7	Ankrd7	Ankrd7	chr6:18816317-18829584	ctl	Bmp2	NOTEST	0	0	0	0	1	1	no
Ankub1	Ankub1	Ankub1	chr3:57471343-57496459	ctl	Bmp2	NOTEST	0	0.00826398	inf	0	1	1	no
Antxrl	Antxrl	Antxrl	chr14:34864315-34915940	ctl	Bmp2	NOTEST	0	0	0	0	1	1	no
Aoc1	Aoc1	Aoc1	chr6:48845253-48859186	ctl	Bmp2	NOTEST	0	0.00656478	inf	0	1	1	no
Aox3	Aox3	Aox3	chr1:58169979-58257296	ctl	Bmp2	NOTEST	0	0	0	0	1	1	no
Aox4	Aox4	Aox4	chr1:58267240-58325440	ctl	Bmp2	NOTEST	0	0.0273321	inf	0	1	1	no
Aplnr	Aplnr	Aplnr	chr2:84976516-84980080	ctl	Bmp2	NOTEST	0	0.00482598	inf	0	1	1	no
Apoa4	Apoa4	Apoa4	chr9:46048926-46051541	ctl	Bmp2	NOTEST	0	0	0	0	1	1	no
Apoc1	Apoc1	Apoc1	chr7:20274828-20278008	ctl	Bmp2	NOTEST	0	0	0	0	1	1	no
Apoc4	Apoc4	Apoc4	chr7:20263432-20266809	ctl	Bmp2	NOTEST	0	0	0	0	1	1	no
Apol10a	Apol10a	Apol10a	chr15:77307476-77321499	ctl	Bmp2	NOTEST	0	0	0	0	1	1	no
Apol11a	Apol11a	Apol11a	chr15:77338700-77347749	ctl	Bmp2	NOTEST	0	0	0	0	1	1	no
Apol6	Apol6	Apol6	chr15:76845916-76887538	ctl	Bmp2	NOTEST	0	0	0	0	1	1	no
Apol7a	Apol7a	Apol7a	chr15:77218646-77229540	ctl	Bmp2	NOTEST	0	0.0228248	inf	0	1	1	no
Apol7b	Apol7b	Apol7b	chr15:77529318-77549718	ctl	Bmp2	NOTEST	0	0	0	0	1	1	no
Apol7d	Apol7d	Apol7d	chr1:71699908-71709417	ctl	Bmp2	NOTEST	0	0	0	0	1	1	no
Apol8	Apol8	Apol8	chr15:77579042-77585659	ctl	Bmp2	NOTEST	0	0.0312267	inf	0	1	1	no
Apol9a	Apol9a	Apol9a	chr15:77234218-77241510	ctl	Bmp2	NOTEST	0	0	0	0	1	1	no
Apol9b	Apol9b	Apol9b	chr15:77559501-77566812	ctl	Bmp2	NOTEST	0	0	0	0	1	1	no
Apon	Apon	Apon	chr10:127691186-127692957	ctl	Bmp2	NOTEST	0	0	0	0	1	1	no
Apoo-ps	Apoo-ps	Apoo-ps	chrX:91612448-91662431	ctl	Bmp2	NOTEST	0	0	0	0	1	1	no
Aqp12	Aqp12	Aqp12	chr1:94902910-94908846	ctl	Bmp2	NOTEST	0	0	0	0	1	1	no
Aqp2	Aqp2	Aqp2	chr15:99409486-99414976	ctl	Bmp2	NOTEST	0	0	0	0	1	1	no
Aqp6	Aqp6	Aqp6	chr15:99431830-99435908	ctl	Bmp2	NOTEST	0	0	0	0	1	1	no
Aqp9	Aqp9	Aqp9	chr9:70958465-71011096	ctl	Bmp2	NOTEST	0	0	0	0	1	1	no
Arhgap15os	Arhgap15os	Arhgap15os	chr2:43604343-44243143	ctl	Bmp2	NOTEST	0	0	0	0	1	1	no
Arhgap20os	Arhgap20os	Arhgap20os	chr9:51573456-51683990	ctl	Bmp2	NOTEST	0	0.00273773	inf	0	1	1	no
Arhgap27os3	Arhgap27os3	Arhgap27os3	chr11:103192797-103225006	ctl	Bmp2	NOTEST	0	0.0101715	inf	0	1	1	no
Arhgap33os	Arhgap33os	Arhgap33os	chr7:31300140-31307212	ctl	Bmp2	NOTEST	0	0	0	0	1	1	no
Arhgap40	Arhgap40	Arhgap40	chr2:158338531-158376364	ctl	Bmp2	NOTEST	0	0	0	0	1	1	no
Arl13a	Arl13a	Arl13a	chrX:130722039-130742569	ctl	Bmp2	NOTEST	0	0.0316249	inf	0	1	1	no
Arl14	Arl14	Arl14	chr3:69026340-69027540	ctl	Bmp2	NOTEST	0	0.0325517	inf	0	1	1	no
Arl14epl	Arl14epl	Arl14epl	chr18:47081468-47093876	ctl	Bmp2	NOTEST	0	0	0	0	1	1	no
Armc3	Armc3	Armc3	chr2:19120744-19231870	ctl	Bmp2	NOTEST	0	0	0	0	1	1	no
Arr3	Arr3	Arr3	chrX:97800835-97813832	ctl	Bmp2	NOTEST	0	0.025161	inf	0	1	1	no
Arrdc5	Arrdc5	Arrdc5	chr17:56433533-56439709	ctl	Bmp2	NOTEST	0	0	0	0	1	1	no
Art2a-ps	Art2a-ps	Art2a-ps	chr7:108700966-108709379	ctl	Bmp2	NOTEST	0	0	0	0	1	1	no
Art2b	Art2b	Art2b	chr7:108727373-108729675	ctl	Bmp2	NOTEST	0	0	0	0	1	1	no
Asb10	Asb10	Asb10	chr5:24038514-24046266	ctl	Bmp2	NOTEST	0	0.0247018	inf	0	1	1	no
Asb12	Asb12	Asb12	chrX:92665537-92673468	ctl	Bmp2	NOTEST	0	0.0329608	inf	0	1	1	no
Ascl5	Ascl5	Ascl5	chr1:137947380-137947947	ctl	Bmp2	NOTEST	0	0	0	0	1	1	no
Asgr2	Asgr2	Asgr2	chr11:69906145-69919688	ctl	Bmp2	NOTEST	0	0	0	0	1	1	no
Astl	Astl	Astl	chr2:127164374-127183391	ctl	Bmp2	NOTEST	0	0	0	0	1	1	no
Asz1	Asz1	Asz1	chr6:18000963-18059061	ctl	Bmp2	NOTEST	0	0	0	0	1	1	no
Atoh1	Atoh1	Atoh1	chr6:64679139-64681229	ctl	Bmp2	NOTEST	0	0	0	0	1	1	no
Atp10b	Atp10b	Atp10b	chr11:42963378-43075787	ctl	Bmp2	NOTEST	0	0.00575164	inf	0	1	1	no
Atp13a4	Atp13a4	Atp13a4	chr16:29396123-29544950	ctl	Bmp2	NOTEST	0	0	0	0	1	1	no
Atp1b4	Atp1b4	Atp1b4	chrX:35669298-35689961	ctl	Bmp2	NOTEST	0	0.00427932	inf	0	1	1	no
Atp6v0c-ps2	Atp6v0c-ps2	Atp6v0c-ps2	chr17:24300831-24306374	ctl	Bmp2	NOTEST	0	0	0	0	1	1	no
Atp6v1g3	Atp6v1g3	Atp6v1g3	chr1:140170314-140186039	ctl	Bmp2	NOTEST	0	0	0	0	1	1	no
Aurkc	Aurkc	Aurkc	chr7:6948095-6955802	ctl	Bmp2	NOTEST	0	0.0135523	inf	0	1	1	no
Awat1	Awat1	Awat1	chrX:97767585-97773545	ctl	Bmp2	NOTEST	0	0	0	0	1	1	no
Aym1	Aym1	Aym1	chr5:113786313-113786841	ctl	Bmp2	NOTEST	0	0	0	0	1	1	no
Azgp1	Azgp1	Azgp1	chr5:138422748-138431460	ctl	Bmp2	NOTEST	0	0	0	0	1	1	no
B020004C17Rik	B020004C17Rik	B020004C17Rik	chr14:57633970-57637819	ctl	Bmp2	NOTEST	0	0	0	0	1	1	no
B020014A21Rik	B020014A21Rik	B020014A21Rik	chr10:7213347-7221452	ctl	Bmp2	NOTEST	0	0	0	0	1	1	no
B020018J22Rik	B020018J22Rik	B020018J22Rik	chr12:113666494-113673549	ctl	Bmp2	NOTEST	0	0	0	0	1	1	no
B020031M17Rik	B020031M17Rik	B020031M17Rik	chrUn_random:2889606-2891056	ctl	Bmp2	NOTEST	0	0	0	0	1	1	no
B130024G19Rik	B130024G19Rik	B130024G19Rik	chr7:77496835-77556032	ctl	Bmp2	NOTEST	0	0	0	0	1	1	no
B230112J18Rik	B230112J18Rik	B230112J18Rik	chr5:116762368-116768283	ctl	Bmp2	NOTEST	0	0.0444813	inf	0	1	1	no
B230214G05Rik	B230214G05Rik	B230214G05Rik	chr15:88145303-88203081	ctl	Bmp2	NOTEST	0	0.00676268	inf	0	1	1	no
B230312C02Rik	B230312C02Rik	B230312C02Rik	chr2:180105562-180136507	ctl	Bmp2	NOTEST	0	0	0	0	1	1	no
B230323A14Rik	B230323A14Rik	B230323A14Rik	chr9:69608952-69678006	ctl	Bmp2	NOTEST	0	0.0179598	inf	0	1	1	no
BB014433	BB014433	BB014433	chr8:15041445-15046078	ctl	Bmp2	NOTEST	0	0	0	0	1	1	no
BB031773	BB031773	BB031773	chr4:102432739-102684570	ctl	Bmp2	NOTEST	0	0	0	0	1	1	no
BB287469	BB287469	BB287469	chr12:89055024-89059124	ctl	Bmp2	NOTEST	0	0	0	0	1	1	no
BC006965	BC006965	BC006965	chr11:112525240-112572670	ctl	Bmp2	NOTEST	0	0	0	0	1	1	no
BC024386	BC024386	BC024386	chr7:148091962-148093866	ctl	Bmp2	NOTEST	0	0	0	0	1	1	no
BC027072	BC027072	BC027072	chr17:72092894-72102225	ctl	Bmp2	NOTEST	0	0	0	0	1	1	no
BC030870	BC030870	BC030870	chr8:67609512-67653436	ctl	Bmp2	NOTEST	0	0	0	0	1	1	no
BC035044	BC035044	BC035044	chr6:128798061-128848185	ctl	Bmp2	NOTEST	0	0	0	0	1	1	no
BC048502	BC048502	BC048502	chr15:103269390-103278890	ctl	Bmp2	NOTEST	0	0	0	0	1	1	no
BC048562	BC048562	BC048562	chr9:108338812-108348414	ctl	Bmp2	NOTEST	0	0	0	0	1	1	no
BC048602	BC048602	BC048602	chr15:35236764-35258290	ctl	Bmp2	NOTEST	0	0	0	0	1	1	no
BC048671	BC048671	BC048671	chr6:90251263-90255442	ctl	Bmp2	NOTEST	0	0	0	0	1	1	no
BC049352	BC049352	BC049352	chr9:44980808-45058068	ctl	Bmp2	NOTEST	0	0	0	0	1	1	no
BC049635	BC049635	BC049635	chr4:42880874-42887075	ctl	Bmp2	NOTEST	0	0	0	0	1	1	no
BC049730	BC049730	BC049730	chr7:25494277-25499554	ctl	Bmp2	NOTEST	0	0	0	0	1	1	no
BC051537	BC051537	BC051537	chr17:34220787-34232254	ctl	Bmp2	NOTEST	0	0	0	0	1	1	no
BC051665	BC051665	BC051665	chr13:60883247-60887725	ctl	Bmp2	NOTEST	0	0.0445972	inf	0	1	1	no
BC053393	BC053393	BC053393	chr11:46385014-46402734	ctl	Bmp2	NOTEST	0	0	0	0	1	1	no
BC055402	BC055402	BC055402	chr1:57257488-57271840	ctl	Bmp2	NOTEST	0	0	0	0	1	1	no
BC061195	BC061195	BC061195	chrX:90428565-90429283	ctl	Bmp2	NOTEST	0	0	0	0	1	1	no
BC061212	BC061212	BC061212	chr5:96161110-96165192	ctl	Bmp2	NOTEST	0	0	0	0	1	1	no
BC061237	BC061237	BC061237	chr14:45119792-45126016	ctl	Bmp2	NOTEST	0	0	0	0	1	1	no
BC080695	BC080695	BC080695	chr4:143157369-143163701	ctl	Bmp2	NOTEST	0	0	0	0	1	1	no
BC089491	BC089491	BC089491	chr7:29069670-29076153	ctl	Bmp2	NOTEST	0	0	0	0	1	1	no
BC094916	BC094916	BC094916	chr1:175451441-175466088	ctl	Bmp2	NOTEST	0	0	0	0	1	1	no
BC100451	BC100451	BC100451	chr11:118162374-118216725	ctl	Bmp2	NOTEST	0	0.00981168	inf	0	1	1	no
BC100530	BC100530	BC100530	chr16:36359467-36367656	ctl	Bmp2	NOTEST	0	0	0	0	1	1	no
BC107364	BC107364	BC107364	chr3:96237710-96256229	ctl	Bmp2	NOTEST	0	0	0	0	1	1	no
BC117090	BC117090	BC117090	chr16:36321750-36334418	ctl	Bmp2	NOTEST	0	0	0	0	1	1	no
BC147527	BC147527	BC147527	chrUn_random:12474-21008	ctl	Bmp2	NOTEST	0	0	0	0	1	1	no
Banf2	Banf2	Banf2	chr2:143858837-143899715	ctl	Bmp2	NOTEST	0	0	0	0	1	1	no
Bank1	Bank1	Bank1	chr3:135716327-135989010	ctl	Bmp2	NOTEST	0	0	0	0	1	1	no
Barhl2	Barhl2	Barhl2	chr5:106881541-106887185	ctl	Bmp2	NOTEST	0	0	0	0	1	1	no
Barx1	Barx1	Barx1	chr13:48758404-48761876	ctl	Bmp2	NOTEST	0	0	0	0	1	1	no
Bc1	Bc1	Bc1	chr12:92236931-92786285	ctl	Bmp2	NOTEST	0	0	0	0	1	1	no
Bcas1os2	Bcas1os2	Bcas1os2	chr2:170172490-170253345	ctl	Bmp2	NOTEST	0	0	0	0	1	1	no
Bcas3os1	Bcas3os1	Bcas3os1	chr11:85166665-85645890	ctl	Bmp2	NOTEST	0	0.00876076	inf	0	1	1	no
Bcl2a1a	Bcl2a1a	Bcl2a1a	chr9:88851757-88857254	ctl	Bmp2	NOTEST	0	0	0	0	1	1	no
Bcl2a1c	Bcl2a1c	Bcl2a1c	chr9:114239252-114239696	ctl	Bmp2	NOTEST	0	0	0	0	1	1	no
Bcl2a1d	Bcl2a1d	Bcl2a1d	chr9:88618125-88626688	ctl	Bmp2	NOTEST	0	0	0	0	1	1	no
Bcl2l10	Bcl2l10	Bcl2l10	chr9:75195564-75199447	ctl	Bmp2	NOTEST	0	0	0	0	1	1	no
Bcl2l15	Bcl2l15	Bcl2l15	chr3:103636618-103658541	ctl	Bmp2	NOTEST	0	0.0452869	inf	0	1	1	no
Becn2	Becn2	Becn2	chr1:177850459-177852356	ctl	Bmp2	NOTEST	0	0	0	0	1	1	no
Bglap2	Bglap2	Bglap2	chr3:88181657-88182621	ctl	Bmp2	NOTEST	0	0	0	0	1	1	no
Bhlhe23	Bhlhe23	Bhlhe23	chr2:180509085-180511605	ctl	Bmp2	NOTEST	0	0	0	0	1	1	no
Bhmt	Bhmt	Bhmt	chr13:94386845-94407713	ctl	Bmp2	NOTEST	0	0	0	0	1	1	no
Bhmt2	Bhmt2	Bhmt2	chr13:94426051-94444257	ctl	Bmp2	NOTEST	0	0	0	0	1	1	no
Birc7	Birc7	Birc7	chr2:180663727-180668715	ctl	Bmp2	NOTEST	0	0	0	0	1	1	no
Blk	Blk	Blk	chr14:63991673-64036024	ctl	Bmp2	NOTEST	0	0.00713975	inf	0	1	1	no
Bmp10	Bmp10	Bmp10	chr6:87378995-87384506	ctl	Bmp2	NOTEST	0	0	0	0	1	1	no
Bmp15	Bmp15	Bmp15	chrX:5891223-5897841	ctl	Bmp2	NOTEST	0	0	0	0	1	1	no
Bpifa1	Bpifa1	Bpifa1	chr2:153968615-153974953	ctl	Bmp2	NOTEST	0	0	0	0	1	1	no
Bpifa2	Bpifa2	Bpifa2	chr2:153834011-153841809	ctl	Bmp2	NOTEST	0	0	0	0	1	1	no
Bpifa3	Bpifa3	Bpifa3	chr2:153956071-153964095	ctl	Bmp2	NOTEST	0	0	0	0	1	1	no
Bpifa5	Bpifa5	Bpifa5	chr2:153988342-153994182	ctl	Bmp2	NOTEST	0	0	0	0	1	1	no
Bpifb2	Bpifb2	Bpifb2	chr2:153700780-153721006	ctl	Bmp2	NOTEST	0	0	0	0	1	1	no
Bpifb4	Bpifb4	Bpifb4	chr2:153766597-153789588	ctl	Bmp2	NOTEST	0	0	0	0	1	1	no
Bpifb6	Bpifb6	Bpifb6	chr2:153726123-153738529	ctl	Bmp2	NOTEST	0	0	0	0	1	1	no
Bpifb9a	Bpifb9a	Bpifb9a	chr2:154083614-154096979	ctl	Bmp2	NOTEST	0	0	0	0	1	1	no
Bpifb9b	Bpifb9b	Bpifb9b	chr2:154132979-154146378	ctl	Bmp2	NOTEST	0	0	0	0	1	1	no
Brox	Brox	Brox	chr1_random:249689-270356	ctl	Bmp2	NOTEST	0	0	0	0	1	1	no
Bsnd	Bsnd	Bsnd	chr4:106156062-106164848	ctl	Bmp2	NOTEST	0	0.00646001	inf	0	1	1	no
Bsph1	Bsph1	Bsph1	chr7:14036189-14058798	ctl	Bmp2	NOTEST	0	0	0	0	1	1	no
Bsph2	Bsph2	Bsph2	chr7:14140214-14156416	ctl	Bmp2	NOTEST	0	0	0	0	1	1	no
Btn1a1	Btn1a1	Btn1a1	chr13:23548861-23557770	ctl	Bmp2	NOTEST	0	0.0103646	inf	0	1	1	no
Btnl10	Btnl10	Btnl10	chr11:58731558-58740467	ctl	Bmp2	NOTEST	0	0	0	0	1	1	no
Btnl2	Btnl2	Btnl2	chr17:34491766-34506437	ctl	Bmp2	NOTEST	0	0	0	0	1	1	no
Btnl4	Btnl4	Btnl4	chr17:34605986-34612882	ctl	Bmp2	NOTEST	0	0.0269198	inf	0	1	1	no
Btnl6	Btnl6	Btnl6	chr17:34644879-34654297	ctl	Bmp2	NOTEST	0	0	0	0	1	1	no
C030013G03Rik	C030013G03Rik	C030013G03Rik	chr17:12612839-12700570	ctl	Bmp2	NOTEST	0	0	0	0	1	1	no
C030018K13Rik	C030018K13Rik	C030018K13Rik	chr5:64868246-64875205	ctl	Bmp2	NOTEST	0	0	0	0	1	1	no
C130026I21Rik	C130026I21Rik	C130026I21Rik	chr1:85242918-85267141	ctl	Bmp2	NOTEST	0	0	0	0	1	1	no
C130026L21Rik	C130026L21Rik	C130026L21Rik	chr5:112010580-112016173	ctl	Bmp2	NOTEST	0	0	0	0	1	1	no
C130060K24Rik	C130060K24Rik	C130060K24Rik	chr6:65331287-65408144	ctl	Bmp2	NOTEST	0	0	0	0	1	1	no
C130071C03Rik	C130071C03Rik	C130071C03Rik	chr13:83867710-83875274	ctl	Bmp2	NOTEST	0	0	0	0	1	1	no
C1rb	C1rb	C1rb	chr6:124520447-124531062	ctl	Bmp2	NOTEST	0	0	0	0	1	1	no
C230029M16	C230029M16	C230029M16	chr10:118357436-118364199	ctl	Bmp2	NOTEST	0	0	0	0	1	1	no
C230079O03Rik	C230079O03Rik	C230079O03Rik	chr7:143523898-143541098	ctl	Bmp2	NOTEST	0	0.0294733	inf	0	1	1	no
C330011F03Rik	C330011F03Rik	C330011F03Rik	chr17:51564533-51587594	ctl	Bmp2	NOTEST	0	0	0	0	1	1	no
C330013F16Rik	C330013F16Rik	C330013F16Rik	chrX:135774764-135892277	ctl	Bmp2	NOTEST	0	0.00388637	inf	0	1	1	no
C330022C24Rik	C330022C24Rik	C330022C24Rik	chr7:148021394-148032668	ctl	Bmp2	NOTEST	0	0.0419317	inf	0	1	1	no
C330024C12Rik	C330024C12Rik	C330024C12Rik	chr17:87591555-87594282	ctl	Bmp2	NOTEST	0	0	0	0	1	1	no
C330024D21Rik	C330024D21Rik	C330024D21Rik	chr5:67855136-67869138	ctl	Bmp2	NOTEST	0	0	0	0	1	1	no
C430002E04Rik	C430002E04Rik	C430002E04Rik	chr3:41291602-41297121	ctl	Bmp2	NOTEST	0	0.0259809	inf	0	1	1	no
C430002N11Rik	C430002N11Rik	C430002N11Rik	chr9:96665980-96674816	ctl	Bmp2	NOTEST	0	0	0	0	1	1	no
C430049B03Rik	C430049B03Rik	C430049B03Rik	chrX:50406288-50410367	ctl	Bmp2	NOTEST	0	0	0	0	1	1	no
C630031E19Rik	C630031E19Rik	C630031E19Rik	chr12:30213248-30608074	ctl	Bmp2	NOTEST	0	0	0	0	1	1	no
C730002L08Rik	C730002L08Rik	C730002L08Rik	chr19:20567204-20630900	ctl	Bmp2	NOTEST	0	0	0	0	1	1	no
C730036E19Rik	C730036E19Rik	C730036E19Rik	chr1:152985163-152991225	ctl	Bmp2	NOTEST	0	0	0	0	1	1	no
C86187	C86187	C86187	chr7:54223116-54231281	ctl	Bmp2	NOTEST	0	0.0191696	inf	0	1	1	no
C86695	C86695	C86695	chr8:23069185-23074775	ctl	Bmp2	NOTEST	0	0.0103421	inf	0	1	1	no
C87198	C87198	C87198	chr12:57692045-57695541	ctl	Bmp2	NOTEST	0	0	0	0	1	1	no
C87414	C87414	C87414	chr5:94064210-94100489	ctl	Bmp2	NOTEST	0	0	0	0	1	1	no
C87499	C87499	C87499	chr4:88273223-88280090	ctl	Bmp2	NOTEST	0	0	0	0	1	1	no
C87977	C87977	C87977	chr4:143796664-143802920	ctl	Bmp2	NOTEST	0	0	0	0	1	1	no
C8a	C8a	C8a	chr4:104488284-104549003	ctl	Bmp2	NOTEST	0	0	0	0	1	1	no
C9	C9	C9	chr15:6395332-6448476	ctl	Bmp2	NOTEST	0	0	0	0	1	1	no
CK137956	CK137956	CK137956	chr4:127604835-127648085	ctl	Bmp2	NOTEST	0	0.017363	inf	0	1	1	no
Cabs1	Cabs1	Cabs1	chr5:88408475-88410566	ctl	Bmp2	NOTEST	0	0	0	0	1	1	no
Cacng1	Cacng1	Cacng1	chr11:107564531-107577790	ctl	Bmp2	NOTEST	0	0	0	0	1	1	no
Cacng6	Cacng6	Cacng6	chr7:3425422-3435658	ctl	Bmp2	NOTEST	0	0	0	0	1	1	no
Calcb	Calcb	Calcb	chr7:121862156-121866879	ctl	Bmp2	NOTEST	0	0	0	0	1	1	no
Calcoco2	Calcoco2	Calcoco2	chr11:95960229-95973276	ctl	Bmp2	NOTEST	0	0	0	0	1	1	no
Calm4	Calm4	Calm4	chr13:3837002-3837917	ctl	Bmp2	NOTEST	0	0	0	0	1	1	no
Calm5	Calm5	Calm5	chr13:3853418-3854007	ctl	Bmp2	NOTEST	0	0	0	0	1	1	no
Calr4	Calr4	Calr4	chr4:108891017-108927182	ctl	Bmp2	NOTEST	0	0	0	0	1	1	no
Camp	Camp	Camp	chr9:109749890-109751970	ctl	Bmp2	NOTEST	0	0.0325086	inf	0	1	1	no
Capn13	Capn13	Capn13	chr17:73655803-73748636	ctl	Bmp2	NOTEST	0	0	0	0	1	1	no
Capns2	Capns2	Capns2	chr8:95379248-95443178	ctl	Bmp2	NOTEST	0	0	0	0	1	1	no
Capza3	Capza3	Capza3	chr6:139990045-139991307	ctl	Bmp2	NOTEST	0	0	0	0	1	1	no
Car1	Car1	Car1	chr3:14766213-14808365	ctl	Bmp2	NOTEST	0	0	0	0	1	1	no
Car4	Car4	Car4	chr11:84771255-84779556	ctl	Bmp2	NOTEST	0	0	0	0	1	1	no
Car5a	Car5a	Car5a	chr8:124431732-124468812	ctl	Bmp2	NOTEST	0	0.0168143	inf	0	1	1	no
Casp14	Casp14	Casp14	chr10:78174739-78181038	ctl	Bmp2	NOTEST	0	0	0	0	1	1	no
Catsper1	Catsper1	Catsper1	chr19:5335740-5344153	ctl	Bmp2	NOTEST	0	0	0	0	1	1	no
Catsperb	Catsperb	Catsperb	chr12:102642882-102864219	ctl	Bmp2	NOTEST	0	0	0	0	1	1	no
Catsperg2	Catsperg2	Catsperg2	chr7:30482237-30512034	ctl	Bmp2	NOTEST	0	0	0	0	1	1	no
Ccdc121	Ccdc121	Ccdc121	chr1:183439763-183441582	ctl	Bmp2	NOTEST	0	0	0	0	1	1	no
Ccdc129	Ccdc129	Ccdc129	chr6:55787011-55928592	ctl	Bmp2	NOTEST	0	0.0150892	inf	0	1	1	no
Ccdc144b	Ccdc144b	Ccdc144b	chr3:35858230-35952469	ctl	Bmp2	NOTEST	0	0	0	0	1	1	no
Ccdc153	Ccdc153	Ccdc153	chr9:44048759-44055389	ctl	Bmp2	NOTEST	0	0	0	0	1	1	no
Ccdc172	Ccdc172	Ccdc172	chr19:58586491-58627575	ctl	Bmp2	NOTEST	0	0	0	0	1	1	no
Ccdc175	Ccdc175	Ccdc175	chr12:73186825-73286016	ctl	Bmp2	NOTEST	0	0.00732352	inf	0	1	1	no
Ccdc185	Ccdc185	Ccdc185	chr1:184677256-184679311	ctl	Bmp2	NOTEST	0	0	0	0	1	1	no
Ccdc34os	Ccdc34os	Ccdc34os	chr2:109857973-109890636	ctl	Bmp2	NOTEST	0	0	0	0	1	1	no
Ccdc42	Ccdc42	Ccdc42	chr11:68400538-68411453	ctl	Bmp2	NOTEST	0	0	0	0	1	1	no
Ccdc54	Ccdc54	Ccdc54	chr16:50589971-50654279	ctl	Bmp2	NOTEST	0	0	0	0	1	1	no
Ccdc7	Ccdc7	Ccdc7	chr8:131503918-131589392	ctl	Bmp2	NOTEST	0	0	0	0	1	1	no
Ccdc70	Ccdc70	Ccdc70	chr8:23081067-23084513	ctl	Bmp2	NOTEST	0	0	0	0	1	1	no
Ccdc82	Ccdc82	Ccdc82	chr9_random:372078-417453	ctl	Bmp2	NOTEST	0	0	0	0	1	1	no
Ccin	Ccin	Ccin	chr4:43996375-43998405	ctl	Bmp2	NOTEST	0	0	0	0	1	1	no
Cckar	Cckar	Cckar	chr5:54089723-54098943	ctl	Bmp2	NOTEST	0	0	0	0	1	1	no
Ccl1	Ccl1	Ccl1	chr11:81990167-81993314	ctl	Bmp2	NOTEST	0	0	0	0	1	1	no
Ccl11	Ccl11	Ccl11	chr11:81871333-81876457	ctl	Bmp2	NOTEST	0	0	0	0	1	1	no
Ccl12	Ccl12	Ccl12	chr11:81915346-81916901	ctl	Bmp2	NOTEST	0	0	0	0	1	1	no
Ccl19	Ccl19	Ccl19	chr4:42768056-42770050	ctl	Bmp2	NOTEST	0	0	0	0	1	1	no
Ccl20	Ccl20	Ccl20	chr1:83113340-83115742	ctl	Bmp2	NOTEST	0	0	0	0	1	1	no
Ccl21a	Ccl21a,Gm1987	Ccl21a,Gm1987	chr4:42786391-42787525	ctl	Bmp2	NOTEST	0	0	0	0	1	1	no
Ccl21b	Ccl21b,Ccl21c	Ccl21b,Ccl21c	chrUn_random:739162-740293	ctl	Bmp2	NOTEST	0	0	0	0	1	1	no
Ccl21c	Ccl21c	Ccl21c	chrUn_random:739162-740293	ctl	Bmp2	NOTEST	0	0	0	0	1	1	no
Ccl24	Ccl24	Ccl24	chr5:136045806-136048913	ctl	Bmp2	NOTEST	0	0	0	0	1	1	no
Ccl26	Ccl26	Ccl26	chr5:136036317-136039439	ctl	Bmp2	NOTEST	0	0	0	0	1	1	no
Ccl27b	Ccl27b	Ccl27b	chr4:42664135-42679295	ctl	Bmp2	NOTEST	0	0	0	0	1	1	no
Ccl28	Ccl28	Ccl28	chr13_random:362538-393978	ctl	Bmp2	NOTEST	0	0	0	0	1	1	no
Ccl7	Ccl7	Ccl7	chr11:81859213-81861025	ctl	Bmp2	NOTEST	0	0	0	0	1	1	no
Ccl8	Ccl8	Ccl8	chr11:81928686-81930301	ctl	Bmp2	NOTEST	0	0	0	0	1	1	no
Ccr1l1	Ccr1l1	Ccr1l1	chr9:123891781-123893241	ctl	Bmp2	NOTEST	0	0.0138569	inf	0	1	1	no
Ccr4	Ccr4	Ccr4	chr9:114399433-114405662	ctl	Bmp2	NOTEST	0	0	0	0	1	1	no
Ccr6	Ccr6	Ccr6	chr17:8428907-8449994	ctl	Bmp2	NOTEST	0	0	0	0	1	1	no
Ccr8	Ccr8	Ccr8	chr9:120001250-120004024	ctl	Bmp2	NOTEST	0	0	0	0	1	1	no
Cd163l1	Cd163l1	Cd163l1	chr7:147404165-147417044	ctl	Bmp2	NOTEST	0	0	0	0	1	1	no
Cd19	Cd19	Cd19	chr7:133551961-133558384	ctl	Bmp2	NOTEST	0	0	0	0	1	1	no
Cd1d2	Cd1d2	Cd1d2	chr3:86790507-86793454	ctl	Bmp2	NOTEST	0	0	0	0	1	1	no
Cd2	Cd2	Cd2	chr3:101079830-101091862	ctl	Bmp2	NOTEST	0	0	0	0	1	1	no
Cd200r2	Cd200r2	Cd200r2	chr16:44867209-44915953	ctl	Bmp2	NOTEST	0	0	0	0	1	1	no
Cd200r3	Cd200r3	Cd200r3	chr16:44943790-44981493	ctl	Bmp2	NOTEST	0	0	0	0	1	1	no
Cd207	Cd207	Cd207	chr6:83621200-83627851	ctl	Bmp2	NOTEST	0	0	0	0	1	1	no
Cd209a	Cd209a	Cd209a	chr8:3743394-3748984	ctl	Bmp2	NOTEST	0	0	0	0	1	1	no
Cd209b	Cd209b	Cd209b	chr8:3917654-3926841	ctl	Bmp2	NOTEST	0	0	0	0	1	1	no
Cd209c	Cd209c	Cd209c	chr8:3940221-3946863	ctl	Bmp2	NOTEST	0	0	0	0	1	1	no
Cd209d	Cd209d	Cd209d	chr8:3871823-3878499	ctl	Bmp2	NOTEST	0	0	0	0	1	1	no
Cd209e	Cd209e	Cd209e	chr8:3847972-3854286	ctl	Bmp2	NOTEST	0	0	0	0	1	1	no
Cd209f	Cd209f	Cd209f	chr8:4102792-4105764	ctl	Bmp2	NOTEST	0	0	0	0	1	1	no
Cd209g	Cd209g	Cd209g	chr8:4134735-4137707	ctl	Bmp2	NOTEST	0	0	0	0	1	1	no
Cd226	Cd226	Cd226	chr18:89366818-89439719	ctl	Bmp2	NOTEST	0	0	0	0	1	1	no
Cd28	Cd28	Cd28	chr1:60803231-60830203	ctl	Bmp2	NOTEST	0	0.00394253	inf	0	1	1	no
Cd300c	Cd300c	Cd300c	chr11:114817591-114821731	ctl	Bmp2	NOTEST	0	0	0	0	1	1	no
Cd300lh	Cd300lh	Cd300lh	chr11:114903444-114909609	ctl	Bmp2	NOTEST	0	0	0	0	1	1	no
Cd3d	Cd3d	Cd3d	chr9:44789868-44795135	ctl	Bmp2	NOTEST	0	0	0	0	1	1	no
Cd3e	Cd3e	Cd3e	chr9:44806825-44817673	ctl	Bmp2	NOTEST	0	0	0	0	1	1	no
Cd3g	Cd3g	Cd3g	chr9:44777654-44788514	ctl	Bmp2	NOTEST	0	0	0	0	1	1	no
Cd40lg	Cd40lg	Cd40lg	chrX:54465319-54477219	ctl	Bmp2	NOTEST	0	0	0	0	1	1	no
Cd5	Cd5	Cd5	chr19:10792632-10813464	ctl	Bmp2	NOTEST	0	0	0	0	1	1	no
Cd6	Cd6	Cd6	chr19:10863828-10904548	ctl	Bmp2	NOTEST	0	0	0	0	1	1	no
Cd69	Cd69	Cd69	chr6:129217342-129225387	ctl	Bmp2	NOTEST	0	0	0	0	1	1	no
Cd7	Cd7	Cd7	chr11:120898062-120900792	ctl	Bmp2	NOTEST	0	0	0	0	1	1	no
Cd70	Cd70	Cd70	chr17:57285419-57289200	ctl	Bmp2	NOTEST	0	0	0	0	1	1	no
Cd8a	Cd8a	Cd8a	chr6:71323420-71329165	ctl	Bmp2	NOTEST	0	0	0	0	1	1	no
Cd8b1	Cd8b1	Cd8b1	chr6:71272805-71287445	ctl	Bmp2	NOTEST	0	0	0	0	1	1	no
Cdc20b	Cdc20b	Cdc20b	chr13:113825586-113881343	ctl	Bmp2	NOTEST	0	0	0	0	1	1	no
Cdh20	Cdh20	Cdh20	chr1:106665395-106892058	ctl	Bmp2	NOTEST	0	0.00989645	inf	0	1	1	no
Cdh5	Cdh5	Cdh5	chr8:106625524-106668402	ctl	Bmp2	NOTEST	0	0.0162609	inf	0	1	1	no
Cdx1	Cdx1	Cdx1	chr18:61178515-61195853	ctl	Bmp2	NOTEST	0	0	0	0	1	1	no
Ceacam-ps1	Ceacam-ps1	Ceacam-ps1	chr7:17234378-17242827	ctl	Bmp2	NOTEST	0	0	0	0	1	1	no
Ceacam11	Ceacam11	Ceacam11	chr7:18557515-18563905	ctl	Bmp2	NOTEST	0	0	0	0	1	1	no
Ceacam13	Ceacam13	Ceacam13	chr7:18595237-18604569	ctl	Bmp2	NOTEST	0	0	0	0	1	1	no
Ceacam14	Ceacam14	Ceacam14	chr7:18398030-18400976	ctl	Bmp2	NOTEST	0	0	0	0	1	1	no
Ceacam15	Ceacam15	Ceacam15	chr7:17256679-17261054	ctl	Bmp2	NOTEST	0	0.0108252	inf	0	1	1	no
Ceacam18	Ceacam18	Ceacam18	chr7:50890108-50904664	ctl	Bmp2	NOTEST	0	0	0	0	1	1	no
Ceacam20	Ceacam20	Ceacam20	chr7:20550760-20576460	ctl	Bmp2	NOTEST	0	0	0	0	1	1	no
Ceacam5	Ceacam5	Ceacam5	chr7:18298600-18346470	ctl	Bmp2	NOTEST	0	0	0	0	1	1	no
Ceacam9	Ceacam9	Ceacam9	chr7:17307277-17311459	ctl	Bmp2	NOTEST	0	0	0	0	1	1	no
Celrr	Celrr	Celrr	chr1:122983981-123017552	ctl	Bmp2	NOTEST	0	0	0	0	1	1	no
Ces1e	Ces1e	Ces1e	chr8:95725116-95753518	ctl	Bmp2	NOTEST	0	0.0186261	inf	0	1	1	no
Ces1f	Ces1f	Ces1f	chr8:95780134-95803635	ctl	Bmp2	NOTEST	0	0	0	0	1	1	no
Ces1g	Ces1g	Ces1g	chr8:95826267-95861108	ctl	Bmp2	NOTEST	0	0	0	0	1	1	no
Ces2a	Ces2a	Ces2a	chr8:107257902-107265534	ctl	Bmp2	NOTEST	0	0.0209566	inf	0	1	1	no
Ces2b	Ces2b	Ces2b	chr8:107355543-107362552	ctl	Bmp2	NOTEST	0	0.0308795	inf	0	1	1	no
Ces2d-ps	Ces2d-ps	Ces2d-ps	chr8:107391323-107397982	ctl	Bmp2	NOTEST	0	0	0	0	1	1	no
Ces2f	Ces2f	Ces2f	chr8:107471255-107479862	ctl	Bmp2	NOTEST	0	0	0	0	1	1	no
Ces2g	Ces2g	Ces2g	chr8:107485617-107493437	ctl	Bmp2	NOTEST	0	0.0179534	inf	0	1	1	no
Ces2h	Ces2h	Ces2h	chr8:107524752-107544310	ctl	Bmp2	NOTEST	0	0	0	0	1	1	no
Ces3a	Ces3a	Ces3a	chr8:107572498-107582314	ctl	Bmp2	NOTEST	0	0	0	0	1	1	no
Ces3b	Ces3b	Ces3b	chr8:107607654-107617491	ctl	Bmp2	NOTEST	0	0	0	0	1	1	no
Cfc1	Cfc1	Cfc1	chr1:34592492-34601156	ctl	Bmp2	NOTEST	0	0.0417303	inf	0	1	1	no
Cfd	Cfd	Cfd	chr10:79353597-79355405	ctl	Bmp2	NOTEST	0	0	0	0	1	1	no
Cfhr1	Cfhr1	Cfhr1	chr1:141443640-141456799	ctl	Bmp2	NOTEST	0	0	0	0	1	1	no
Cfhr2	Cfhr2	Cfhr2	chr1:141706868-141755276	ctl	Bmp2	NOTEST	0	0	0	0	1	1	no
Cga	Cga	Cga	chr4:34841027-34854623	ctl	Bmp2	NOTEST	0	0	0	0	1	1	no
Chil3	Chil3	Chil3	chr3:105950471-105970482	ctl	Bmp2	NOTEST	0	0	0	0	1	1	no
Chil4	Chil4	Chil4	chr3:106004408-106022397	ctl	Bmp2	NOTEST	0	0	0	0	1	1	no
Chodl	Chodl	Chodl	chr16:78931192-78951973	ctl	Bmp2	NOTEST	0	0.0074836	inf	0	1	1	no
Chrdl2	Chrdl2	Chrdl2	chr7:107154913-107183236	ctl	Bmp2	NOTEST	0	0	0	0	1	1	no
Chrm5	Chrm5	Chrm5	chr2:112319228-112320974	ctl	Bmp2	NOTEST	0	0	0	0	1	1	no
Chrna4	Chrna4	Chrna4	chr2:180757015-180773882	ctl	Bmp2	NOTEST	0	0.0323365	inf	0	1	1	no
Chrna6	Chrna6	Chrna6	chr8:28513683-28524416	ctl	Bmp2	NOTEST	0	0	0	0	1	1	no
Chrnb3	Chrnb3	Chrnb3	chr8:28479182-28510202	ctl	Bmp2	NOTEST	0	0	0	0	1	1	no
Chst4	Chst4	Chst4	chr8:112552974-112563234	ctl	Bmp2	NOTEST	0	0	0	0	1	1	no
Chst5	Chst5	Chst5	chr8:114413034-114434099	ctl	Bmp2	NOTEST	0	0	0	0	1	1	no
Cib4	Cib4	Cib4	chr5:30787956-30848209	ctl	Bmp2	NOTEST	0	0	0	0	1	1	no
Cistr-act	Cistr-act	Cistr-act	chr15:102576871-102577340	ctl	Bmp2	NOTEST	0	0	0	0	1	1	no
Clca3	Clca3	Clca3	chr3:144667500-144695740	ctl	Bmp2	NOTEST	0	0	0	0	1	1	no
Clca4	Clca4	Clca4	chr3:144485586-144512266	ctl	Bmp2	NOTEST	0	0	0	0	1	1	no
Clca5	Clca5	Clca5	chr3:144733228-144762005	ctl	Bmp2	NOTEST	0	0	0	0	1	1	no
Clca6	Clca6	Clca6	chr3:144615449-144638009	ctl	Bmp2	NOTEST	0	0	0	0	1	1	no
Clcnkb	Clcnkb	Clcnkb	chr4:140960271-140971903	ctl	Bmp2	NOTEST	0	0	0	0	1	1	no
Cldn13	Cldn13	Cldn13	chr5:135390119-135391400	ctl	Bmp2	NOTEST	0	0	0	0	1	1	no
Cldn14	Cldn14	Cldn14	chr16:93919275-94009082	ctl	Bmp2	NOTEST	0	0	0	0	1	1	no
Cldn16	Cldn16	Cldn16	chr16:26463220-26482850	ctl	Bmp2	NOTEST	0	0	0	0	1	1	no
Cldn17	Cldn17	Cldn17	chr16:88506051-88507223	ctl	Bmp2	NOTEST	0	0	0	0	1	1	no
Cldn18	Cldn18	Cldn18	chr9:99591215-99617686	ctl	Bmp2	NOTEST	0	0.0320835	inf	0	1	1	no
Cldn22	Cldn22	Cldn22	chr8:48909835-48910829	ctl	Bmp2	NOTEST	0	0	0	0	1	1	no
Cldn24	Cldn24	Cldn24	chr8:48907496-48908159	ctl	Bmp2	NOTEST	0	0	0	0	1	1	no
Cldnd2	Cldnd2	Cldnd2	chr7:50696185-50698690	ctl	Bmp2	NOTEST	0	0	0	0	1	1	no
Clec10a	Clec10a	Clec10a	chr11:69980124-69984338	ctl	Bmp2	NOTEST	0	0	0	0	1	1	no
Clec18a	Clec18a	Clec18a	chr8:113593396-113605608	ctl	Bmp2	NOTEST	0	0.0107774	inf	0	1	1	no
Clec1a	Clec1a	Clec1a	chr6:129376701-129402018	ctl	Bmp2	NOTEST	0	0	0	0	1	1	no
Clec2e	Clec2e	Clec2e	chr6:129041833-129050921	ctl	Bmp2	NOTEST	0	0	0	0	1	1	no
Clec2f	Clec2f	Clec2f	chr6:128964129-128970545	ctl	Bmp2	NOTEST	0	0	0	0	1	1	no
Clec2g	Clec2g	Clec2g	chr6:128884398-128934725	ctl	Bmp2	NOTEST	0	0	0	0	1	1	no
Clec2h	Clec2h	Clec2h	chr6:128612402-128627392	ctl	Bmp2	NOTEST	0	0	0	0	1	1	no
Clec2i	Clec2i	Clec2i	chr6:128798061-128848185	ctl	Bmp2	NOTEST	0	0	0	0	1	1	no
Clec3a	Clec3a	Clec3a	chr8:116941933-116952033	ctl	Bmp2	NOTEST	0	0	0	0	1	1	no
Clec4a4	Clec4a4	Clec4a4	chr6:122940384-122974439	ctl	Bmp2	NOTEST	0	0	0	0	1	1	no
Clec4b1	Clec4b1	Clec4b1	chr6:122999979-123021573	ctl	Bmp2	NOTEST	0	0	0	0	1	1	no
Clec4b2	Clec4b2	Clec4b2	chr6:123123040-123154689	ctl	Bmp2	NOTEST	0	0	0	0	1	1	no
Clec4e	Clec4e	Clec4e	chr6:123231806-123239889	ctl	Bmp2	NOTEST	0	0.00751915	inf	0	1	1	no
Clec4f	Clec4f	Clec4f	chr6:83594535-83606110	ctl	Bmp2	NOTEST	0	0	0	0	1	1	no
Clec4g	Clec4g	Clec4g	chr8:3716070-3720651	ctl	Bmp2	NOTEST	0	0	0	0	1	1	no
Clec9a	Clec9a	Clec9a	chr6:129358879-129374782	ctl	Bmp2	NOTEST	0	0	0	0	1	1	no
Clpsl2	Clpsl2	Clpsl2	chr17:28686431-28689563	ctl	Bmp2	NOTEST	0	0	0	0	1	1	no
Cma1	Cma1	Cma1	chr14:56560287-56563498	ctl	Bmp2	NOTEST	0	0	0	0	1	1	no
Cma2	Cma2	Cma2	chr14:56590264-56592832	ctl	Bmp2	NOTEST	0	0	0	0	1	1	no
Cmah	Cmah	Cmah	chr13:24419272-24569158	ctl	Bmp2	NOTEST	0	0	0	0	1	1	no
Cml2	Cml2	Cml2	chr6:85815415-85819131	ctl	Bmp2	NOTEST	0	0	0	0	1	1	no
Cml3	Cml3	Cml3	chr6:85710624-85715738	ctl	Bmp2	NOTEST	0	0	0	0	1	1	no
Cml5	Cml5	Cml5	chr6:85767211-85770966	ctl	Bmp2	NOTEST	0	0	0	0	1	1	no
Cmtm1	Cmtm1	Cmtm1	chr8:106817441-106834045	ctl	Bmp2	NOTEST	0	0	0	0	1	1	no
Cmtm2a	Cmtm2a	Cmtm2a	chr8:106804941-106817081	ctl	Bmp2	NOTEST	0	0	0	0	1	1	no
Cmtm2b	Cmtm2b	Cmtm2b	chr8:106846126-106854664	ctl	Bmp2	NOTEST	0	0	0	0	1	1	no
Cndp1	Cndp1	Cndp1	chr18:84779900-84819487	ctl	Bmp2	NOTEST	0	0.0132626	inf	0	1	1	no
Cnfn	Cnfn	Cnfn	chr7:26152634-26154743	ctl	Bmp2	NOTEST	0	0	0	0	1	1	no
Cnga1	Cnga1	Cnga1	chr5:72994935-73033991	ctl	Bmp2	NOTEST	0	0	0	0	1	1	no
Cnga2	Cnga2	Cnga2	chrX:69237213-69255557	ctl	Bmp2	NOTEST	0	0	0	0	1	1	no
Cngb1	Cngb1	Cngb1	chr8:97762942-97830485	ctl	Bmp2	NOTEST	0	0	0	0	1	1	no
Cnih3	Cnih3	Cnih3	chr1:183282758-183390772	ctl	Bmp2	NOTEST	0	0.0110684	inf	0	1	1	no
Cnpy1	Cnpy1	Cnpy1	chr5:28532002-28564413	ctl	Bmp2	NOTEST	0	0	0	0	1	1	no
Cntnap5a	Cntnap5a	Cntnap5a	chr1:117581713-118477251	ctl	Bmp2	NOTEST	0	0.00783289	inf	0	1	1	no
Col13a1	Col13a1	Col13a1	chr10:61301245-61441856	ctl	Bmp2	NOTEST	0	0.0064567	inf	0	1	1	no
Colec10	Colec10	Colec10	chr15:54242328-54297913	ctl	Bmp2	NOTEST	0	0	0	0	1	1	no
Cox8b	Cox8b	Cox8b	chr7:148084840-148086345	ctl	Bmp2	NOTEST	0	0	0	0	1	1	no
Cox8c	Cox8c	Cox8c	chr12:104137515-104138744	ctl	Bmp2	NOTEST	0	0	0	0	1	1	no
Cpa3	Cpa3	Cpa3	chr3:20115514-20142080	ctl	Bmp2	NOTEST	0	0	0	0	1	1	no
Cphx1	Cphx1,Cphx2	Cphx1,Cphx2	chr14:27041389-27055226	ctl	Bmp2	NOTEST	0	0	0	0	1	1	no
Cphx2	Cphx2	Cphx2	chr14:27041389-27055226	ctl	Bmp2	NOTEST	0	0	0	0	1	1	no
Cpxcr1	Cpxcr1	Cpxcr1	chrX:113562552-113592392	ctl	Bmp2	NOTEST	0	0	0	0	1	1	no
Cpxm2	Cpxm2	Cpxm2	chr7:139234492-139346424	ctl	Bmp2	NOTEST	0	0.0330605	inf	0	1	1	no
Crh	Crh	Crh	chr3:19593400-19595396	ctl	Bmp2	NOTEST	0	0	0	0	1	1	no
Crisp1	Crisp1	Crisp1	chr17:40430706-40456156	ctl	Bmp2	NOTEST	0	0	0	0	1	1	no
Crisp3	Crisp3	Crisp3	chr17:40358725-40379207	ctl	Bmp2	NOTEST	0	0	0	0	1	1	no
Crisp4	Crisp4	Crisp4	chr1:18105271-18127132	ctl	Bmp2	NOTEST	0	0	0	0	1	1	no
Crnn	Crnn	Crnn	chr3:92948708-92953393	ctl	Bmp2	NOTEST	0	0	0	0	1	1	no
Crtam	Crtam	Crtam	chr9:40780880-40812711	ctl	Bmp2	NOTEST	0	0	0	0	1	1	no
Crx	Crx	Crx	chr7:16451295-16465304	ctl	Bmp2	NOTEST	0	0	0	0	1	1	no
Crxos	Crxos	Crxos	chr7:16467965-16489379	ctl	Bmp2	NOTEST	0	0	0	0	1	1	no
Cryba1	Cryba1	Cryba1	chr11:77532233-77538795	ctl	Bmp2	NOTEST	0	0	0	0	1	1	no
Crygb	Crygb	Crygb	chr1:65126795-65128864	ctl	Bmp2	NOTEST	0	0	0	0	1	1	no
Crygc	Crygc	Crygc	chr1:65118098-65120106	ctl	Bmp2	NOTEST	0	0	0	0	1	1	no
Cryge	Cryge	Cryge	chr1:65095130-65097737	ctl	Bmp2	NOTEST	0	0	0	0	1	1	no
Crygf	Crygf	Crygf	chr1:65973095-65974878	ctl	Bmp2	NOTEST	0	0	0	0	1	1	no
Csf2	Csf2	Csf2	chr11:54060771-54063401	ctl	Bmp2	NOTEST	0	0	0	0	1	1	no
Csn1s1	Csn1s1	Csn1s1	chr5:88095232-88111602	ctl	Bmp2	NOTEST	0	0	0	0	1	1	no
Csn1s2a	Csn1s2a	Csn1s2a	chr5:88203591-88217822	ctl	Bmp2	NOTEST	0	0	0	0	1	1	no
Csn1s2b	Csn1s2b	Csn1s2b	chr5:88237146-88253446	ctl	Bmp2	NOTEST	0	0	0	0	1	1	no
Csn2	Csn2	Csn2	chr5:88121643-88128450	ctl	Bmp2	NOTEST	0	0	0	0	1	1	no
Csnka2ip	Csnka2ip	Csnka2ip	chr16:64477636-64478960	ctl	Bmp2	NOTEST	0	0	0	0	1	1	no
Csprs	Csprs	Csprs	chr8_random:111571-163011	ctl	Bmp2	NOTEST	0	0	0	0	1	1	no
Cst10	Cst10	Cst10	chr2:149230984-149236014	ctl	Bmp2	NOTEST	0	0	0	0	1	1	no
Cst11	Cst11	Cst11	chr2:148594353-148597233	ctl	Bmp2	NOTEST	0	0	0	0	1	1	no
Cst12	Cst12	Cst12	chr2:148615096-148619173	ctl	Bmp2	NOTEST	0	0	0	0	1	1	no
Cst13	Cst13	Cst13	chr2:148645834-148656146	ctl	Bmp2	NOTEST	0	0	0	0	1	1	no
Cst7	Cst7	Cst7	chr2:150396150-150404680	ctl	Bmp2	NOTEST	0	0	0	0	1	1	no
Cst8	Cst8	Cst8	chr2:148624574-148631320	ctl	Bmp2	NOTEST	0	0.0348617	inf	0	1	1	no
Cst9	Cst9	Cst9	chr2:148660882-148664473	ctl	Bmp2	NOTEST	0	0	0	0	1	1	no
Csta1	Csta1	Csta1	chr16:36120031-36131275	ctl	Bmp2	NOTEST	0	0	0	0	1	1	no
Cstl1	Cstl1	Cstl1	chr2:148576096-148581114	ctl	Bmp2	NOTEST	0	0	0	0	1	1	no
Ctag2	Ctag2	Ctag2	chrX:62300818-62302192	ctl	Bmp2	NOTEST	0	0	0	0	1	1	no
Ctcflos	Ctcflos	Ctcflos	chr2:172950249-172958705	ctl	Bmp2	NOTEST	0	0	0	0	1	1	no
Ctrcos	Ctrcos	Ctrcos	chr4:141394154-141402905	ctl	Bmp2	NOTEST	0	0	0	0	1	1	no
Cts3	Cts3	Cts3	chr13:61665989-61671487	ctl	Bmp2	NOTEST	0	0	0	0	1	1	no
Cts7	Cts7	Cts7	chr13:61453821-61459531	ctl	Bmp2	NOTEST	0	0	0	0	1	1	no
Cts8	Cts8	Cts8	chr13:61348107-61356709	ctl	Bmp2	NOTEST	0	0	0	0	1	1	no
Cts8-ps	Cts8-ps	Cts8-ps	chr13:61382740-61390211	ctl	Bmp2	NOTEST	0	0	0	0	1	1	no
Ctsg	Ctsg	Ctsg	chr14:56718717-56721411	ctl	Bmp2	NOTEST	0	0	0	0	1	1	no
Ctsq	Ctsq	Ctsq	chr13:61136402-61141958	ctl	Bmp2	NOTEST	0	0	0	0	1	1	no
Ctsr	Ctsr	Ctsr	chr13:61260575-61265549	ctl	Bmp2	NOTEST	0	0	0	0	1	1	no
Cwh43	Cwh43	Cwh43	chr5:73797316-73844664	ctl	Bmp2	NOTEST	0	0.0310581	inf	0	1	1	no
Cxcl11	Cxcl11	Cxcl11	chr5:92760866-92843653	ctl	Bmp2	NOTEST	0	0	0	0	1	1	no
Cxcl15	Cxcl15	Cxcl15	chr5:91223559-91232093	ctl	Bmp2	NOTEST	0	0	0	0	1	1	no
Cxcl17	Cxcl17	Cxcl17	chr7:26161837-26351436	ctl	Bmp2	NOTEST	0	0	0	0	1	1	no
Cxcl9	Cxcl9	Cxcl9	chr5:92750356-92757105	ctl	Bmp2	NOTEST	0	0	0	0	1	1	no
Cxcr1	Cxcr1	Cxcr1	chr1:74238359-74241205	ctl	Bmp2	NOTEST	0	0.0378311	inf	0	1	1	no
Cxcr2	Cxcr2	Cxcr2	chr1:74200567-74207820	ctl	Bmp2	NOTEST	0	0	0	0	1	1	no
Cxcr3	Cxcr3	Cxcr3	chrX:98926874-98929486	ctl	Bmp2	NOTEST	0	0	0	0	1	1	no
Cylc1	Cylc1	Cylc1	chrX:108305756-108319213	ctl	Bmp2	NOTEST	0	0	0	0	1	1	no
Cylc2	Cylc2	Cylc2	chr4:51229549-51242800	ctl	Bmp2	NOTEST	0	0	0	0	1	1	no
Cyp11a1	Cyp11a1	Cyp11a1	chr9:57862823-57874830	ctl	Bmp2	NOTEST	0	0	0	0	1	1	no
Cyp11b1	Cyp11b1	Cyp11b1	chr15:74665321-74672073	ctl	Bmp2	NOTEST	0	0	0	0	1	1	no
Cyp11b2	Cyp11b2	Cyp11b2	chr15:74681439-74686748	ctl	Bmp2	NOTEST	0	0	0	0	1	1	no
Cyp19a1	Cyp19a1	Cyp19a1	chr9:54013743-54041249	ctl	Bmp2	NOTEST	0	0.0139502	inf	0	1	1	no
Cyp1a2	Cyp1a2	Cyp1a2	chr9:57524743-57531462	ctl	Bmp2	NOTEST	0	0.0103115	inf	0	1	1	no
Cyp21a1	Cyp21a1	Cyp21a1	chr17:34938292-34941371	ctl	Bmp2	NOTEST	0	0.0101255	inf	0	1	1	no
Cyp2a12	Cyp2a12	Cyp2a12	chr7:27814108-27821834	ctl	Bmp2	NOTEST	0	0	0	0	1	1	no
Cyp2a22	Cyp2a22	Cyp2a22	chr7:27716649-27724405	ctl	Bmp2	NOTEST	0	0	0	0	1	1	no
Cyp2a4	Cyp2a4	Cyp2a4	chr7:27092210-27100107	ctl	Bmp2	NOTEST	0	0	0	0	1	1	no
Cyp2a5	Cyp2a5	Cyp2a5	chr7:27620357-27628283	ctl	Bmp2	NOTEST	0	0	0	0	1	1	no
Cyp2b13	Cyp2b13	Cyp2b13	chr7:26846513-26881215	ctl	Bmp2	NOTEST	0	0	0	0	1	1	no
Cyp2b19	Cyp2b19	Cyp2b19	chr7:27542205-27557649	ctl	Bmp2	NOTEST	0	0	0	0	1	1	no
Cyp2b23	Cyp2b23	Cyp2b23	chr7:27450245-27471449	ctl	Bmp2	NOTEST	0	0	0	0	1	1	no
Cyp2b9	Cyp2b9	Cyp2b9	chr7:26958427-26995679	ctl	Bmp2	NOTEST	0	0	0	0	1	1	no
Cyp2c29	Cyp2c29	Cyp2c29	chr19:39361574-39405203	ctl	Bmp2	NOTEST	0	0	0	0	1	1	no
Cyp2c37	Cyp2c37	Cyp2c37	chr19:40066913-40086733	ctl	Bmp2	NOTEST	0	0	0	0	1	1	no
Cyp2c38	Cyp2c38	Cyp2c38	chr19:39464045-39537565	ctl	Bmp2	NOTEST	0	0	0	0	1	1	no
Cyp2c39	Cyp2c39	Cyp2c39	chr19:39585311-39643019	ctl	Bmp2	NOTEST	0	0	0	0	1	1	no
Cyp2c40	Cyp2c40	Cyp2c40	chr19:39841562-39887304	ctl	Bmp2	NOTEST	0	0	0	0	1	1	no
Cyp2c44	Cyp2c44	Cyp2c44	chr19:44079511-44103737	ctl	Bmp2	NOTEST	0	0	0	0	1	1	no
Cyp2c50	Cyp2c50	Cyp2c50	chr19:40164168-40188445	ctl	Bmp2	NOTEST	0	0	0	0	1	1	no
Cyp2c53-ps	Cyp2c53-ps	Cyp2c53-ps	chr19:39303743-39349227	ctl	Bmp2	NOTEST	0	0	0	0	1	1	no
Cyp2c54	Cyp2c54	Cyp2c54	chr19:40112429-40148303	ctl	Bmp2	NOTEST	0	0	0	0	1	1	no
Cyp2c66	Cyp2c66	Cyp2c66	chr19:39188387-39261246	ctl	Bmp2	NOTEST	0	0	0	0	1	1	no
Cyp2c67	Cyp2c67	Cyp2c67	chr19:39683348-39723532	ctl	Bmp2	NOTEST	0	0	0	0	1	1	no
Cyp2c68	Cyp2c68	Cyp2c68	chr19:39763325-39815591	ctl	Bmp2	NOTEST	0	0	0	0	1	1	no
Cyp2c69	Cyp2c69	Cyp2c69	chr19:39917149-39961259	ctl	Bmp2	NOTEST	0	0	0	0	1	1	no
Cyp2c70	Cyp2c70	Cyp2c70	chr19:40227850-40261776	ctl	Bmp2	NOTEST	0	0	0	0	1	1	no
Cyp2d10	Cyp2d10	Cyp2d10	chr15:82233275-82237624	ctl	Bmp2	NOTEST	0	0	0	0	1	1	no
Cyp2d11	Cyp2d11	Cyp2d11	chr15:82219583-82224452	ctl	Bmp2	NOTEST	0	0	0	0	1	1	no
Cyp2d12	Cyp2d12	Cyp2d12	chr15:82385527-82389843	ctl	Bmp2	NOTEST	0	0	0	0	1	1	no
Cyp2d13	Cyp2d13	Cyp2d13	chr15:82467179-82472475	ctl	Bmp2	NOTEST	0	0	0	0	1	1	no
Cyp2d34	Cyp2d34	Cyp2d34	chr15:82446394-82451337	ctl	Bmp2	NOTEST	0	0	0	0	1	1	no
Cyp2d40	Cyp2d40	Cyp2d40	chr15:82590262-82594552	ctl	Bmp2	NOTEST	0	0.0143075	inf	0	1	1	no
Cyp2d9	Cyp2d9	Cyp2d9	chr15:82282806-82287257	ctl	Bmp2	NOTEST	0	0	0	0	1	1	no
Cyp2e1	Cyp2e1	Cyp2e1	chr7:147949730-147960876	ctl	Bmp2	NOTEST	0	0	0	0	1	1	no
Cyp2g1	Cyp2g1	Cyp2g1	chr7:27593945-27606216	ctl	Bmp2	NOTEST	0	0	0	0	1	1	no
Cyp2j11	Cyp2j11	Cyp2j11	chr4:95961198-96015371	ctl	Bmp2	NOTEST	0	0	0	0	1	1	no
Cyp2w1	Cyp2w1	Cyp2w1	chr5:139828570-139832987	ctl	Bmp2	NOTEST	0	0	0	0	1	1	no
Cyp3a16	Cyp3a16	Cyp3a16	chr5:146197177-146230592	ctl	Bmp2	NOTEST	0	0	0	0	1	1	no
Cyp3a25	Cyp3a25	Cyp3a25	chr5:146788769-146821194	ctl	Bmp2	NOTEST	0	0	0	0	1	1	no
Cyp3a41a	Cyp3a41a	Cyp3a41a	chr5:146505623-146531712	ctl	Bmp2	NOTEST	0	0	0	0	1	1	no
Cyp3a44	Cyp3a44	Cyp3a44	chr5:146585558-146617450	ctl	Bmp2	NOTEST	0	0	0	0	1	1	no
Cyp3a59	Cyp3a59	Cyp3a59	chr5:146890833-146924859	ctl	Bmp2	NOTEST	0	0	0	0	1	1	no
Cyp4a10	Cyp4a10	Cyp4a10	chr4:115190891-115206254	ctl	Bmp2	NOTEST	0	0	0	0	1	1	no
Cyp4a12a	Cyp4a12a	Cyp4a12a	chr4:114971650-115005420	ctl	Bmp2	NOTEST	0	0	0	0	1	1	no
Cyp4a12b	Cyp4a12b	Cyp4a12b	chr4:115084228-115111639	ctl	Bmp2	NOTEST	0	0	0	0	1	1	no
Cyp4a14	Cyp4a14	Cyp4a14	chr4:115158804-115168746	ctl	Bmp2	NOTEST	0	0	0	0	1	1	no
Cyp4a29	Cyp4a29	Cyp4a29	chr4:114914688-114927162	ctl	Bmp2	NOTEST	0	0	0	0	1	1	no
Cyp4a30b	Cyp4a30b	Cyp4a30b	chr4:115125208-115143667	ctl	Bmp2	NOTEST	0	0	0	0	1	1	no
Cyp4a31	Cyp4a31	Cyp4a31	chr4:115236253-115251620	ctl	Bmp2	NOTEST	0	0	0	0	1	1	no
Cyp4b1-ps2	Cyp4b1-ps2	Cyp4b1-ps2	chr4:115254642-115255732	ctl	Bmp2	NOTEST	0	0	0	0	1	1	no
Cyp4f15	Cyp4f15	Cyp4f15	chr17:32822603-32840294	ctl	Bmp2	NOTEST	0	0	0	0	1	1	no
Cyp7a1	Cyp7a1	Cyp7a1	chr4:6192758-6202778	ctl	Bmp2	NOTEST	0	0	0	0	1	1	no
Cyp8b1	Cyp8b1	Cyp8b1	chr9:121823473-121825423	ctl	Bmp2	NOTEST	0	0.00736017	inf	0	1	1	no
Cypt1	Cypt1,Cypt8	Cypt1,Cypt8	chrX:16099997-16100815	ctl	Bmp2	NOTEST	0	0	0	0	1	1	no
Cypt12	Cypt12	Cypt12	chr3:17848443-17848952	ctl	Bmp2	NOTEST	0	0	0	0	1	1	no
Cypt14	Cypt14	Cypt14	chrX:37216095-37216781	ctl	Bmp2	NOTEST	0	0	0	0	1	1	no
Cypt15	Cypt15	Cypt15	chrX:36699442-36700138	ctl	Bmp2	NOTEST	0	0	0	0	1	1	no
Cypt2	Cypt2	Cypt2	chrX:102695110-102695976	ctl	Bmp2	NOTEST	0	0	0	0	1	1	no
Cypt3	Cypt3	Cypt3	chrX:149993135-149993972	ctl	Bmp2	NOTEST	0	0	0	0	1	1	no
Cypt4	Cypt4,Cypt9	Cypt4,Cypt9	chr9:24361491-24500737	ctl	Bmp2	NOTEST	0	0	0	0	1	1	no
Cypt7	Cypt7	Cypt7	chrX:16099997-16100815	ctl	Bmp2	NOTEST	0	0	0	0	1	1	no
Cypt8	Cypt8	Cypt8	chrX:16099997-16100815	ctl	Bmp2	NOTEST	0	0	0	0	1	1	no
Cypt9	Cypt9	Cypt9	chr9:24361491-24500737	ctl	Bmp2	NOTEST	0	0	0	0	1	1	no
Cysltr1	Cysltr1	Cysltr1	chrX:103771847-103905896	ctl	Bmp2	NOTEST	0	0	0	0	1	1	no
Cysltr2	Cysltr2	Cysltr2	chr14:73428934-73448921	ctl	Bmp2	NOTEST	0	0.0279675	inf	0	1	1	no
Cytl1	Cytl1	Cytl1	chr5:38126757-38131059	ctl	Bmp2	NOTEST	0	0	0	0	1	1	no
D030024E09Rik	D030024E09Rik	D030024E09Rik	chr15:61530838-61606006	ctl	Bmp2	NOTEST	0	0	0	0	1	1	no
D030025E07Rik	D030025E07Rik	D030025E07Rik	chr3:127819932-127934523	ctl	Bmp2	NOTEST	0	0	0	0	1	1	no
D130009I18Rik	D130009I18Rik	D130009I18Rik	chr14:105038363-105366000	ctl	Bmp2	NOTEST	0	0	0	0	1	1	no
D130058E03	D130058E03	D130058E03	chr6:127246203-127257985	ctl	Bmp2	NOTEST	0	0.0151892	inf	0	1	1	no
D14Ertd670e	D14Ertd670e	D14Ertd670e	chr14:20658146-20663899	ctl	Bmp2	NOTEST	0	0	0	0	1	1	no
D16Ertd519e	D16Ertd519e	D16Ertd519e	chr16:70616669-70625067	ctl	Bmp2	NOTEST	0	0	0	0	1	1	no
D17Ertd648e	D17Ertd648e	D17Ertd648e	chr17:11033249-12256226	ctl	Bmp2	NOTEST	0	0	0	0	1	1	no
D230030E09Rik	D230030E09Rik	D230030E09Rik	chr12:119756769-119768666	ctl	Bmp2	NOTEST	0	0	0	0	1	1	no
D330050G23Rik	D330050G23Rik	D330050G23Rik	chr2:116725887-116738527	ctl	Bmp2	NOTEST	0	0	0	0	1	1	no
D430036J16Rik	D430036J16Rik	D430036J16Rik	chr9:81524998-81538763	ctl	Bmp2	NOTEST	0	0	0	0	1	1	no
D530049I02Rik	D530049I02Rik	D530049I02Rik	chr1:73437958-73477353	ctl	Bmp2	NOTEST	0	0	0	0	1	1	no
D5Ertd577e	D5Ertd577e,Gm3286	D5Ertd577e,Gm3286	chr5:95885824-95914608	ctl	Bmp2	NOTEST	0	0	0	0	1	1	no
D630010B17Rik	D630010B17Rik	D630010B17Rik	chr15:94077632-94086037	ctl	Bmp2	NOTEST	0	0	0	0	1	1	no
D630033O11Rik	D630033O11Rik	D630033O11Rik	chr9:43067961-43088158	ctl	Bmp2	NOTEST	0	0.0470032	inf	0	1	1	no
D730001G18Rik	D730001G18Rik	D730001G18Rik	chr15:74601337-74609289	ctl	Bmp2	NOTEST	0	0	0	0	1	1	no
D730048I06Rik	D730048I06Rik	D730048I06Rik	chr9:35595634-35597697	ctl	Bmp2	NOTEST	0	0	0	0	1	1	no
D730050B12Rik	D730050B12Rik	D730050B12Rik	chr13:72947048-72954211	ctl	Bmp2	NOTEST	0	0	0	0	1	1	no
D7Ertd143e	D7Ertd143e	D7Ertd143e	chr7:3218784-3221016	ctl	Bmp2	NOTEST	0	0	0	0	1	1	no
D7Ertd443e	D7Ertd443e	D7Ertd443e	chr7:141457944-141568511	ctl	Bmp2	NOTEST	0	0	0	0	1	1	no
D830005E20Rik	D830005E20Rik	D830005E20Rik	chr10:32803288-33196515	ctl	Bmp2	NOTEST	0	0	0	0	1	1	no
D830015G02Rik	D830015G02Rik	D830015G02Rik	chr14:55587623-55613386	ctl	Bmp2	NOTEST	0	0.0277604	inf	0	1	1	no
D830030K20Rik	D830030K20Rik	D830030K20Rik	chr14:3224445-3234357	ctl	Bmp2	NOTEST	0	0	0	0	1	1	no
D830032E09Rik	D830032E09Rik	D830032E09Rik	chr1:109813835-109847524	ctl	Bmp2	NOTEST	0	0.00852781	inf	0	1	1	no
D830046C22Rik	D830046C22Rik	D830046C22Rik	chr5:139835692-139936488	ctl	Bmp2	NOTEST	0	0	0	0	1	1	no
D930028M14Rik	D930028M14Rik	D930028M14Rik	chr7:25937475-25941649	ctl	Bmp2	NOTEST	0	0	0	0	1	1	no
DQ267101	DQ267101	DQ267101	chr12:110842154-110899921	ctl	Bmp2	NOTEST	0	0	0	0	1	1	no
Daf2	Daf2	Daf2	chr1:132285104-132319576	ctl	Bmp2	NOTEST	0	0	0	0	1	1	no
Dbh	Dbh	Dbh	chr2:27021026-27038724	ctl	Bmp2	NOTEST	0	0	0	0	1	1	no
Dbhos	Dbhos	Dbhos	chr2:27000417-27018223	ctl	Bmp2	NOTEST	0	0	0	0	1	1	no
Dbx1	Dbx1	Dbx1	chr7:56886868-56892205	ctl	Bmp2	NOTEST	0	0	0	0	1	1	no
Dcdc2c	Dcdc2c	Dcdc2c	chr12:29122659-29233202	ctl	Bmp2	NOTEST	0	0.0104469	inf	0	1	1	no
Dcpp1	Dcpp1	Dcpp1	chr17:24017842-24019820	ctl	Bmp2	NOTEST	0	0	0	0	1	1	no
Dcpp2	Dcpp2	Dcpp2	chr17:24035688-24037754	ctl	Bmp2	NOTEST	0	0	0	0	1	1	no
Dcpp3	Dcpp3	Dcpp3	chr17:24054424-24056408	ctl	Bmp2	NOTEST	0	0.0428395	inf	0	1	1	no
Ddx43	Ddx43	Ddx43	chr9:78243583-78271396	ctl	Bmp2	NOTEST	0	0.0341312	inf	0	1	1	no
Defa-ps1	Defa-ps1	Defa-ps1	chr8:22805483-22806325	ctl	Bmp2	NOTEST	0	0	0	0	1	1	no
Defa-ps12	Defa-ps12	Defa-ps12	chr8:19210461-19212760	ctl	Bmp2	NOTEST	0	0	0	0	1	1	no
Defa-ps13	Defa-ps13	Defa-ps13	chr8:19300676-19304794	ctl	Bmp2	NOTEST	0	0	0	0	1	1	no
Defa-rs1	Defa-rs1	Defa-rs1	chr8:22465566-22466699	ctl	Bmp2	NOTEST	0	0	0	0	1	1	no
Defa-rs7	Defa-rs7,Defa23	Defa-rs7,Defa23	chr8:22331251-22332229	ctl	Bmp2	NOTEST	0	0	0	0	1	1	no
Defa17	Defa17	Defa17	chr8:22766238-22767208	ctl	Bmp2	NOTEST	0	0	0	0	1	1	no
Defa2	Defa2,Defa20	Defa2,Defa20	chr8:22619729-22620709	ctl	Bmp2	NOTEST	0	0	0	0	1	1	no
Defa20	Defa20	Defa20	chr8:22619729-22620709	ctl	Bmp2	NOTEST	0	0	0	0	1	1	no
Defa21	Defa21	Defa21	chr8:22165223-22166196	ctl	Bmp2	NOTEST	0	0	0	0	1	1	no
Defa22	Defa22	Defa22	chr8:22301955-22302928	ctl	Bmp2	NOTEST	0	0	0	0	1	1	no
Defa23	Defa23	Defa23	chr8:22331251-22332229	ctl	Bmp2	NOTEST	0	0	0	0	1	1	no
Defa24	Defa24,Defa6	Defa24,Defa6	chr8:22844965-22845943	ctl	Bmp2	NOTEST	0	0	0	0	1	1	no
Defa25	Defa25	Defa25	chr8:22224120-22224964	ctl	Bmp2	NOTEST	0	0	0	0	1	1	no
Defa26	Defa26	Defa26	chr8:22728639-22729444	ctl	Bmp2	NOTEST	0	0	0	0	1	1	no
Defa3	Defa3	Defa3	chr8:22427087-22428056	ctl	Bmp2	NOTEST	0	0	0	0	1	1	no
Defa4	Defa4	Defa4	chr8:22776268-22777205	ctl	Bmp2	NOTEST	0	0	0	0	1	1	no
Defa5	Defa5	Defa5	chr8:22437072-22438054	ctl	Bmp2	NOTEST	0	0	0	0	1	1	no
Defa6	Defa6	Defa6	chr8:22844965-22845943	ctl	Bmp2	NOTEST	0	0	0	0	1	1	no
Defb10	Defb10	Defb10	chr8:22969372-22972482	ctl	Bmp2	NOTEST	0	0	0	0	1	1	no
Defb11	Defb11	Defb11	chr8:23015845-23016904	ctl	Bmp2	NOTEST	0	0	0	0	1	1	no
Defb12	Defb12	Defb12	chr8:19111930-19114833	ctl	Bmp2	NOTEST	0	0	0	0	1	1	no
Defb13	Defb13	Defb13	chr8:23057233-23059094	ctl	Bmp2	NOTEST	0	0	0	0	1	1	no
Defb15	Defb15	Defb15	chr8:23040284-23043182	ctl	Bmp2	NOTEST	0	0	0	0	1	1	no
Defb18	Defb18	Defb18	chr1:18226553-18227524	ctl	Bmp2	NOTEST	0	0	0	0	1	1	no
Defb19	Defb19	Defb19	chr2:152401821-152406048	ctl	Bmp2	NOTEST	0	0	0	0	1	1	no
Defb2	Defb2	Defb2	chr8:22950397-22953953	ctl	Bmp2	NOTEST	0	0	0	0	1	1	no
Defb20	Defb20	Defb20	chr2:152302798-152305670	ctl	Bmp2	NOTEST	0	0	0	0	1	1	no
Defb21	Defb21	Defb21	chr2:152398479-152400679	ctl	Bmp2	NOTEST	0	0	0	0	1	1	no
Defb22	Defb22	Defb22	chr2:152311401-152315874	ctl	Bmp2	NOTEST	0	0	0	0	1	1	no
Defb23	Defb23	Defb23	chr2:152284790-152290356	ctl	Bmp2	NOTEST	0	0	0	0	1	1	no
Defb25	Defb25	Defb25	chr2:152448091-152448789	ctl	Bmp2	NOTEST	0	0	0	0	1	1	no
Defb26	Defb26	Defb26	chr2:152333491-152337472	ctl	Bmp2	NOTEST	0	0	0	0	1	1	no
Defb28	Defb28	Defb28	chr2:152343990-152347183	ctl	Bmp2	NOTEST	0	0	0	0	1	1	no
Defb29	Defb29	Defb29	chr2:152364449-152365777	ctl	Bmp2	NOTEST	0	0	0	0	1	1	no
Defb3	Defb3	Defb3	chr8:19293360-19295339	ctl	Bmp2	NOTEST	0	0	0	0	1	1	no
Defb30	Defb30	Defb30	chr14:63652923-63656683	ctl	Bmp2	NOTEST	0	0.032199	inf	0	1	1	no
Defb33	Defb33	Defb33	chr8_random:311631-316688	ctl	Bmp2	NOTEST	0	0	0	0	1	1	no
Defb34	Defb34	Defb34	chr8:19123751-19126540	ctl	Bmp2	NOTEST	0	0	0	0	1	1	no
Defb35	Defb35	Defb35	chr8:23048823-23051350	ctl	Bmp2	NOTEST	0	0	0	0	1	1	no
Defb36	Defb36	Defb36	chr2:152430062-152438465	ctl	Bmp2	NOTEST	0	0	0	0	1	1	no
Defb37	Defb37	Defb37	chr8:18986232-18991055	ctl	Bmp2	NOTEST	0	0	0	0	1	1	no
Defb38	Defb38	Defb38	chr8:19023463-19026529	ctl	Bmp2	NOTEST	0	0	0	0	1	1	no
Defb39	Defb39	Defb39	chr8:19052825-19064810	ctl	Bmp2	NOTEST	0	0	0	0	1	1	no
Defb4	Defb4	Defb4	chr8:19198703-19201547	ctl	Bmp2	NOTEST	0	0	0	0	1	1	no
Defb40	Defb40	Defb40	chr8:18974939-18978116	ctl	Bmp2	NOTEST	0	0	0	0	1	1	no
Defb41	Defb41	Defb41	chr1:18241058-18255219	ctl	Bmp2	NOTEST	0	0	0	0	1	1	no
Defb42	Defb42	Defb42	chr14:63665827-63667443	ctl	Bmp2	NOTEST	0	0	0	0	1	1	no
Defb43	Defb43	Defb43	chr14:63630607-63636925	ctl	Bmp2	NOTEST	0	0	0	0	1	1	no
Defb44-ps	Defb44-ps	Defb44-ps	chr1:18200133-18213645	ctl	Bmp2	NOTEST	0	0	0	0	1	1	no
Defb45	Defb45	Defb45	chr2:152418926-152422221	ctl	Bmp2	NOTEST	0	0	0	0	1	1	no
Defb46	Defb46	Defb46	chr8:19239915-19242143	ctl	Bmp2	NOTEST	0	0	0	0	1	1	no
Defb47	Defb47	Defb47	chr14:63616913-63619997	ctl	Bmp2	NOTEST	0	0	0	0	1	1	no
Defb48	Defb48	Defb48	chr14:63596360-63603347	ctl	Bmp2	NOTEST	0	0	0	0	1	1	no
Defb5	Defb5	Defb5	chr8:19247591-19250828	ctl	Bmp2	NOTEST	0	0	0	0	1	1	no
Defb6	Defb6	Defb6	chr8:19225477-19228209	ctl	Bmp2	NOTEST	0	0	0	0	1	1	no
Defb7	Defb7	Defb7	chr8:19495096-19497775	ctl	Bmp2	NOTEST	0	0	0	0	1	1	no
Defb9	Defb9	Defb9	chr8:22992184-22995906	ctl	Bmp2	NOTEST	0	0	0	0	1	1	no
Dhrs7c	Dhrs7c	Dhrs7c	chr11:67611772-67629504	ctl	Bmp2	NOTEST	0	0	0	0	1	1	no
Dhrsx	Dhrsx	Dhrsx	chr4_random:109801-130134	ctl	Bmp2	NOTEST	0	0	0	0	1	1	no
Disp1	Disp1	Disp1	chr1_random:48173-185338	ctl	Bmp2	NOTEST	0	0	0	0	1	1	no
Dkk4	Dkk4	Dkk4	chr8:23734514-23738018	ctl	Bmp2	NOTEST	0	0	0	0	1	1	no
Dleu7	Dleu7	Dleu7	chr14:62895065-62911816	ctl	Bmp2	NOTEST	0	0.0431157	inf	0	1	1	no
Dlx4	Dlx4	Dlx4	chr11:95001760-95020361	ctl	Bmp2	NOTEST	0	0	0	0	1	1	no
Dlx5	Dlx5	Dlx5	chr6:6827800-6832068	ctl	Bmp2	NOTEST	0	0.0432673	inf	0	1	1	no
Dlx6	Dlx6	Dlx6	chr6:6770545-6819533	ctl	Bmp2	NOTEST	0	0.0148188	inf	0	1	1	no
Dlx6as2	Dlx6as2	Dlx6as2	chr6:6770545-6819533	ctl	Bmp2	NOTEST	0	0	0	0	1	1	no
Dlx6os1	Dlx6os1	Dlx6os1	chr6:6770545-6819533	ctl	Bmp2	NOTEST	0	0	0	0	1	1	no
Dmbx1	Dmbx1	Dmbx1	chr4:115587723-115612531	ctl	Bmp2	NOTEST	0	0.0133575	inf	0	1	1	no
Dmgdh	Dmgdh	Dmgdh	chr13:94444390-94522778	ctl	Bmp2	NOTEST	0	0	0	0	1	1	no
Dmr	Dmr	Dmr	chr5:145005305-145121874	ctl	Bmp2	NOTEST	0	0	0	0	1	1	no
Dmrt1	Dmrt1	Dmrt1	chr19:25580195-25678818	ctl	Bmp2	NOTEST	0	0.0267552	inf	0	1	1	no
Dmrt2	Dmrt2	Dmrt2	chr19:25746900-25753481	ctl	Bmp2	NOTEST	0	0	0	0	1	1	no
Dmrt3	Dmrt3	Dmrt3	chr19:25685026-25698411	ctl	Bmp2	NOTEST	0	0	0	0	1	1	no
Dmrtb1	Dmrtb1	Dmrtb1	chr4:107348894-107356767	ctl	Bmp2	NOTEST	0	0	0	0	1	1	no
Dmrtc1b	Dmrtc1b	Dmrtc1b	chrX:99903219-99910548	ctl	Bmp2	NOTEST	0	0	0	0	1	1	no
Dmrtc1c1	Dmrtc1c1	Dmrtc1c1	chrX:100042977-100049955	ctl	Bmp2	NOTEST	0	0	0	0	1	1	no
Dmrtc1c2	Dmrtc1c2	Dmrtc1c2	chrX:99998301-100005281	ctl	Bmp2	NOTEST	0	0	0	0	1	1	no
Dmrtc2	Dmrtc2	Dmrtc2	chr7:25655075-25662670	ctl	Bmp2	NOTEST	0	0	0	0	1	1	no
Dnajb8	Dnajb8	Dnajb8	chr6:88172261-88173250	ctl	Bmp2	NOTEST	0	0	0	0	1	1	no
Dnajc5b	Dnajc5b	Dnajc5b	chr3:19408594-19510862	ctl	Bmp2	NOTEST	0	0	0	0	1	1	no
Dnajc5g	Dnajc5g	Dnajc5g	chr5:31235515-31651218	ctl	Bmp2	NOTEST	0	0	0	0	1	1	no
Dntt	Dntt	Dntt	chr19:41103764-41134015	ctl	Bmp2	NOTEST	0	0	0	0	1	1	no
Doxl2	Doxl2	Doxl2	chr6:48925141-48928744	ctl	Bmp2	NOTEST	0	0	0	0	1	1	no
Dpep3	Dpep3	Dpep3	chr8:108497419-108503319	ctl	Bmp2	NOTEST	0	0	0	0	1	1	no
Dppa1	Dppa1	Dppa1	chr11:46420511-46442776	ctl	Bmp2	NOTEST	0	0	0	0	1	1	no
Dppa4	Dppa4	Dppa4	chr16:48283847-48294405	ctl	Bmp2	NOTEST	0	0	0	0	1	1	no
Dppa5a	Dppa5a	Dppa5a	chr9:78214860-78216006	ctl	Bmp2	NOTEST	0	0	0	0	1	1	no
Dpy19l2	Dpy19l2	Dpy19l2	chr9:24361491-24500737	ctl	Bmp2	NOTEST	0	0.00537772	inf	0	1	1	no
Drd1a	Drd1a	Drd1a	chr13:54146552-54151027	ctl	Bmp2	NOTEST	0	0	0	0	1	1	no
Drd4	Drd4	Drd4	chr7:148477904-148480900	ctl	Bmp2	NOTEST	0	0	0	0	1	1	no
Dreh	Dreh	Dreh	chr17:65116450-65117271	ctl	Bmp2	NOTEST	0	0	0	0	1	1	no
Dsg1a	Dsg1a	Dsg1a	chr18:20469373-20501854	ctl	Bmp2	NOTEST	0	0	0	0	1	1	no
Dsg1b	Dsg1b	Dsg1b	chr18:20535335-20568242	ctl	Bmp2	NOTEST	0	0	0	0	1	1	no
Dspp	Dspp	Dspp	chr5:104599730-104609146	ctl	Bmp2	NOTEST	0	0	0	0	1	1	no
Dthd1	Dthd1	Dthd1	chr5:63205061-63279557	ctl	Bmp2	NOTEST	0	0	0	0	1	1	no
Duoxa1	Duoxa1	Duoxa1	chr2:122129284-122139466	ctl	Bmp2	NOTEST	0	0	0	0	1	1	no
Duoxa2	Duoxa2	Duoxa2	chr2:122124635-122128621	ctl	Bmp2	NOTEST	0	0	0	0	1	1	no
Dusp21	Dusp21	Dusp21	chrX:17722995-17723818	ctl	Bmp2	NOTEST	0	0	0	0	1	1	no
Dux	Dux	Dux	chr10:57693398-57695423	ctl	Bmp2	NOTEST	0	0.0070571	inf	0	1	1	no
Duxbl1	Duxbl1,Duxbl3	Duxbl1,Duxbl3	chr14:27081743-27088920	ctl	Bmp2	NOTEST	0	0	0	0	1	1	no
Duxbl3	Duxbl3	Duxbl3	chr14:27081743-27088920	ctl	Bmp2	NOTEST	0	0	0	0	1	1	no
Dydc1	Dydc1	Dydc1	chr14:41886199-41905486	ctl	Bmp2	NOTEST	0	0	0	0	1	1	no
Dynap	Dynap	Dynap	chr18:70400082-70404238	ctl	Bmp2	NOTEST	0	0	0	0	1	1	no
Dynlt1c	Dynlt1c,Dynlt1f	Dynlt1c,Dynlt1f	chr17:6851323-6860656	ctl	Bmp2	NOTEST	0	0	0	0	1	1	no
Dynlt1f	Dynlt1f	Dynlt1f	chr17:6851323-6860656	ctl	Bmp2	NOTEST	0	0	0	0	1	1	no
E030002O03Rik	E030002O03Rik	E030002O03Rik	chr7:111301526-111313330	ctl	Bmp2	NOTEST	0	0	0	0	1	1	no
E030003E18Rik	E030003E18Rik	E030003E18Rik	chr19:20567204-20630900	ctl	Bmp2	NOTEST	0	0	0	0	1	1	no
E030013I19Rik	E030013I19Rik	E030013I19Rik	chr2:12028286-12233942	ctl	Bmp2	NOTEST	0	0	0	0	1	1	no
E030019B13Rik	E030019B13Rik	E030019B13Rik	chr12:57591414-57630407	ctl	Bmp2	NOTEST	0	0	0	0	1	1	no
E030025P04Rik	E030025P04Rik	E030025P04Rik	chr11:109000604-109005683	ctl	Bmp2	NOTEST	0	0	0	0	1	1	no
E130006D01Rik	E130006D01Rik	E130006D01Rik	chr5:112163303-112190748	ctl	Bmp2	NOTEST	0	0	0	0	1	1	no
E130114P18Rik	E130114P18Rik	E130114P18Rik	chr4:97234565-97785567	ctl	Bmp2	NOTEST	0	0	0	0	1	1	no
E130215H24Rik	E130215H24Rik	E130215H24Rik	chr2:150443846-150494668	ctl	Bmp2	NOTEST	0	0	0	0	1	1	no
E130310I04Rik	E130310I04Rik	E130310I04Rik	chr16:34785035-35002520	ctl	Bmp2	NOTEST	0	0	0	0	1	1	no
E230019M04Rik	E230019M04Rik	E230019M04Rik	chrX:136597417-136641336	ctl	Bmp2	NOTEST	0	0	0	0	1	1	no
E230029C05Rik	E230029C05Rik	E230029C05Rik	chr7:97177668-97197581	ctl	Bmp2	NOTEST	0	0.0209527	inf	0	1	1	no
E330012B07Rik	E330012B07Rik	E330012B07Rik	chr6:147128762-147156816	ctl	Bmp2	NOTEST	0	0	0	0	1	1	no
E330013P04Rik	E330013P04Rik	E330013P04Rik	chr19:60220577-60238494	ctl	Bmp2	NOTEST	0	0	0	0	1	1	no
E330014E10Rik	E330014E10Rik,Gm3286	E330014E10Rik,Gm3286	chrUn_random:1663024-1691372	ctl	Bmp2	NOTEST	0	0	0	0	1	1	no
E330017A01Rik	E330017A01Rik	E330017A01Rik	chr16:58635374-58638516	ctl	Bmp2	NOTEST	0	0	0	0	1	1	no
E330017L17Rik	E330017L17Rik	E330017L17Rik	chr4:129583469-129586240	ctl	Bmp2	NOTEST	0	0	0	0	1	1	no
E330020D12Rik	E330020D12Rik	E330020D12Rik	chr1:155251315-155261363	ctl	Bmp2	NOTEST	0	0	0	0	1	1	no
E330023G01Rik	E330023G01Rik	E330023G01Rik	chr9:98649017-98720506	ctl	Bmp2	NOTEST	0	0	0	0	1	1	no
E430016F16Rik	E430016F16Rik	E430016F16Rik	chr7:85725951-85863106	ctl	Bmp2	NOTEST	0	0	0	0	1	1	no
EU599041	EU599041	EU599041	chr7:50469408-50482212	ctl	Bmp2	NOTEST	0	0.0142191	inf	0	1	1	no
Ear1	Ear1	Ear1	chr14:44396430-44397304	ctl	Bmp2	NOTEST	0	0	0	0	1	1	no
Ear10	Ear10	Ear10	chr14:44500562-44501033	ctl	Bmp2	NOTEST	0	0	0	0	1	1	no
Ear14	Ear14	Ear14	chr14:51823364-51823831	ctl	Bmp2	NOTEST	0	0	0	0	1	1	no
Ear4	Ear4	Ear4	chr14:51823364-51823831	ctl	Bmp2	NOTEST	0	0	0	0	1	1	no
Ear6	Ear6,Ear7	Ear6,Ear7	chr14:52473442-52474317	ctl	Bmp2	NOTEST	0	0	0	0	1	1	no
Ear7	Ear7	Ear7	chr14:52473442-52474317	ctl	Bmp2	NOTEST	0	0	0	0	1	1	no
Ebf2	Ebf2	Ebf2	chr14:67852128-68049789	ctl	Bmp2	NOTEST	0	0.00304497	inf	0	1	1	no
Efcab3	Efcab3	Efcab3	chr11:104953532-104978851	ctl	Bmp2	NOTEST	0	0	0	0	1	1	no
Egfbp2	Egfbp2	Egfbp2	chr7:51268047-51272338	ctl	Bmp2	NOTEST	0	0	0	0	1	1	no
Elane	Elane	Elane	chr10:79349056-79350961	ctl	Bmp2	NOTEST	0	0	0	0	1	1	no
Elovl3	Elovl3	Elovl3	chr19:46206388-46222815	ctl	Bmp2	NOTEST	0	0	0	0	1	1	no
Emx2	Emx2	Emx2	chr19:59533179-59539847	ctl	Bmp2	NOTEST	0	0	0	0	1	1	no
Emx2os	Emx2os	Emx2os	chr19:59499593-59533125	ctl	Bmp2	NOTEST	0	0	0	0	1	1	no
En1	En1	En1	chr1:122499063-122504568	ctl	Bmp2	NOTEST	0	0	0	0	1	1	no
Enam	Enam	Enam	chr5:88916999-88935074	ctl	Bmp2	NOTEST	0	0	0	0	1	1	no
Eno1	Eno1,Eno1b	Eno1,Eno1b	chr4:149611305-149622982	ctl	Bmp2	NOTEST	0	0	0	0	1	1	no
Enthd1	Enthd1	Enthd1	chr15:80282669-80390900	ctl	Bmp2	NOTEST	0	0	0	0	1	1	no
Epb4.2	Epb4.2	Epb4.2	chr2:120843952-120862491	ctl	Bmp2	NOTEST	0	0.00925946	inf	0	1	1	no
Epo	Epo	Epo	chr5:137924247-137927044	ctl	Bmp2	NOTEST	0	0	0	0	1	1	no
Eppin	Eppin	Eppin	chr2:164413842-164419071	ctl	Bmp2	NOTEST	0	0	0	0	1	1	no
Eps8l3	Eps8l3	Eps8l3	chr3:107680147-107701603	ctl	Bmp2	NOTEST	0	0.0146884	inf	0	1	1	no
Epyc	Epyc	Epyc	chr10:97106701-97429724	ctl	Bmp2	NOTEST	0	0	0	0	1	1	no
Eras	Eras	Eras	chrX:7496947-7505733	ctl	Bmp2	NOTEST	0	0.0398669	inf	0	1	1	no
Ereg	Ereg	Ereg	chr5:91503642-91522675	ctl	Bmp2	NOTEST	0	0	0	0	1	1	no
Erg	Erg	Erg	chr16:95581810-95751972	ctl	Bmp2	NOTEST	0	0	0	0	1	1	no
Ermn	Ermn	Ermn	chr2:57897525-57905163	ctl	Bmp2	NOTEST	0	0	0	0	1	1	no
Esp1	Esp1	Esp1	chr17:40864068-40868731	ctl	Bmp2	NOTEST	0	0	0	0	1	1	no
Esp15	Esp15	Esp15	chr17:39777901-39782612	ctl	Bmp2	NOTEST	0	0	0	0	1	1	no
Esp16	Esp16	Esp16	chr17:39673086-39677792	ctl	Bmp2	NOTEST	0	0	0	0	1	1	no
Esp18	Esp18	Esp18	chr17:39543303-39547937	ctl	Bmp2	NOTEST	0	0	0	0	1	1	no
Esp23	Esp23	Esp23	chr17:39210635-39213982	ctl	Bmp2	NOTEST	0	0	0	0	1	1	no
Esp24	Esp24	Esp24	chr17:39173639-39177172	ctl	Bmp2	NOTEST	0	0	0	0	1	1	no
Esp3	Esp3	Esp3	chr17:40769023-40774009	ctl	Bmp2	NOTEST	0	0	0	0	1	1	no
Esp31	Esp31	Esp31	chr17:38776391-38782598	ctl	Bmp2	NOTEST	0	0	0	0	1	1	no
Esp34	Esp34	Esp34	chr17:38691136-38697566	ctl	Bmp2	NOTEST	0	0	0	0	1	1	no
Esp36	Esp36	Esp36	chr17:38553418-38557130	ctl	Bmp2	NOTEST	0	0	0	0	1	1	no
Esp38	Esp38	Esp38	chr17:40087464-40092232	ctl	Bmp2	NOTEST	0	0	0	0	1	1	no
Esp4	Esp4	Esp4	chr17:40735542-40739566	ctl	Bmp2	NOTEST	0	0	0	0	1	1	no
Esp5	Esp5	Esp5	chr17:40698455-40716498	ctl	Bmp2	NOTEST	0	0	0	0	1	1	no
Esp6	Esp6	Esp6	chr17:40698455-40716498	ctl	Bmp2	NOTEST	0	0	0	0	1	1	no
Esp6-esp5	Esp6-esp5	Esp6-esp5	chr17:40698455-40716498	ctl	Bmp2	NOTEST	0	0	0	0	1	1	no
Esp8	Esp8	Esp8	chr17:40656970-40667651	ctl	Bmp2	NOTEST	0	0	0	0	1	1	no
Esx1	Esx1	Esx1	chrX:133649935-133654865	ctl	Bmp2	NOTEST	0	0	0	0	1	1	no
Etd	Etd	Etd	chrX:50788094-50796753	ctl	Bmp2	NOTEST	0	0	0	0	1	1	no
Evx1	Evx1	Evx1	chr6:52258382-52268372	ctl	Bmp2	NOTEST	0	0	0	0	1	1	no
Evx2	Evx2	Evx2	chr2:74493672-74497476	ctl	Bmp2	NOTEST	0	0	0	0	1	1	no
F13b	F13b	F13b	chr1:141398283-141420333	ctl	Bmp2	NOTEST	0	0	0	0	1	1	no
F630206G17Rik	F630206G17Rik	F630206G17Rik	chr11:45621584-45656380	ctl	Bmp2	NOTEST	0	0	0	0	1	1	no
F830002L21Rik	F830002L21Rik	F830002L21Rik	chr10:43313232-43350719	ctl	Bmp2	NOTEST	0	0	0	0	1	1	no
F830016B08Rik	F830016B08Rik	F830016B08Rik	chr18:60453033-60462670	ctl	Bmp2	NOTEST	0	0	0	0	1	1	no
F830045P16Rik	F830045P16Rik	F830045P16Rik	chr2:129284094-129362338	ctl	Bmp2	NOTEST	0	0	0	0	1	1	no
F9	F9	F9	chrX:57252640-57283935	ctl	Bmp2	NOTEST	0	0	0	0	1	1	no
F930015N05Rik	F930015N05Rik	F930015N05Rik	chr11:64246636-64336337	ctl	Bmp2	NOTEST	0	0	0	0	1	1	no
Fabp1	Fabp1	Fabp1	chr6:71149881-71155017	ctl	Bmp2	NOTEST	0	0	0	0	1	1	no
Fabp2	Fabp2	Fabp2	chr3:122585509-122627034	ctl	Bmp2	NOTEST	0	0.0228656	inf	0	1	1	no
Fabp6	Fabp6	Fabp6	chr11:43409541-43415064	ctl	Bmp2	NOTEST	0	0	0	0	1	1	no
Fabp9	Fabp9	Fabp9	chr3:10193623-10197283	ctl	Bmp2	NOTEST	0	0	0	0	1	1	no
Fam115e	Fam115e	Fam115e	chr6:42537211-42547371	ctl	Bmp2	NOTEST	0	0	0	0	1	1	no
Fam122c	Fam122c	Fam122c	chrX:50626609-50654678	ctl	Bmp2	NOTEST	0	0	0	0	1	1	no
Fam124b	Fam124b	Fam124b	chr1:80195273-80210519	ctl	Bmp2	NOTEST	0	0	0	0	1	1	no
Fam150a	Fam150a	Fam150a	chr1:6349411-6384812	ctl	Bmp2	NOTEST	0	0	0	0	1	1	no
Fam150b	Fam150b	Fam150b	chr12:31569188-31596477	ctl	Bmp2	NOTEST	0	0	0	0	1	1	no
Fam154a	Fam154a	Fam154a	chr4:86090601-86204207	ctl	Bmp2	NOTEST	0	0	0	0	1	1	no
Fam162b	Fam162b	Fam162b	chr10:51305255-51310266	ctl	Bmp2	NOTEST	0	0	0	0	1	1	no
Fam167b	Fam167b	Fam167b	chr4:129254058-129255824	ctl	Bmp2	NOTEST	0	0	0	0	1	1	no
Fam169b	Fam169b	Fam169b	chr7:75411224-75507976	ctl	Bmp2	NOTEST	0	0	0	0	1	1	no
Fam170a	Fam170a	Fam170a	chr18:50438022-50442673	ctl	Bmp2	NOTEST	0	0	0	0	1	1	no
Fam170b	Fam170b	Fam170b	chr14:33647147-33649974	ctl	Bmp2	NOTEST	0	0	0	0	1	1	no
Fam177a	Fam177a	Fam177a	chr12:56225514-56243069	ctl	Bmp2	NOTEST	0	0	0	0	1	1	no
Fam180a	Fam180a	Fam180a	chr6:35262745-35276141	ctl	Bmp2	NOTEST	0	0	0	0	1	1	no
Fam181a	Fam181a	Fam181a	chr12:104553168-104555275	ctl	Bmp2	NOTEST	0	0	0	0	1	1	no
Fam216b	Fam216b	Fam216b	chr14:78480830-78488814	ctl	Bmp2	NOTEST	0	0.0079715	inf	0	1	1	no
Fam24a	Fam24a	Fam24a	chr7:138478135-138480230	ctl	Bmp2	NOTEST	0	0	0	0	1	1	no
Fam25c	Fam25c	Fam25c	chr14:35165067-35168579	ctl	Bmp2	NOTEST	0	0	0	0	1	1	no
Fam26d	Fam26d	Fam26d	chr10:33757402-33829621	ctl	Bmp2	NOTEST	0	0	0	0	1	1	no
Fam3b	Fam3b	Fam3b	chr16:97692692-97726543	ctl	Bmp2	NOTEST	0	0.0537841	inf	0	1	1	no
Fam47c	Fam47c	Fam47c	chrX:75983101-75984749	ctl	Bmp2	NOTEST	0	0	0	0	1	1	no
Fam47e	Fam47e	Fam47e	chr5:93000562-93020310	ctl	Bmp2	NOTEST	0	0	0	0	1	1	no
Fam69c	Fam69c	Fam69c	chr18:84889633-84909828	ctl	Bmp2	NOTEST	0	0	0	0	1	1	no
Fam71a	Fam71a	Fam71a	chr1:192986462-192988696	ctl	Bmp2	NOTEST	0	0	0	0	1	1	no
Fam71e2	Fam71e2	Fam71e2	chr7:4704828-4722872	ctl	Bmp2	NOTEST	0	0.00653288	inf	0	1	1	no
Fam71f1	Fam71f1	Fam71f1	chr6:29269139-29286022	ctl	Bmp2	NOTEST	0	0	0	0	1	1	no
Fate1	Fate1	Fate1	chrX:69218324-69234385	ctl	Bmp2	NOTEST	0	0	0	0	1	1	no
Fbxo39	Fbxo39	Fbxo39	chr11:72127945-72132921	ctl	Bmp2	NOTEST	0	0	0	0	1	1	no
Fbxw13	Fbxw13	Fbxw13	chr9:109081740-109098489	ctl	Bmp2	NOTEST	0	0	0	0	1	1	no
Fbxw14	Fbxw14	Fbxw14	chr9:109173638-109190190	ctl	Bmp2	NOTEST	0	0	0	0	1	1	no
Fbxw16	Fbxw16	Fbxw16	chr9:109334831-109351654	ctl	Bmp2	NOTEST	0	0	0	0	1	1	no
Fbxw18	Fbxw18	Fbxw18	chr9:109579247-109605214	ctl	Bmp2	NOTEST	0	0	0	0	1	1	no
Fbxw19	Fbxw19	Fbxw19	chr9:109381088-109398368	ctl	Bmp2	NOTEST	0	0	0	0	1	1	no
Fbxw20	Fbxw20	Fbxw20	chr9:109119945-109137268	ctl	Bmp2	NOTEST	0	0	0	0	1	1	no
Fbxw21	Fbxw21	Fbxw21	chr9:109041967-109064536	ctl	Bmp2	NOTEST	0	0	0	0	1	1	no
Fbxw22	Fbxw22	Fbxw22	chr9:109280922-109306808	ctl	Bmp2	NOTEST	0	0	0	0	1	1	no
Fbxw26	Fbxw26	Fbxw26	chr9:109620079-109648603	ctl	Bmp2	NOTEST	0	0	0	0	1	1	no
Fbxw28	Fbxw28	Fbxw28	chr9:109225399-109242173	ctl	Bmp2	NOTEST	0	0	0	0	1	1	no
Fcer1a	Fcer1a	Fcer1a	chr1:175151401-175157360	ctl	Bmp2	NOTEST	0	0	0	0	1	1	no
Fcnb	Fcnb	Fcnb	chr2:27931998-27940398	ctl	Bmp2	NOTEST	0	0	0	0	1	1	no
Fcrl5	Fcrl5	Fcrl5	chr3:87239703-87304600	ctl	Bmp2	NOTEST	0	0	0	0	1	1	no
Fcrla	Fcrla	Fcrla	chr1:172847724-172857714	ctl	Bmp2	NOTEST	0	0	0	0	1	1	no
Ferd3l	Ferd3l	Ferd3l	chr12:34613289-34614174	ctl	Bmp2	NOTEST	0	0	0	0	1	1	no
Fgf16	Fgf16	Fgf16	chrX:102959815-102971871	ctl	Bmp2	NOTEST	0	0	0	0	1	1	no
Fgf20	Fgf20	Fgf20	chr8:41364519-41372307	ctl	Bmp2	NOTEST	0	0	0	0	1	1	no
Fgf3	Fgf3	Fgf3	chr7:152024516-152029253	ctl	Bmp2	NOTEST	0	0	0	0	1	1	no
Fgf4	Fgf4	Fgf4	chr7:152047290-152051148	ctl	Bmp2	NOTEST	0	0	0	0	1	1	no
Fgf6	Fgf6	Fgf6	chr6:126965559-126974736	ctl	Bmp2	NOTEST	0	0	0	0	1	1	no
Fgf8	Fgf8	Fgf8	chr19:45811287-45817374	ctl	Bmp2	NOTEST	0	0.0216658	inf	0	1	1	no
Fhad1os1	Fhad1os1	Fhad1os1	chr4:141446537-141567566	ctl	Bmp2	NOTEST	0	0.0162009	inf	0	1	1	no
Figla	Figla	Figla	chr6:85967184-85970990	ctl	Bmp2	NOTEST	0	0	0	0	1	1	no
Fkbp6	Fkbp6	Fkbp6	chr5:135767573-135825914	ctl	Bmp2	NOTEST	0	0	0	0	1	1	no
Flg2	Flg2	Flg2	chr3:93001194-93025298	ctl	Bmp2	NOTEST	0	0	0	0	1	1	no
Flt3	Flt3	Flt3	chr5:148142316-148212065	ctl	Bmp2	NOTEST	0	0	0	0	1	1	no
Fmo3	Fmo3	Fmo3	chr1:164883930-164914622	ctl	Bmp2	NOTEST	0	0	0	0	1	1	no
Fmo9	Fmo9	Fmo9	chr1:168592185-168611976	ctl	Bmp2	NOTEST	0	0	0	0	1	1	no
Fmr1nb	Fmr1nb	Fmr1nb	chrX:66015013-66057735	ctl	Bmp2	NOTEST	0	0	0	0	1	1	no
Fnd3c2	Fnd3c2	Fnd3c2	chrX:103430584-103450711	ctl	Bmp2	NOTEST	0	0	0	0	1	1	no
Fndc3c1	Fndc3c1	Fndc3c1	chrX:103615381-103680568	ctl	Bmp2	NOTEST	0	0	0	0	1	1	no
Fndc7	Fndc7	Fndc7	chr3:108656595-108692926	ctl	Bmp2	NOTEST	0	0	0	0	1	1	no
Folh1	Folh1	Folh1	chr7:93867485-93924374	ctl	Bmp2	NOTEST	0	0	0	0	1	1	no
Folr4	Folr4	Folr4	chr9:14690257-14708395	ctl	Bmp2	NOTEST	0	0	0	0	1	1	no
Foxb1	Foxb1	Foxb1	chr9:69605516-69608747	ctl	Bmp2	NOTEST	0	0	0	0	1	1	no
Foxb2	Foxb2	Foxb2	chr19:16946805-16948320	ctl	Bmp2	NOTEST	0	0	0	0	1	1	no
Foxd1	Foxd1	Foxd1	chr13:99124199-99126660	ctl	Bmp2	NOTEST	0	0	0	0	1	1	no
Foxd4	Foxd4	Foxd4	chr19:24973454-24975799	ctl	Bmp2	NOTEST	0	0	0	0	1	1	no
Foxe1	Foxe1	Foxe1	chr4:46357065-46358181	ctl	Bmp2	NOTEST	0	0	0	0	1	1	no
Foxe3	Foxe3	Foxe3	chr4:114597751-114598618	ctl	Bmp2	NOTEST	0	0	0	0	1	1	no
Foxf2	Foxf2	Foxf2	chr13:31717684-31723275	ctl	Bmp2	NOTEST	0	0	0	0	1	1	no
Foxg1	Foxg1	Foxg1	chr12:50483869-50487854	ctl	Bmp2	NOTEST	0	0	0	0	1	1	no
Foxi1	Foxi1	Foxi1	chr11:34104340-34108089	ctl	Bmp2	NOTEST	0	0	0	0	1	1	no
Foxi2	Foxi2	Foxi2	chr7:142602049-142605298	ctl	Bmp2	NOTEST	0	0.00538401	inf	0	1	1	no
Foxl1	Foxl1	Foxl1	chr8:123651584-123654544	ctl	Bmp2	NOTEST	0	0	0	0	1	1	no
Foxl2	Foxl2	Foxl2	chr9:98856025-98858545	ctl	Bmp2	NOTEST	0	0	0	0	1	1	no
Foxl2os	Foxl2os	Foxl2os	chr9:98849573-98855729	ctl	Bmp2	NOTEST	0	0	0	0	1	1	no
Foxn4	Foxn4	Foxn4	chr5:114704172-114723770	ctl	Bmp2	NOTEST	0	0	0	0	1	1	no
Foxr1	Foxr1	Foxr1	chr9:44242316-44248951	ctl	Bmp2	NOTEST	0	0	0	0	1	1	no
Fpr-rs3	Fpr-rs3	Fpr-rs3	chr17:20760809-20761841	ctl	Bmp2	NOTEST	0	0	0	0	1	1	no
Fpr-rs4	Fpr-rs4	Fpr-rs4	chr17:18158696-18159668	ctl	Bmp2	NOTEST	0	0	0	0	1	1	no
Fpr-rs6	Fpr-rs6	Fpr-rs6	chr17:20319041-20320061	ctl	Bmp2	NOTEST	0	0	0	0	1	1	no
Fpr2	Fpr2	Fpr2	chr17:18024787-18030916	ctl	Bmp2	NOTEST	0	0	0	0	1	1	no
Fpr3	Fpr3	Fpr3	chr17:18107421-18108641	ctl	Bmp2	NOTEST	0	0	0	0	1	1	no
Frem3	Frem3	Frem3	chr8:83134937-83219456	ctl	Bmp2	NOTEST	0	0	0	0	1	1	no
Frmpd1os	Frmpd1os	Frmpd1os	chr4:45197777-45298808	ctl	Bmp2	NOTEST	0	0	0	0	1	1	no
Fscb	Fscb	Fscb	chr12:65572319-65575885	ctl	Bmp2	NOTEST	0	0	0	0	1	1	no
Fscn3	Fscn3	Fscn3	chr6:28377900-28388622	ctl	Bmp2	NOTEST	0	0	0	0	1	1	no
Fshb	Fshb	Fshb	chr2:106896297-106899808	ctl	Bmp2	NOTEST	0	0	0	0	1	1	no
Fshr	Fshr	Fshr	chr17:89384291-89600015	ctl	Bmp2	NOTEST	0	0	0	0	1	1	no
Ftcd	Ftcd	Ftcd	chr10:76038392-76053083	ctl	Bmp2	NOTEST	0	0	0	0	1	1	no
Fthl17	Fthl17	Fthl17	chrX:8610611-8611459	ctl	Bmp2	NOTEST	0	0	0	0	1	1	no
Ftmt	Ftmt	Ftmt	chr18:52491189-52492650	ctl	Bmp2	NOTEST	0	0	0	0	1	1	no
Fut7	Fut7	Fut7	chr2:25278761-25281893	ctl	Bmp2	NOTEST	0	0.010437	inf	0	1	1	no
Fut9	Fut9	Fut9	chr4:25536479-25727150	ctl	Bmp2	NOTEST	0	0	0	0	1	1	no
G630055G22Rik	G630055G22Rik	G630055G22Rik	chr18:48082494-48267634	ctl	Bmp2	NOTEST	0	0	0	0	1	1	no
G630071F17Rik	G630071F17Rik	G630071F17Rik	chr18:60823063-60831278	ctl	Bmp2	NOTEST	0	0	0	0	1	1	no
G630093K05Rik	G630093K05Rik	G630093K05Rik	chr13:48005803-48029670	ctl	Bmp2	NOTEST	0	0	0	0	1	1	no
G6bos	G6bos	G6bos	chr17:35199637-35203129	ctl	Bmp2	NOTEST	0	0	0	0	1	1	no
Gabra6	Gabra6	Gabra6	chr11:42119938-42134574	ctl	Bmp2	NOTEST	0	0	0	0	1	1	no
Gabrg3	Gabrg3	Gabrg3	chr7:63979611-64642241	ctl	Bmp2	NOTEST	0	0.0236966	inf	0	1	1	no
Gabrr1	Gabrr1	Gabrr1	chr4:33219530-33250563	ctl	Bmp2	NOTEST	0	0	0	0	1	1	no
Gabrr3	Gabrr3	Gabrr3	chr16:59407207-59461565	ctl	Bmp2	NOTEST	0	0	0	0	1	1	no
Gadl1	Gadl1	Gadl1	chr9:115818572-115985294	ctl	Bmp2	NOTEST	0	0	0	0	1	1	no
Gal3st2	Gal3st2	Gal3st2	chr1:95757920-95773071	ctl	Bmp2	NOTEST	0	0	0	0	1	1	no
Galntl5	Galntl5	Galntl5	chr5:24687297-24726107	ctl	Bmp2	NOTEST	0	0	0	0	1	1	no
Galp	Galp	Galp	chr7:6148691-6167739	ctl	Bmp2	NOTEST	0	0	0	0	1	1	no
Gapt	Gapt	Gapt	chr13:111142822-111147380	ctl	Bmp2	NOTEST	0	0	0	0	1	1	no
Gata5os	Gata5os	Gata5os	chr2:180059792-180075437	ctl	Bmp2	NOTEST	0	0	0	0	1	1	no
Gbp10	Gbp10	Gbp10	chr5:105644717-105668552	ctl	Bmp2	NOTEST	0	0	0	0	1	1	no
Gbx1	Gbx1	Gbx1	chr5:24010243-24032666	ctl	Bmp2	NOTEST	0	0	0	0	1	1	no
Gbx2	Gbx2	Gbx2	chr1:91824536-91827751	ctl	Bmp2	NOTEST	0	0.0332349	inf	0	1	1	no
Gcg	Gcg	Gcg	chr2:62312586-62321710	ctl	Bmp2	HIDATA	0	12798.7	0	0	1	1	no
Gcm1	Gcm1	Gcm1	chr9:77899764-77913431	ctl	Bmp2	NOTEST	0	0	0	0	1	1	no
Gcm2	Gcm2	Gcm2	chr13:41196795-41205357	ctl	Bmp2	NOTEST	0	0	0	0	1	1	no
Gdpd4	Gdpd4	Gdpd4	chr7:105068467-105198173	ctl	Bmp2	NOTEST	0	0.00569745	inf	0	1	1	no
Gfi1b	Gfi1b	Gfi1b	chr2:28464969-28477502	ctl	Bmp2	NOTEST	0	0	0	0	1	1	no
Ggt6	Ggt6	Ggt6	chr11:72249027-72251906	ctl	Bmp2	NOTEST	0	0.0100205	inf	0	1	1	no
Gh	Gh	Gh	chr11:106161574-106163210	ctl	Bmp2	NOTEST	0	0	0	0	1	1	no
Ghrh	Ghrh	Ghrh	chr2:157155231-157172391	ctl	Bmp2	NOTEST	0	0	0	0	1	1	no
Ghrhr	Ghrhr	Ghrhr	chr6:55326288-55338524	ctl	Bmp2	NOTEST	0	0	0	0	1	1	no
Gimap3	Gimap3	Gimap3	chr6:48714462-48720850	ctl	Bmp2	NOTEST	0	0	0	0	1	1	no
Gimap4	Gimap4	Gimap4	chr6:48634576-48642061	ctl	Bmp2	NOTEST	0	0	0	0	1	1	no
Gimap7	Gimap7	Gimap7	chr6:48668619-48674635	ctl	Bmp2	NOTEST	0	0	0	0	1	1	no
Gip	Gip	Gip	chr11:95885858-95892142	ctl	Bmp2	NOTEST	0	0.0288592	inf	0	1	1	no
Gipc3	Gipc3	Gipc3	chr10:80800506-80806011	ctl	Bmp2	NOTEST	0	0	0	0	1	1	no
Gjb3	Gjb3	Gjb3	chr4:127002478-127008080	ctl	Bmp2	NOTEST	0	0	0	0	1	1	no
Gjb5	Gjb5	Gjb5	chr4:127032052-127035408	ctl	Bmp2	NOTEST	0	0	0	0	1	1	no
Gjc3	Gjc3	Gjc3	chr5:138395036-138404187	ctl	Bmp2	NOTEST	0	0	0	0	1	1	no
Gjd4	Gjd4	Gjd4	chr18:9278604-9282807	ctl	Bmp2	NOTEST	0	0	0	0	1	1	no
Gkn3	Gkn3	Gkn3	chr6:87333312-87338929	ctl	Bmp2	NOTEST	0	0	0	0	1	1	no
Gldnos	Gldnos	Gldnos	chr9:54116386-54189584	ctl	Bmp2	NOTEST	0	0	0	0	1	1	no
Glipr1l1	Glipr1l1	Glipr1l1	chr10:111497244-111515566	ctl	Bmp2	NOTEST	0	0	0	0	1	1	no
Glipr1l2	Glipr1l2	Glipr1l2	chr10:111520409-111545154	ctl	Bmp2	NOTEST	0	0	0	0	1	1	no
Glp2r	Glp2r	Glp2r	chr11:67519931-67584655	ctl	Bmp2	NOTEST	0	0	0	0	1	1	no
Glra2	Glra2	Glra2	chrX:161566948-161764913	ctl	Bmp2	NOTEST	0	0	0	0	1	1	no
Glra3	Glra3	Glra3	chr8:58419621-58604149	ctl	Bmp2	NOTEST	0	0	0	0	1	1	no
Glrp1	Glrp1	Glrp1	chr1:90396445-90406641	ctl	Bmp2	NOTEST	0	0.0099292	inf	0	1	1	no
Glt6d1	Glt6d1	Glt6d1	chr2:25649486-25671356	ctl	Bmp2	NOTEST	0	0	0	0	1	1	no
Gltpd2	Gltpd2	Gltpd2	chr11:70332710-70334238	ctl	Bmp2	NOTEST	0	0.0174203	inf	0	1	1	no
Glycam1	Glycam1	Glycam1	chr15:103393190-103395512	ctl	Bmp2	NOTEST	0	0	0	0	1	1	no
Gm10007	Gm10007	Gm10007	chr19:58310070-58529888	ctl	Bmp2	NOTEST	0	0	0	0	1	1	no
Gm10024	Gm10024	Gm10024	chr10:77149313-77349514	ctl	Bmp2	NOTEST	0	0	0	0	1	1	no
Gm10052	Gm10052	Gm10052	chr15:103070827-103077129	ctl	Bmp2	NOTEST	0	0	0	0	1	1	no
Gm10057	Gm10057	Gm10057	chrX:150478528-150489584	ctl	Bmp2	NOTEST	0	0	0	0	1	1	no
Gm10058	Gm10058,Gm10096,Gm10147,Gm10486,Gm10488,Gm14819,Gm4836	Gm10058,Gm10096,Gm10147,Gm10486,Gm10488,Gm14819,Gm4836	chrX:32944181-32967088	ctl	Bmp2	NOTEST	0	0	0	0	1	1	no
Gm10081	Gm10081	Gm10081	chr7:114249425-114250373	ctl	Bmp2	NOTEST	0	0	0	0	1	1	no
Gm10094	Gm10094,Sap18	Gm10094,Sap18	chr14:58417025-58423817	ctl	Bmp2	NOTEST	0	0	0	0	1	1	no
Gm10096	Gm10096,Gm10486,Gm4836	Gm10096,Gm10486,Gm4836	chrX:32944181-32967088	ctl	Bmp2	NOTEST	0	0	0	0	1	1	no
Gm10100	Gm10100	Gm10100	chr10:77149313-77349514	ctl	Bmp2	NOTEST	0	0	0	0	1	1	no
Gm10104	Gm10104	Gm10104	chr8:22204716-22205680	ctl	Bmp2	NOTEST	0	0	0	0	1	1	no
Gm10142	Gm10142	Gm10142	chr10:77149313-77349514	ctl	Bmp2	NOTEST	0	0	0	0	1	1	no
Gm10147	Gm10147,Gm14819	Gm10147,Gm14819	chrX:32944181-32967088	ctl	Bmp2	NOTEST	0	0	0	0	1	1	no
Gm10220	Gm10220	Gm10220	chr5:26441303-26447965	ctl	Bmp2	NOTEST	0	0	0	0	1	1	no
Gm10228	Gm10228	Gm10228	chr16:89041167-89041717	ctl	Bmp2	NOTEST	0	0	0	0	1	1	no
Gm10229	Gm10229	Gm10229	chr16:89015521-89016091	ctl	Bmp2	NOTEST	0	0	0	0	1	1	no
Gm10230	Gm10230	Gm10230	chrX:32607378-32630311	ctl	Bmp2	NOTEST	0	0	0	0	1	1	no
Gm10248	Gm10248	Gm10248	chr14:22838933-23913793	ctl	Bmp2	NOTEST	0	0	0	0	1	1	no
Gm10267	Gm10267	Gm10267	chr18:44316056-44319539	ctl	Bmp2	NOTEST	0	0	0	0	1	1	no
Gm10272	Gm10272	Gm10272	chr10:77149313-77349514	ctl	Bmp2	NOTEST	0	0	0	0	1	1	no
Gm10280	Gm10280	Gm10280	chr8:115591161-115617233	ctl	Bmp2	NOTEST	0	0	0	0	1	1	no
Gm10318	Gm10318	Gm10318	chr10:77149313-77349514	ctl	Bmp2	NOTEST	0	0	0	0	1	1	no
Gm10319	Gm10319	Gm10319	chr6:122086645-122100976	ctl	Bmp2	NOTEST	0	0.0224246	inf	0	1	1	no
Gm10324	Gm10324	Gm10324	chr13:66214388-66223772	ctl	Bmp2	NOTEST	0	0	0	0	1	1	no
Gm10334	Gm10334	Gm10334	chr6:41392212-41396096	ctl	Bmp2	NOTEST	0	0	0	0	1	1	no
Gm10354	Gm10354	Gm10354	chr5:14945293-14978899	ctl	Bmp2	NOTEST	0	0	0	0	1	1	no
Gm10375	Gm10375	Gm10375	chr14:44180291-44185678	ctl	Bmp2	NOTEST	0	0	0	0	1	1	no
Gm10377	Gm10377	Gm10377	chr14:43688720-43694109	ctl	Bmp2	NOTEST	0	0	0	0	1	1	no
Gm10389	Gm10389	Gm10389	chr15:10498732-10644386	ctl	Bmp2	NOTEST	0	0	0	0	1	1	no
Gm10400	Gm10400	Gm10400	chr6:141197789-141447872	ctl	Bmp2	NOTEST	0	0	0	0	1	1	no
Gm10406	Gm10406	Gm10406	chr14:7838628-7859963	ctl	Bmp2	NOTEST	0	0	0	0	1	1	no
Gm10408	Gm10408	Gm10408	chr14:6653690-7119724	ctl	Bmp2	NOTEST	0	0	0	0	1	1	no
Gm10409	Gm10409,Gm3020	Gm10409,Gm3020	chr14:6653690-7119724	ctl	Bmp2	NOTEST	0	0	0	0	1	1	no
Gm10413	Gm10413	Gm10413	chr14:6653690-7119724	ctl	Bmp2	NOTEST	0	0	0	0	1	1	no
Gm10415	Gm10415	Gm10415	chr6:126236666-126278704	ctl	Bmp2	NOTEST	0	0	0	0	1	1	no
Gm10421	Gm10421	Gm10421	chr12:117724192-118575485	ctl	Bmp2	NOTEST	0	0.0474056	inf	0	1	1	no
Gm10436	Gm10436	Gm10436	chr12:89320164-89569046	ctl	Bmp2	NOTEST	0	0	0	0	1	1	no
Gm10439	Gm10439	Gm10439	chrX:146029143-146071164	ctl	Bmp2	NOTEST	0	0	0	0	1	1	no
Gm10440	Gm10440	Gm10440	chr5:54741230-54749781	ctl	Bmp2	NOTEST	0	0	0	0	1	1	no
Gm10445	Gm10445	Gm10445	chr6:84362935-84373832	ctl	Bmp2	NOTEST	0	0	0	0	1	1	no
Gm10466	Gm10466	Gm10466	chr11:24621005-24630722	ctl	Bmp2	NOTEST	0	0	0	0	1	1	no
Gm10471	Gm10471	Gm10471	chr5:26344960-26431854	ctl	Bmp2	NOTEST	0	0	0	0	1	1	no
Gm10486	Gm10486	Gm10486	chrX:32944181-32967088	ctl	Bmp2	NOTEST	0	0	0	0	1	1	no
Gm10487	Gm10487	Gm10487	chrX:32607378-32630311	ctl	Bmp2	NOTEST	0	0	0	0	1	1	no
Gm10488	Gm10488	Gm10488	chrX:32944181-32967088	ctl	Bmp2	NOTEST	0	0	0	0	1	1	no
Gm10494	Gm10494	Gm10494	chr17:79905388-79909826	ctl	Bmp2	NOTEST	0	0	0	0	1	1	no
Gm10510	Gm10510	Gm10510	chr17:15487776-15491425	ctl	Bmp2	NOTEST	0	0	0	0	1	1	no
Gm10512	Gm10512	Gm10512	chr17:13397907-13399077	ctl	Bmp2	NOTEST	0	0	0	0	1	1	no
Gm10532	Gm10532	Gm10532	chr18:75590870-75857350	ctl	Bmp2	NOTEST	0	0	0	0	1	1	no
Gm10538	Gm10538	Gm10538	chr1:134461266-134638374	ctl	Bmp2	NOTEST	0	0.0153442	inf	0	1	1	no
Gm10556	Gm10556	Gm10556	chr18:4812483-4850957	ctl	Bmp2	NOTEST	0	0	0	0	1	1	no
Gm10578	Gm10578	Gm10578	chr7:144385353-144506128	ctl	Bmp2	NOTEST	0	0	0	0	1	1	no
Gm10619	Gm10619	Gm10619	chr7:80953107-80961389	ctl	Bmp2	NOTEST	0	0	0	0	1	1	no
Gm10636	Gm10636	Gm10636	chr3:146030116-146041908	ctl	Bmp2	NOTEST	0	0	0	0	1	1	no
Gm10639	Gm10639	Gm10639	chr9:78137734-78153332	ctl	Bmp2	NOTEST	0	0	0	0	1	1	no
Gm10649	Gm10649	Gm10649	chr8:79272985-79424072	ctl	Bmp2	NOTEST	0	0	0	0	1	1	no
Gm10662	Gm10662,Gm5891	Gm10662,Gm5891	chr7:23917641-23929499	ctl	Bmp2	NOTEST	0	0	0	0	1	1	no
Gm10665	Gm10665	Gm10665	chr7:23248128-23249094	ctl	Bmp2	NOTEST	0	0	0	0	1	1	no
Gm10681	Gm10681,Hsd3b4	Gm10681,Hsd3b4	chr3:98356465-98367961	ctl	Bmp2	NOTEST	0	0	0	0	1	1	no
Gm10684	Gm10684	Gm10684	chr9:44887265-44943689	ctl	Bmp2	NOTEST	0	0.0111175	inf	0	1	1	no
Gm10696	Gm10696	Gm10696	chr3:93978333-93982115	ctl	Bmp2	NOTEST	0	0	0	0	1	1	no
Gm10697	Gm10697	Gm10697	chr3:93875543-93876566	ctl	Bmp2	NOTEST	0	0	0	0	1	1	no
Gm10745	Gm10745	Gm10745	chr3:11823228-11844359	ctl	Bmp2	NOTEST	0	0	0	0	1	1	no
Gm10754	Gm10754	Gm10754	chr10:97106701-97429724	ctl	Bmp2	NOTEST	0	0	0	0	1	1	no
Gm10782	Gm10782	Gm10782	chr13:56464260-56470218	ctl	Bmp2	NOTEST	0	0	0	0	1	1	no
Gm10787	Gm10787	Gm10787	chr10:76474739-76484959	ctl	Bmp2	NOTEST	0	0	0	0	1	1	no
Gm10790	Gm10790	Gm10790	chr13:41961283-42008461	ctl	Bmp2	NOTEST	0	0	0	0	1	1	no
Gm10823	Gm10823	Gm10823	chr16:27850015-27926214	ctl	Bmp2	NOTEST	0	0	0	0	1	1	no
Gm10825	Gm10825	Gm10825	chr10:22122618-22127276	ctl	Bmp2	NOTEST	0	0	0	0	1	1	no
Gm10857	Gm10857	Gm10857	chr2:6053914-6061616	ctl	Bmp2	NOTEST	0	0	0	0	1	1	no
Gm10863	Gm10863	Gm10863	chr15:78996495-79046831	ctl	Bmp2	NOTEST	0	0	0	0	1	1	no
Gm10872	Gm10872	Gm10872	chr15:76097216-76123002	ctl	Bmp2	NOTEST	0	0	0	0	1	1	no
Gm10921	Gm10921	Gm10921	chrX:30245481-30247441	ctl	Bmp2	NOTEST	0	0	0	0	1	1	no
Gm10922	Gm10922	Gm10922	chrX:3993613-3995573	ctl	Bmp2	NOTEST	0	0	0	0	1	1	no
Gm1110	Gm1110	Gm1110	chr9:26687151-26730666	ctl	Bmp2	NOTEST	0	0	0	0	1	1	no
Gm11127	Gm11127	Gm11127	chr17:36179905-36195590	ctl	Bmp2	NOTEST	0	0	0	0	1	1	no
Gm11128	Gm11128	Gm11128	chr6:85758044-85759871	ctl	Bmp2	NOTEST	0	0	0	0	1	1	no
Gm11166	Gm11166	Gm11166	chr17:13289525-13291338	ctl	Bmp2	NOTEST	0	0	0	0	1	1	no
Gm11186	Gm11186	Gm11186	chr11:52578207-53000849	ctl	Bmp2	NOTEST	0	0	0	0	1	1	no
Gm11237	Gm11237,LOC101055863	Gm11237,LOC101055863	chr4:73311921-73318302	ctl	Bmp2	NOTEST	0	0	0	0	1	1	no
Gm11240	Gm11240	Gm11240	chr4:73437147-73444282	ctl	Bmp2	NOTEST	0	0	0	0	1	1	no
Gm11351	Gm11351	Gm11351	chr13:26012902-26058185	ctl	Bmp2	NOTEST	0	0	0	0	1	1	no
Gm1140	Gm1140,Gm14692	Gm1140,Gm14692	chrX:64948872-64959525	ctl	Bmp2	NOTEST	0	0	0	0	1	1	no
Gm11426	Gm11426	Gm11426	chr11:82446854-82449811	ctl	Bmp2	NOTEST	0	0	0	0	1	1	no
Gm11487	Gm11487	Gm11487	chr4:73062065-73066106	ctl	Bmp2	NOTEST	0	0	0	0	1	1	no
Gm11538	Gm11538	Gm11538	chr11:96064767-96066794	ctl	Bmp2	NOTEST	0	0	0	0	1	1	no
Gm11544	Gm11544	Gm11544	chr11:94706144-94710907	ctl	Bmp2	NOTEST	0	0	0	0	1	1	no
Gm11548	Gm11548	Gm11548	chr3:36398725-36405731	ctl	Bmp2	NOTEST	0	0	0	0	1	1	no
Gm11554	Gm11554	Gm11554	chr11:99659386-99671210	ctl	Bmp2	NOTEST	0	0	0	0	1	1	no
Gm11559	Gm11559	Gm11559	chr11:99725789-99726885	ctl	Bmp2	NOTEST	0	0	0	0	1	1	no
Gm11562	Gm11562	Gm11562	chr11:99480911-99481718	ctl	Bmp2	NOTEST	0	0	0	0	1	1	no
Gm11563	Gm11563	Gm11563	chr11:99519255-99520273	ctl	Bmp2	NOTEST	0	0	0	0	1	1	no
Gm11564	Gm11564	Gm11564	chr11:99676289-99676980	ctl	Bmp2	NOTEST	0	0	0	0	1	1	no
Gm11565	Gm11565	Gm11565	chr11:99776064-99776985	ctl	Bmp2	NOTEST	0	0	0	0	1	1	no
Gm11567	Gm11567	Gm11567	chr11:99740500-99741543	ctl	Bmp2	NOTEST	0	0	0	0	1	1	no
Gm11568	Gm11568	Gm11568	chr11:99719230-99720374	ctl	Bmp2	NOTEST	0	0	0	0	1	1	no
Gm11569	Gm11569	Gm11569	chr11:99659386-99671210	ctl	Bmp2	NOTEST	0	0	0	0	1	1	no
Gm11595	Gm11595	Gm11595	chr11:99633027-99634227	ctl	Bmp2	NOTEST	0	0	0	0	1	1	no
Gm11596	Gm11596	Gm11596	chr11:99653988-99654606	ctl	Bmp2	NOTEST	0	0	0	0	1	1	no
Gm11627	Gm11627	Gm11627	chr11:102437712-102440433	ctl	Bmp2	NOTEST	0	0	0	0	1	1	no
Gm11651	Gm11651	Gm11651	chr11:105826920-105851278	ctl	Bmp2	NOTEST	0	0	0	0	1	1	no
Gm11710	Gm11710	Gm11710	chr11:114892760-114899004	ctl	Bmp2	NOTEST	0	0	0	0	1	1	no
Gm11711	Gm11711	Gm11711	chr11:114882002-114888247	ctl	Bmp2	NOTEST	0	0	0	0	1	1	no
Gm11747	Gm11747	Gm11747	chr11:118289770-118316309	ctl	Bmp2	NOTEST	0	0	0	0	1	1	no
Gm11757	Gm11757,Gm11758,Gm13871	Gm11757,Gm11758,Gm13871	chr4:73547809-73551857	ctl	Bmp2	NOTEST	0	0	0	0	1	1	no
Gm11758	Gm11758	Gm11758	chr4:73547809-73551857	ctl	Bmp2	NOTEST	0	0	0	0	1	1	no
Gm11937	Gm11937	Gm11937	chr11:99471107-99471503	ctl	Bmp2	NOTEST	0	0	0	0	1	1	no
Gm11938	Gm11938	Gm11938	chr11:99463959-99464622	ctl	Bmp2	NOTEST	0	0	0	0	1	1	no
Gm11978	Gm11978	Gm11978	chr11:6550150-6577478	ctl	Bmp2	NOTEST	0	0	0	0	1	1	no
Gm11985	Gm11985	Gm11985	chr11:7083159-7088572	ctl	Bmp2	NOTEST	0	0	0	0	1	1	no
Gm12	Gm12	Gm12	chr11:98459604-98460900	ctl	Bmp2	NOTEST	0	0.0184047	inf	0	1	1	no
Gm12130	Gm12130	Gm12130	chr11:38305049-38333547	ctl	Bmp2	NOTEST	0	0	0	0	1	1	no
Gm12159	Gm12159	Gm12159	chr11:44916367-44930430	ctl	Bmp2	NOTEST	0	0	0	0	1	1	no
Gm12169	Gm12169	Gm12169	chr11:46337752-46351658	ctl	Bmp2	NOTEST	0	0	0	0	1	1	no
Gm12171	Gm12171	Gm12171	chr11:46361914-46369570	ctl	Bmp2	NOTEST	0	0	0	0	1	1	no
Gm12185	Gm12185	Gm12185	chr11:48718157-48740684	ctl	Bmp2	NOTEST	0	0.00252858	inf	0	1	1	no
Gm12253	Gm12253	Gm12253	chr11:58246060-58255124	ctl	Bmp2	NOTEST	0	0	0	0	1	1	no
Gm12295	Gm12295	Gm12295	chr11:65091155-65101335	ctl	Bmp2	NOTEST	0	0	0	0	1	1	no
Gm12429	Gm12429	Gm12429	chr4:42860943-42866760	ctl	Bmp2	NOTEST	0	0	0	0	1	1	no
Gm12505	Gm12505	Gm12505	chr4:55423314-55431714	ctl	Bmp2	NOTEST	0	0	0	0	1	1	no
Gm12530	Gm12530	Gm12530	chr4:57184942-57189426	ctl	Bmp2	NOTEST	0	0.0104264	inf	0	1	1	no
Gm12603	Gm12603	Gm12603	chr4:88696210-88730514	ctl	Bmp2	NOTEST	0	0	0	0	1	1	no
Gm12633	Gm12633	Gm12633	chr4:90026315-90028005	ctl	Bmp2	NOTEST	0	0	0	0	1	1	no
Gm12789	Gm12789	Gm12789	chr4:101659444-101662836	ctl	Bmp2	NOTEST	0	0	0	0	1	1	no
Gm12794	Gm12794	Gm12794	chr4:101613011-101615788	ctl	Bmp2	NOTEST	0	0	0	0	1	1	no
Gm12886	Gm12886	Gm12886	chr4:121087339-121095704	ctl	Bmp2	NOTEST	0	0	0	0	1	1	no
Gm12887	Gm12887	Gm12887	chr4:121286608-121294730	ctl	Bmp2	NOTEST	0	0	0	0	1	1	no
Gm12888	Gm12888	Gm12888	chr4:120988920-120997522	ctl	Bmp2	NOTEST	0	0	0	0	1	1	no
Gm13011	Gm13011	Gm13011	chr4:136957468-136965706	ctl	Bmp2	NOTEST	0	0	0	0	1	1	no
Gm13023	Gm13023	Gm13023	chr4:143379236-143385488	ctl	Bmp2	NOTEST	0	0	0	0	1	1	no
Gm13043	Gm13043	Gm13043	chr4:143101214-143107736	ctl	Bmp2	NOTEST	0	0	0	0	1	1	no
Gm13051	Gm13051	Gm13051	chr4:146064712-146094024	ctl	Bmp2	NOTEST	0	0	0	0	1	1	no
Gm13057	Gm13057	Gm13057	chr4:143141602-143148139	ctl	Bmp2	NOTEST	0	0	0	0	1	1	no
Gm13078	Gm13078	Gm13078	chr4:143309353-143319061	ctl	Bmp2	NOTEST	0	0	0	0	1	1	no
Gm13083	Gm13083	Gm13083	chr4:143204905-143208498	ctl	Bmp2	NOTEST	0	0	0	0	1	1	no
Gm13084	Gm13084	Gm13084	chr4:143399893-143405996	ctl	Bmp2	NOTEST	0	0	0	0	1	1	no
Gm13088	Gm13088	Gm13088	chr4:143243662-143247149	ctl	Bmp2	NOTEST	0	0	0	0	1	1	no
Gm13102	Gm13102	Gm13102	chr4:143689782-143700004	ctl	Bmp2	NOTEST	0	0	0	0	1	1	no
Gm13103	Gm13103	Gm13103	chr4:143436399-143443540	ctl	Bmp2	NOTEST	0	0	0	0	1	1	no
Gm13119	Gm13119	Gm13119	chr4:143947866-143954322	ctl	Bmp2	NOTEST	0	0	0	0	1	1	no
Gm13124	Gm13124	Gm13124	chr4:144144902-144155037	ctl	Bmp2	NOTEST	0	0	0	0	1	1	no
Gm13125	Gm13125	Gm13125	chr4:143962662-143967836	ctl	Bmp2	NOTEST	0	0	0	0	1	1	no
Gm13128	Gm13128	Gm13128	chr4:143920151-143923368	ctl	Bmp2	NOTEST	0	0	0	0	1	1	no
Gm13177	Gm13177	Gm13177	chr4:144203609-144213301	ctl	Bmp2	NOTEST	0	0	0	0	1	1	no
Gm13178	Gm13178	Gm13178	chr4:144293093-144311307	ctl	Bmp2	NOTEST	0	0	0	0	1	1	no
Gm13212	Gm13212	Gm13212	chr4:145207048-145214297	ctl	Bmp2	NOTEST	0	0	0	0	1	1	no
Gm1322	Gm1322	Gm1322	chr2:67011890-67024269	ctl	Bmp2	NOTEST	0	0	0	0	1	1	no
Gm13272	Gm13272,Gm13285	Gm13272,Gm13285	chr4:88425753-88426564	ctl	Bmp2	NOTEST	0	0	0	0	1	1	no
Gm13275	Gm13275,Gm13285	Gm13275,Gm13285	chr4:88445478-88447034	ctl	Bmp2	NOTEST	0	0	0	0	1	1	no
Gm13276	Gm13276	Gm13276	chr4:88430957-88432419	ctl	Bmp2	NOTEST	0	0	0	0	1	1	no
Gm13277	Gm13277,Gm13285	Gm13277,Gm13285	chr4:88433880-88435342	ctl	Bmp2	NOTEST	0	0	0	0	1	1	no
Gm13278	Gm13278,Gm13279,Gm13285	Gm13278,Gm13279,Gm13285	chr4:88442645-88444108	ctl	Bmp2	NOTEST	0	0	0	0	1	1	no
Gm13279	Gm13279	Gm13279	chr4:88442645-88444108	ctl	Bmp2	NOTEST	0	0	0	0	1	1	no
Gm13283	Gm13283	Gm13283	chr4:88406677-88407488	ctl	Bmp2	NOTEST	0	0	0	0	1	1	no
Gm13285	Gm13285,Gm13288,Gm13289	Gm13285,Gm13288,Gm13289	chr4:88451434-88454284	ctl	Bmp2	NOTEST	0	0	0	0	1	1	no
Gm13286	Gm13286	Gm13286	chr4:88403747-88404296	ctl	Bmp2	NOTEST	0	0	0	0	1	1	no
Gm13287	Gm13287	Gm13287	chr4:88449157-88449706	ctl	Bmp2	NOTEST	0	0	0	0	1	1	no
Gm13289	Gm13289	Gm13289	chr4:88451434-88454284	ctl	Bmp2	NOTEST	0	0	0	0	1	1	no
Gm13293	Gm13293	Gm13293	chr2:11259992-11320127	ctl	Bmp2	NOTEST	0	0	0	0	1	1	no
Gm13298	Gm13298	Gm13298	chrUn_random:671916-677715	ctl	Bmp2	NOTEST	0	0	0	0	1	1	no
Gm13304	Gm13304	Gm13304	chr4:42625654-42626785	ctl	Bmp2	NOTEST	0	0	0	0	1	1	no
Gm13305	Gm13305,Gm2002	Gm13305,Gm2002	chr4:42664135-42679295	ctl	Bmp2	NOTEST	0	0	0	0	1	1	no
Gm13306	Gm13306	Gm13306	chr4:42664135-42679295	ctl	Bmp2	NOTEST	0	0	0	0	1	1	no
Gm13308	Gm13308,Gm21586	Gm13308,Gm21586	chrUn_random:701089-702124	ctl	Bmp2	NOTEST	0	5.38516e-05	inf	0	1	1	no
Gm13363	Gm13363	Gm13363	chr1:30997147-31006600	ctl	Bmp2	NOTEST	0	0	0	0	1	1	no
Gm13490	Gm13490	Gm13490	chr2:51512485-51587529	ctl	Bmp2	NOTEST	0	0	0	0	1	1	no
Gm13497	Gm13497	Gm13497	chr2:51097350-51151465	ctl	Bmp2	NOTEST	0	0	0	0	1	1	no
Gm13546	Gm13546	Gm13546	chr2:58016384-58029474	ctl	Bmp2	NOTEST	0	0	0	0	1	1	no
Gm13580	Gm13580	Gm13580	chr2:60249581-60250631	ctl	Bmp2	NOTEST	0	0	0	0	1	1	no
Gm13582	Gm13582	Gm13582	chr2:60802432-60813208	ctl	Bmp2	NOTEST	0	0	0	0	1	1	no
Gm136	Gm136	Gm136	chr4:34691036-34703508	ctl	Bmp2	NOTEST	0	0	0	0	1	1	no
Gm13749	Gm13749	Gm13749	chr1:64011300-64015573	ctl	Bmp2	NOTEST	0	0	0	0	1	1	no
Gm13871	Gm13871	Gm13871	chr4:73547809-73551857	ctl	Bmp2	NOTEST	0	0	0	0	1	1	no
Gm13944	Gm13944	Gm13944	chr2:77248688-77654873	ctl	Bmp2	NOTEST	0	0	0	0	1	1	no
Gm14092	Gm14092	Gm14092	chr2:145068346-145467675	ctl	Bmp2	NOTEST	0	0	0	0	1	1	no
Gm14139	Gm14139	Gm14139	chr2:150007490-150019015	ctl	Bmp2	NOTEST	0	0.0106384	inf	0	1	1	no
Gm14151	Gm14151	Gm14151	chr2:150923980-150929545	ctl	Bmp2	NOTEST	0	0	0	0	1	1	no
Gm14164	Gm14164	Gm14164	chr2:152171404-152202302	ctl	Bmp2	NOTEST	0	0	0	0	1	1	no
Gm14169	Gm14169	Gm14169	chr2:156434933-156439158	ctl	Bmp2	NOTEST	0	0	0	0	1	1	no
Gm14288	Gm14288,Gm14440	Gm14288,Gm14440	chr2:175594788-176850107	ctl	Bmp2	NOTEST	0	0	0	0	1	1	no
Gm14305	Gm14305,OTTMUSG00000016609	Gm14305,OTTMUSG00000016609	chr2:175594788-176850107	ctl	Bmp2	NOTEST	0	0	0	0	1	1	no
Gm14306	Gm14306,Gm14436	Gm14306,Gm14436	chr2:175594788-176850107	ctl	Bmp2	NOTEST	0	0	0	0	1	1	no
Gm14345	Gm14345,Gm14351,Gm21950,Gm21951	Gm14345,Gm14351,Gm21950,Gm21951	chrX:30291071-30293031	ctl	Bmp2	NOTEST	0	0	0	0	1	1	no
Gm14346	Gm14346,Gm14351	Gm14346,Gm14351	chrX:3665477-3667437	ctl	Bmp2	NOTEST	0	0	0	0	1	1	no
Gm14347	Gm14347,Gm21950,Gm21951	Gm14347,Gm21950,Gm21951	chrX:3907010-3908970	ctl	Bmp2	NOTEST	0	0	0	0	1	1	no
Gm14351	Gm14351,Gm2913,Gm2933	Gm14351,Gm2913,Gm2933	chrX:31750506-31752466	ctl	Bmp2	NOTEST	0	0	0	0	1	1	no
Gm14374	Gm14374	Gm14374	chrX:5246184-5248144	ctl	Bmp2	NOTEST	0	0	0	0	1	1	no
Gm14391	Gm14391	Gm14391	chr2:175594788-176850107	ctl	Bmp2	NOTEST	0	0	0	0	1	1	no
Gm14405	Gm14405	Gm14405	chr2:175594788-176850107	ctl	Bmp2	NOTEST	0	0	0	0	1	1	no
Gm14430	Gm14430	Gm14430	chr2:174952492-175261278	ctl	Bmp2	NOTEST	0	0	0	0	1	1	no
Gm14436	Gm14436	Gm14436	chr2:175594788-176850107	ctl	Bmp2	NOTEST	0	0	0	0	1	1	no
Gm14440	Gm14440	Gm14440	chr2:175594788-176850107	ctl	Bmp2	NOTEST	0	0	0	0	1	1	no
Gm14458	Gm14458	Gm14458	chrX:8563065-8563798	ctl	Bmp2	NOTEST	0	0	0	0	1	1	no
Gm14459	Gm14459	Gm14459	chrX:8091177-8102080	ctl	Bmp2	NOTEST	0	0	0	0	1	1	no
Gm14474	Gm14474	Gm14474	chrX:10879557-10880047	ctl	Bmp2	NOTEST	0	0	0	0	1	1	no
Gm14475	Gm14475,Gm14482	Gm14475,Gm14482	chrX:10892214-10892723	ctl	Bmp2	NOTEST	0	0	0	0	1	1	no
Gm14476	Gm14476	Gm14476	chrX:10901784-10902102	ctl	Bmp2	NOTEST	0	0	0	0	1	1	no
Gm14477	Gm14477,Gm14478,Gm14482	Gm14477,Gm14478,Gm14482	chrX:10898548-10899057	ctl	Bmp2	NOTEST	0	0	0	0	1	1	no
Gm14478	Gm14478	Gm14478	chrX:10898548-10899057	ctl	Bmp2	NOTEST	0	0	0	0	1	1	no
Gm14479	Gm14479	Gm14479	chrX:10895381-10895890	ctl	Bmp2	NOTEST	0	0	0	0	1	1	no
Gm14482	Gm14482	Gm14482	chrX:10898548-10899057	ctl	Bmp2	NOTEST	0	0	0	0	1	1	no
Gm14483	Gm14483	Gm14483	chrX:10885880-10886389	ctl	Bmp2	NOTEST	0	0	0	0	1	1	no
Gm14484	Gm14484	Gm14484	chrX:10889059-10889553	ctl	Bmp2	NOTEST	0	0	0	0	1	1	no
Gm14496	Gm14496	Gm14496	chr2:181725930-181735792	ctl	Bmp2	NOTEST	0	0.00547809	inf	0	1	1	no
Gm14499	Gm14499	Gm14499	chrX:8620676-8621536	ctl	Bmp2	NOTEST	0	0	0	0	1	1	no
Gm14501	Gm14501	Gm14501	chrX:8927724-8928263	ctl	Bmp2	NOTEST	0	0	0	0	1	1	no
Gm14511	Gm14511	Gm14511	chrX:8552843-8553715	ctl	Bmp2	NOTEST	0	0	0	0	1	1	no
Gm14525	Gm14525	Gm14525	chrX:25628008-26362795	ctl	Bmp2	NOTEST	0	0	0	0	1	1	no
Gm14548	Gm14548	Gm14548	chr7:3683234-3867103	ctl	Bmp2	NOTEST	0	0	0	0	1	1	no
Gm14625	Gm14625	Gm14625	chrX:52683411-52700069	ctl	Bmp2	NOTEST	0	0	0	0	1	1	no
Gm14632	Gm14632	Gm14632	chrX:29924763-29947708	ctl	Bmp2	NOTEST	0	0	0	0	1	1	no
Gm14635	Gm14635	Gm14635	chrX:11916904-11932122	ctl	Bmp2	NOTEST	0	0	0	0	1	1	no
Gm14692	Gm14692	Gm14692	chrX:64948872-64959525	ctl	Bmp2	NOTEST	0	0	0	0	1	1	no
Gm14718	Gm14718	Gm14718	chrX:54453813-54457553	ctl	Bmp2	NOTEST	0	0	0	0	1	1	no
Gm14725	Gm14725	Gm14725	chrX:67798732-67799560	ctl	Bmp2	NOTEST	0	0	0	0	1	1	no
Gm14743	Gm14743	Gm14743	chrX:75485800-75491260	ctl	Bmp2	NOTEST	0	0	0	0	1	1	no
Gm14744	Gm14744	Gm14744	chrX:75110096-75115372	ctl	Bmp2	NOTEST	0	0	0	0	1	1	no
Gm14781	Gm14781	Gm14781	chrX:88877532-88881010	ctl	Bmp2	NOTEST	0	0	0	0	1	1	no
Gm14819	Gm14819	Gm14819	chrX:32944181-32967088	ctl	Bmp2	NOTEST	0	0	0	0	1	1	no
Gm14850	Gm14850,Gm21498	Gm14850,Gm21498	chr8:22675857-22676822	ctl	Bmp2	NOTEST	0	0	0	0	1	1	no
Gm14851	Gm14851	Gm14851	chr8:22234649-22235729	ctl	Bmp2	NOTEST	0	0	0	0	1	1	no
Gm14858	Gm14858	Gm14858	chrX:99447989-99453028	ctl	Bmp2	NOTEST	0	0.0330772	inf	0	1	1	no
Gm14920	Gm14920	Gm14920	chrX:114128365-114128713	ctl	Bmp2	NOTEST	0	0	0	0	1	1	no
Gm15008	Gm15008	Gm15008	chrX:34450828-34529690	ctl	Bmp2	NOTEST	0	0	0	0	1	1	no
Gm15023	Gm15023	Gm15023	chrX:132029126-132039133	ctl	Bmp2	NOTEST	0	0	0	0	1	1	no
Gm15055	Gm15055	Gm15055	chr6:52052947-52063683	ctl	Bmp2	NOTEST	0	0	0	0	1	1	no
Gm15056	Gm15056	Gm15056	chr8_random:307381-308749	ctl	Bmp2	NOTEST	0	0	0	0	1	1	no
Gm15085	Gm15085	Gm15085	chrX_random:562213-602417	ctl	Bmp2	NOTEST	0	0	0	0	1	1	no
Gm15091	Gm15091	Gm15091	chrX:146219021-146419525	ctl	Bmp2	NOTEST	0	0	0	0	1	1	no
Gm15093	Gm15093	Gm15093	chrX_random:562213-602417	ctl	Bmp2	NOTEST	0	0	0	0	1	1	no
Gm15097	Gm15097	Gm15097	chrX:146219021-146419525	ctl	Bmp2	NOTEST	0	0	0	0	1	1	no
Gm15107	Gm15107	Gm15107	chrX:144615266-144955989	ctl	Bmp2	NOTEST	0	0	0	0	1	1	no
Gm15114	Gm15114	Gm15114	chrX:144615266-144955989	ctl	Bmp2	NOTEST	0	0	0	0	1	1	no
Gm15127	Gm15127	Gm15127	chrX:146219021-146419525	ctl	Bmp2	NOTEST	0	0	0	0	1	1	no
Gm15133	Gm15133	Gm15133	chr7:111448410-111473352	ctl	Bmp2	NOTEST	0	0.0277051	inf	0	1	1	no
Gm15179	Gm15179	Gm15179	chr1:75356866-75371590	ctl	Bmp2	NOTEST	0	0	0	0	1	1	no
Gm15217	Gm15217	Gm15217	chr14:46999198-47010274	ctl	Bmp2	NOTEST	0	0	0	0	1	1	no
Gm1527	Gm1527	Gm1527	chr3:28791538-28825646	ctl	Bmp2	NOTEST	0	0	0	0	1	1	no
Gm15284	Gm15284	Gm15284	chr8:22274328-22275277	ctl	Bmp2	NOTEST	0	0	0	0	1	1	no
Gm15292	Gm15292	Gm15292	chr8:22389440-22390140	ctl	Bmp2	NOTEST	0	0	0	0	1	1	no
Gm15293	Gm15293	Gm15293	chr8:22341282-22342125	ctl	Bmp2	NOTEST	0	0	0	0	1	1	no
Gm15299	Gm15299	Gm15299	chr8:22455224-22456066	ctl	Bmp2	NOTEST	0	0	0	0	1	1	no
Gm15315	Gm15315	Gm15315	chr8:22776268-22777205	ctl	Bmp2	NOTEST	0	0	0	0	1	1	no
Gm15348	Gm15348	Gm15348	chr8:12706943-12719127	ctl	Bmp2	NOTEST	0	0.00372422	inf	0	1	1	no
Gm15386	Gm15386	Gm15386	chr1:18241058-18255219	ctl	Bmp2	NOTEST	0	0	0	0	1	1	no
Gm15412	Gm15412	Gm15412	chr7:103359146-104057064	ctl	Bmp2	NOTEST	0	0.0288073	inf	0	1	1	no
Gm1553	Gm1553	Gm1553	chr10:81949277-81955363	ctl	Bmp2	NOTEST	0	0	0	0	1	1	no
Gm156	Gm156	Gm156	chr6:129716664-129725867	ctl	Bmp2	NOTEST	0	0	0	0	1	1	no
Gm15645	Gm15645	Gm15645	chr7:113010294-113011841	ctl	Bmp2	NOTEST	0	0	0	0	1	1	no
Gm15679	Gm15679	Gm15679	chr8:101535786-101940371	ctl	Bmp2	NOTEST	0	0.035503	inf	0	1	1	no
Gm15698	Gm15698	Gm15698	chr11:88825980-88828231	ctl	Bmp2	NOTEST	0	0	0	0	1	1	no
Gm15713	Gm15713	Gm15713	chr16:42884482-43619236	ctl	Bmp2	NOTEST	0	0	0	0	1	1	no
Gm15850	Gm15850	Gm15850	chr1:138024295-138027760	ctl	Bmp2	NOTEST	0	0	0	0	1	1	no
Gm1587	Gm1587	Gm1587	chr14:78193751-78198775	ctl	Bmp2	NOTEST	0	0	0	0	1	1	no
Gm15881	Gm15881	Gm15881	chr8:60252848-61390424	ctl	Bmp2	NOTEST	0	0	0	0	1	1	no
Gm15987	Gm15987	Gm15987	chr6:128884398-128934725	ctl	Bmp2	NOTEST	0	0	0	0	1	1	no
Gm1604b	Gm1604b	Gm1604b	chr17:8231374-8294093	ctl	Bmp2	NOTEST	0	0	0	0	1	1	no
Gm16063	Gm16063	Gm16063	chr5:120075950-120084471	ctl	Bmp2	NOTEST	0	0	0	0	1	1	no
Gm16291	Gm16291	Gm16291	chr15:39600030-39689016	ctl	Bmp2	NOTEST	0	0	0	0	1	1	no
Gm16294	Gm16294	Gm16294	chr15:40342867-40358823	ctl	Bmp2	NOTEST	0	0	0	0	1	1	no
Gm16336	Gm16336	Gm16336	chr7:118011771-118125975	ctl	Bmp2	NOTEST	0	0	0	0	1	1	no
Gm16367	Gm16367	Gm16367	chrUn_random:2204168-2216886	ctl	Bmp2	NOTEST	0	0	0	0	1	1	no
Gm16381	Gm16381	Gm16381	chr12:89080291-89085164	ctl	Bmp2	NOTEST	0	0	0	0	1	1	no
Gm16390	Gm16390	Gm16390	chrX:151321345-151324810	ctl	Bmp2	NOTEST	0	0	0	0	1	1	no
Gm16404	Gm16404	Gm16404	chrX:52804772-52821634	ctl	Bmp2	NOTEST	0	0	0	0	1	1	no
Gm16405	Gm16405	Gm16405	chrX:51925387-51942193	ctl	Bmp2	NOTEST	0	0	0	0	1	1	no
Gm16430	Gm16430	Gm16430	chrX:51834384-51851190	ctl	Bmp2	NOTEST	0	0	0	0	1	1	no
Gm16445	Gm16445	Gm16445	chrX:150587113-150591430	ctl	Bmp2	NOTEST	0	0	0	0	1	1	no
Gm16451	Gm16451	Gm16451	chr7:22902340-22903264	ctl	Bmp2	NOTEST	0	0	0	0	1	1	no
Gm1647	Gm1647	Gm1647	chr3:68935154-68961099	ctl	Bmp2	NOTEST	0	0.0305181	inf	0	1	1	no
Gm16497	Gm16497	Gm16497	chr12:14268339-14292490	ctl	Bmp2	NOTEST	0	0	0	0	1	1	no
Gm16501	Gm16501	Gm16501	chrY:1976248-1976584	ctl	Bmp2	NOTEST	0	0	0	0	1	1	no
Gm16833	Gm16833	Gm16833	chr9:8994952-9260885	ctl	Bmp2	NOTEST	0	0	0	0	1	1	no
Gm16880	Gm16880	Gm16880	chr1:138592787-138622305	ctl	Bmp2	NOTEST	0	0	0	0	1	1	no
Gm17019	Gm17019	Gm17019	chr5:15028949-15033007	ctl	Bmp2	NOTEST	0	0	0	0	1	1	no
Gm1715	Gm1715	Gm1715	chr9:52487967-52606877	ctl	Bmp2	NOTEST	0	0	0	0	1	1	no
Gm17252	Gm17252	Gm17252	chr9:35492663-35494956	ctl	Bmp2	NOTEST	0	0	0	0	1	1	no
Gm17365	Gm17365	Gm17365	chr9:35452697-35455787	ctl	Bmp2	NOTEST	0	0	0	0	1	1	no
Gm17455	Gm17455	Gm17455	chr10:59765497-60159238	ctl	Bmp2	NOTEST	0	0	0	0	1	1	no
Gm17644	Gm17644	Gm17644	chr1:12657643-12663171	ctl	Bmp2	NOTEST	0	0	0	0	1	1	no
Gm17660	Gm17660	Gm17660	chr5:104499079-104506627	ctl	Bmp2	NOTEST	0	0	0	0	1	1	no
Gm17677	Gm17677	Gm17677	chr9:35548633-35549837	ctl	Bmp2	NOTEST	0	0	0	0	1	1	no
Gm17689	Gm17689	Gm17689	chr9:36388862-36390220	ctl	Bmp2	NOTEST	0	0	0	0	1	1	no
Gm17727	Gm17727	Gm17727	chr9:35584108-35585694	ctl	Bmp2	NOTEST	0	0	0	0	1	1	no
Gm17745	Gm17745	Gm17745	chr10:92798976-92811624	ctl	Bmp2	NOTEST	0	0	0	0	1	1	no
Gm17746	Gm17746	Gm17746	chr12:25814038-25817139	ctl	Bmp2	NOTEST	0	0	0	0	1	1	no
Gm17751	Gm17751	Gm17751	chr1:76485707-76498603	ctl	Bmp2	NOTEST	0	0	0	0	1	1	no
Gm17757	Gm17757,Gm18853	Gm17757,Gm18853	chr7:113300049-113358854	ctl	Bmp2	NOTEST	0	0	0	0	1	1	no
Gm17821	Gm17821	Gm17821	chr12:68757728-68770258	ctl	Bmp2	NOTEST	0	0	0	0	1	1	no
Gm17830	Gm17830	Gm17830	chr17:49443803-49452285	ctl	Bmp2	NOTEST	0	0	0	0	1	1	no
Gm18409	Gm18409	Gm18409	chr10:99071804-99120768	ctl	Bmp2	NOTEST	0	0	0	0	1	1	no
Gm18853	Gm18853	Gm18853	chr7:113300049-113358854	ctl	Bmp2	NOTEST	0	0	0	0	1	1	no
Gm19276	Gm19276	Gm19276	chr15:10758805-10762468	ctl	Bmp2	NOTEST	0	0	0	0	1	1	no
Gm19277	Gm19277	Gm19277	chr15:84979683-84986562	ctl	Bmp2	NOTEST	0	0	0	0	1	1	no
Gm19303	Gm19303	Gm19303	chr15:51063185-51227156	ctl	Bmp2	NOTEST	0	0	0	0	1	1	no
Gm19395	Gm19395	Gm19395	chr10:52997886-53099657	ctl	Bmp2	NOTEST	0	0.0282876	inf	0	1	1	no
Gm19402	Gm19402	Gm19402	chr10:77149313-77349514	ctl	Bmp2	NOTEST	0	0	0	0	1	1	no
Gm19424	Gm19424	Gm19424	chr19:41821450-41824587	ctl	Bmp2	NOTEST	0	0	0	0	1	1	no
Gm19583	Gm19583	Gm19583	chr5:75506345-75543132	ctl	Bmp2	NOTEST	0	0	0	0	1	1	no
Gm1965	Gm1965	Gm1965	chr6:89090998-89096010	ctl	Bmp2	NOTEST	0	0.0190702	inf	0	1	1	no
Gm1966	Gm1966	Gm1966	chr7:113739062-113788159	ctl	Bmp2	NOTEST	0	0	0	0	1	1	no
Gm19668	Gm19668	Gm19668	chr10:77149313-77349514	ctl	Bmp2	NOTEST	0	0	0	0	1	1	no
Gm1968	Gm1968	Gm1968	chr16:29958012-29979210	ctl	Bmp2	NOTEST	0	0	0	0	1	1	no
Gm19757	Gm19757	Gm19757	chr6:105431259-105442662	ctl	Bmp2	NOTEST	0	0	0	0	1	1	no
Gm19782	Gm19782	Gm19782	chr15:69754662-69908634	ctl	Bmp2	NOTEST	0	0	0	0	1	1	no
Gm1979	Gm1979	Gm1979	chr5:26326711-26331267	ctl	Bmp2	NOTEST	0	0	0	0	1	1	no
Gm1987	Gm1987	Gm1987	chr4:42786391-42787525	ctl	Bmp2	NOTEST	0	0	0	0	1	1	no
Gm1993	Gm1993	Gm1993	chrX_random:1375835-1397784	ctl	Bmp2	NOTEST	0	0	0	0	1	1	no
Gm2002	Gm2002	Gm2002	chr4:42664135-42679295	ctl	Bmp2	NOTEST	0	0	0	0	1	1	no
Gm20063	Gm20063	Gm20063	chr12:62600646-62622807	ctl	Bmp2	NOTEST	0	0	0	0	1	1	no
Gm20098	Gm20098	Gm20098	chr17:52022051-52104582	ctl	Bmp2	NOTEST	0	0	0	0	1	1	no
Gm2012	Gm2012	Gm2012	chrX:25628008-26362795	ctl	Bmp2	NOTEST	0	0	0	0	1	1	no
Gm20139	Gm20139	Gm20139	chr10:18861554-18927753	ctl	Bmp2	NOTEST	0	0	0	0	1	1	no
Gm2016	Gm2016	Gm2016	chr12:89112519-89116307	ctl	Bmp2	NOTEST	0	0	0	0	1	1	no
Gm20172	Gm20172	Gm20172	chr1:25124320-25886552	ctl	Bmp2	NOTEST	0	0	0	0	1	1	no
Gm20187	Gm20187	Gm20187	chr12:27775101-27799860	ctl	Bmp2	NOTEST	0	0	0	0	1	1	no
Gm2022	Gm2022	Gm2022	chr12:89131277-89135166	ctl	Bmp2	NOTEST	0	0	0	0	1	1	no
Gm20268	Gm20268	Gm20268	chr1:103052344-103071779	ctl	Bmp2	NOTEST	0	0	0	0	1	1	no
Gm2030	Gm2030	Gm2030	chrX:25628008-26362795	ctl	Bmp2	NOTEST	0	0	0	0	1	1	no
Gm20356	Gm20356	Gm20356	chr3:73813140-73821199	ctl	Bmp2	NOTEST	0	0	0	0	1	1	no
Gm20362	Gm20362	Gm20362	chr6:78982035-78985863	ctl	Bmp2	NOTEST	0	0	0	0	1	1	no
Gm2042	Gm2042	Gm2042	chr12:89192923-89199126	ctl	Bmp2	NOTEST	0	0	0	0	1	1	no
Gm20556	Gm20556	Gm20556	chr15:84545058-84602637	ctl	Bmp2	NOTEST	0	0	0	0	1	1	no
Gm2061	Gm2061	Gm2061	chr1:187270994-187292640	ctl	Bmp2	NOTEST	0	0	0	0	1	1	no
Gm20611	Gm20611	Gm20611	chr10:60494050-60500828	ctl	Bmp2	NOTEST	0	0	0	0	1	1	no
Gm20735	Gm20735	Gm20735	chr8:124967555-124975222	ctl	Bmp2	NOTEST	0	0	0	0	1	1	no
Gm20736	Gm20736	Gm20736	chrY_random:52063164-52089373	ctl	Bmp2	NOTEST	0	0	0	0	1	1	no
Gm20738	Gm20738,Gm20823	Gm20738,Gm20823	chrY_random:50814753-50817087	ctl	Bmp2	NOTEST	0	0	0	0	1	1	no
Gm20740	Gm20740	Gm20740	chr15:63245951-63311163	ctl	Bmp2	NOTEST	0	0	0	0	1	1	no
Gm20741	Gm20741	Gm20741	chr16:88811684-88812465	ctl	Bmp2	NOTEST	0	0	0	0	1	1	no
Gm20743	Gm20743	Gm20743	chr1:166793251-166801569	ctl	Bmp2	NOTEST	0	0	0	0	1	1	no
Gm20744	Gm20744	Gm20744	chr7:89215272-89226644	ctl	Bmp2	NOTEST	0	0	0	0	1	1	no
Gm20747	Gm20747	Gm20747	chrY_random:52515005-52517353	ctl	Bmp2	NOTEST	0	0	0	0	1	1	no
Gm20750	Gm20750	Gm20750	chr3:52710677-52731588	ctl	Bmp2	NOTEST	0	0	0	0	1	1	no
Gm20752	Gm20752	Gm20752	chr3:158739327-158971044	ctl	Bmp2	NOTEST	0	0	0	0	1	1	no
Gm20755	Gm20755	Gm20755	chr3:37797734-37891650	ctl	Bmp2	NOTEST	0	0	0	0	1	1	no
Gm20756	Gm20756	Gm20756	chr6:25881425-25927227	ctl	Bmp2	NOTEST	0	0	0	0	1	1	no
Gm20757	Gm20757	Gm20757	chr10:91634045-91838118	ctl	Bmp2	NOTEST	0	0	0	0	1	1	no
Gm20758	Gm20758	Gm20758	chr10:111291576-111311432	ctl	Bmp2	NOTEST	0	0	0	0	1	1	no
Gm20759	Gm20759	Gm20759	chr11:85816159-85837852	ctl	Bmp2	NOTEST	0	0	0	0	1	1	no
Gm20765	Gm20765,Gm21304	Gm20765,Gm21304	chr10:103631096-103633576	ctl	Bmp2	NOTEST	0	0	0	0	1	1	no
Gm20806	Gm20806	Gm20806	chrY_random:53819454-53820453	ctl	Bmp2	NOTEST	0	0	0	0	1	1	no
Gm20809	Gm20809	Gm20809	chrY_random:58501954-58502946	ctl	Bmp2	NOTEST	0	0	0	0	1	1	no
Gm20815	Gm20815	Gm20815	chrY_random:54420148-54423069	ctl	Bmp2	NOTEST	0	0	0	0	1	1	no
Gm20816	Gm20816,Gm20867	Gm20816,Gm20867	chrY_random:39019757-39022085	ctl	Bmp2	NOTEST	0	0	0	0	1	1	no
Gm20822	Gm20822	Gm20822	chrY_random:7875234-7875921	ctl	Bmp2	NOTEST	0	0	0	0	1	1	no
Gm20823	Gm20823	Gm20823	chrY_random:50814753-50817087	ctl	Bmp2	NOTEST	0	0	0	0	1	1	no
Gm20826	Gm20826	Gm20826	chrY_random:16925232-16925990	ctl	Bmp2	NOTEST	0	0	0	0	1	1	no
Gm2083	Gm2083	Gm2083	chr4:60591112-60675267	ctl	Bmp2	NOTEST	0	0	0	0	1	1	no
Gm20831	Gm20831	Gm20831	chrY_random:9452829-9455268	ctl	Bmp2	NOTEST	0	0	0	0	1	1	no
Gm20854	Gm20854	Gm20854	chrY_random:18519132-18520125	ctl	Bmp2	NOTEST	0	0	0	0	1	1	no
Gm20858	Gm20858	Gm20858	chrY_random:38065066-38091071	ctl	Bmp2	NOTEST	0	0	0	0	1	1	no
Gm20865	Gm20865	Gm20865	chrY_random:52590932-52591790	ctl	Bmp2	NOTEST	0	0	0	0	1	1	no
Gm20867	Gm20867	Gm20867	chrY_random:44066622-44068949	ctl	Bmp2	NOTEST	0	0	0	0	1	1	no
Gm20871	Gm20871	Gm20871	chrY_random:40360135-40386184	ctl	Bmp2	NOTEST	0	0	0	0	1	1	no
Gm20877	Gm20877	Gm20877	chrY_random:41874313-41876322	ctl	Bmp2	NOTEST	0	0	0	0	1	1	no
Gm20917	Gm20917	Gm20917	chrY_random:28838095-28839087	ctl	Bmp2	NOTEST	0	0	0	0	1	1	no
Gm21002	Gm21002	Gm21002	chr8:22639501-22640484	ctl	Bmp2	NOTEST	0	0	0	0	1	1	no
Gm21221	Gm21221	Gm21221	chr5:150604564-150614326	ctl	Bmp2	NOTEST	0	0	0	0	1	1	no
Gm21276	Gm21276	Gm21276	chr7:46511993-46519904	ctl	Bmp2	NOTEST	0	0	0	0	1	1	no
Gm21283	Gm21283	Gm21283	chr8:112790876-113134153	ctl	Bmp2	NOTEST	0	0	0	0	1	1	no
Gm21293	Gm21293,Gm21312	Gm21293,Gm21312	chr10:103605568-103625055	ctl	Bmp2	NOTEST	0	0	0	0	1	1	no
Gm21304	Gm21304	Gm21304	chr10:103631096-103633576	ctl	Bmp2	NOTEST	0	0	0	0	1	1	no
Gm21312	Gm21312	Gm21312	chr10:103605568-103625055	ctl	Bmp2	NOTEST	0	0	0	0	1	1	no
Gm21498	Gm21498	Gm21498	chr8:22675857-22676822	ctl	Bmp2	NOTEST	0	0	0	0	1	1	no
Gm21541	Gm21541	Gm21541	chrUn_random:527838-528969	ctl	Bmp2	NOTEST	0	0	0	0	1	1	no
Gm21637	Gm21637	Gm21637	chrX:31428919-31429697	ctl	Bmp2	NOTEST	0	0	0	0	1	1	no
Gm21671	Gm21671	Gm21671	chr5:26344960-26431854	ctl	Bmp2	NOTEST	0	0	0	0	1	1	no
Gm21677	Gm21677	Gm21677	chrY:2188491-2398856	ctl	Bmp2	NOTEST	0	0	0	0	1	1	no
Gm21943	Gm21943	Gm21943	chrY_random:46075784-46078095	ctl	Bmp2	NOTEST	0	0	0	0	1	1	no
Gm21944	Gm21944	Gm21944	chr8_random:320241-332856	ctl	Bmp2	NOTEST	0	0	0	0	1	1	no
Gm21949	Gm21949	Gm21949	chr3:67696141-68430404	ctl	Bmp2	NOTEST	0	0	0	0	1	1	no
Gm21950	Gm21950	Gm21950	chrX:32129796-32131700	ctl	Bmp2	NOTEST	0	0	0	0	1	1	no
Gm21951	Gm21951	Gm21951	chrX:30977792-30979742	ctl	Bmp2	NOTEST	0	0	0	0	1	1	no
Gm2373	Gm2373	Gm2373	chr13:98204924-98267619	ctl	Bmp2	NOTEST	0	0	0	0	1	1	no
Gm2506	Gm2506	Gm2506	chr4:41763293-42104673	ctl	Bmp2	NOTEST	0	0	0	0	1	1	no
Gm2516	Gm2516	Gm2516	chr8:51453465-51501443	ctl	Bmp2	NOTEST	0	0	0	0	1	1	no
Gm2663	Gm2663	Gm2663	chr6:40945820-40949478	ctl	Bmp2	NOTEST	0	0	0	0	1	1	no
Gm2696	Gm2696	Gm2696	chr10:77149313-77349514	ctl	Bmp2	NOTEST	0	0	0	0	1	1	no
Gm2721	Gm2721	Gm2721	chr12:106633065-106641970	ctl	Bmp2	NOTEST	0	0	0	0	1	1	no
Gm2799	Gm2799,Gmcl1l	Gm2799,Gmcl1l	chrX:30732633-30734588	ctl	Bmp2	NOTEST	0	0	0	0	1	1	no
Gm2825	Gm2825	Gm2825	chrX:30977792-30979742	ctl	Bmp2	NOTEST	0	0	0	0	1	1	no
Gm2837	Gm2837	Gm2837	chrX:31060181-31060959	ctl	Bmp2	NOTEST	0	0	0	0	1	1	no
Gm2848	Gm2848	Gm2848	chr13:52665248-52668594	ctl	Bmp2	NOTEST	0	0	0	0	1	1	no
Gm2863	Gm2863	Gm2863	chrX:31349046-31350997	ctl	Bmp2	NOTEST	0	0	0	0	1	1	no
Gm2913	Gm2913	Gm2913	chrX:31750506-31752466	ctl	Bmp2	NOTEST	0	0	0	0	1	1	no
Gm2927	Gm2927	Gm2927	chrX:31832259-31834202	ctl	Bmp2	NOTEST	0	0	0	0	1	1	no
Gm2933	Gm2933	Gm2933	chrX:31875768-31877469	ctl	Bmp2	NOTEST	0	0	0	0	1	1	no
Gm3002	Gm3002	Gm3002	chr14:3920623-3936392	ctl	Bmp2	NOTEST	0	0	0	0	1	1	no
Gm3020	Gm3020	Gm3020	chr14:6653690-7119724	ctl	Bmp2	NOTEST	0	0	0	0	1	1	no
Gm3139	Gm3139	Gm3139	chr5:94955308-94967392	ctl	Bmp2	NOTEST	0	0	0	0	1	1	no
Gm3143	Gm3143	Gm3143	chr3:34598561-34615584	ctl	Bmp2	NOTEST	0	0	0	0	1	1	no
Gm3238	Gm3238	Gm3238	chr10:77149313-77349514	ctl	Bmp2	NOTEST	0	0	0	0	1	1	no
Gm3259	Gm3259	Gm3259	chr5:95734941-95772594	ctl	Bmp2	NOTEST	0	0	0	0	1	1	no
Gm3264	Gm3264	Gm3264	chr14:4974180-4978876	ctl	Bmp2	NOTEST	0	0	0	0	1	1	no
Gm3279	Gm3279	Gm3279	chr6:55634564-55644568	ctl	Bmp2	NOTEST	0	0	0	0	1	1	no
Gm3285	Gm3285	Gm3285	chr10:77149313-77349514	ctl	Bmp2	NOTEST	0	0	0	0	1	1	no
Gm3286	Gm3286	Gm3286	chrUn_random:1663024-1691372	ctl	Bmp2	NOTEST	0	0	0	0	1	1	no
Gm3317	Gm3317	Gm3317	chr14:6653690-7119724	ctl	Bmp2	NOTEST	0	0	0	0	1	1	no
Gm3376	Gm3376	Gm3376	chrY:2188491-2398856	ctl	Bmp2	NOTEST	0	0	0	0	1	1	no
Gm3383	Gm3383	Gm3383	chr14:6653690-7119724	ctl	Bmp2	NOTEST	0	0	0	0	1	1	no
Gm3402	Gm3402,Gm3415	Gm3402,Gm3415	chr5:147367688-147370491	ctl	Bmp2	NOTEST	0	0	0	0	1	1	no
Gm3404	Gm3404	Gm3404	chr5:147337376-147340129	ctl	Bmp2	NOTEST	0	0	0	0	1	1	no
Gm3409	Gm3409	Gm3409	chr5:147349223-147352003	ctl	Bmp2	NOTEST	0	0	0	0	1	1	no
Gm3415	Gm3415	Gm3415	chr5:147367688-147370491	ctl	Bmp2	NOTEST	0	0	0	0	1	1	no
Gm3428	Gm3428	Gm3428	chr9:35656129-35657465	ctl	Bmp2	NOTEST	0	0	0	0	1	1	no
Gm3434	Gm3434	Gm3434	chr9:35941871-35943215	ctl	Bmp2	NOTEST	0	0	0	0	1	1	no
Gm3448	Gm3448,Tcte3	Gm3448,Tcte3	chr17:15164114-15178523	ctl	Bmp2	NOTEST	0	0	0	0	1	1	no
Gm3458	Gm3458	Gm3458	chr9:71059719-71063193	ctl	Bmp2	NOTEST	0	0	0	0	1	1	no
Gm3488	Gm3488	Gm3488	chr14:5266666-5273317	ctl	Bmp2	NOTEST	0	0	0	0	1	1	no
Gm3500	Gm3500	Gm3500	chr14:6653690-7119724	ctl	Bmp2	NOTEST	0	0	0	0	1	1	no
Gm362	Gm362	Gm362	chrX:40944165-40946707	ctl	Bmp2	NOTEST	0	0	0	0	1	1	no
Gm3646	Gm3646	Gm3646	chr1:39860985-39862177	ctl	Bmp2	NOTEST	0	0	0	0	1	1	no
Gm3696	Gm3696	Gm3696	chr14:7915538-8007047	ctl	Bmp2	NOTEST	0	1.16326e-05	inf	0	1	1	no
Gm3706	Gm3706	Gm3706	chrX:4446441-4448390	ctl	Bmp2	NOTEST	0	0	0	0	1	1	no
Gm3716	Gm3716	Gm3716	chr5:64985101-65001938	ctl	Bmp2	NOTEST	0	0.016972	inf	0	1	1	no
Gm3763	Gm3763	Gm3763	chrX:4598165-4600108	ctl	Bmp2	NOTEST	0	0	0	0	1	1	no
Gm3776	Gm3776	Gm3776	chr9:78104935-78116973	ctl	Bmp2	NOTEST	0	0	0	0	1	1	no
Gm382	Gm382	Gm382	chrX:123574503-123598518	ctl	Bmp2	NOTEST	0	0	0	0	1	1	no
Gm3893	Gm3893	Gm3893	chr4:41763293-42104673	ctl	Bmp2	NOTEST	0	0	0	0	1	1	no
Gm4027	Gm4027	Gm4027	chr12:88959817-88963905	ctl	Bmp2	NOTEST	0	0	0	0	1	1	no
Gm4070	Gm4070,Gvin1	Gm4070,Gvin1	chr7:113300049-113358854	ctl	Bmp2	NOTEST	0	0	0	0	1	1	no
Gm41	Gm41	Gm41	chrX:83590813-83600333	ctl	Bmp2	NOTEST	0	0	0	0	1	1	no
Gm4133	Gm4133	Gm4133	chr7:23113812-23114736	ctl	Bmp2	NOTEST	0	0	0	0	1	1	no
Gm4177	Gm4177	Gm4177	chr7:22580829-22581747	ctl	Bmp2	NOTEST	0	0	0	0	1	1	no
Gm4201	Gm4201	Gm4201	chr7:23349441-23350362	ctl	Bmp2	NOTEST	0	0	0	0	1	1	no
Gm4214	Gm4214	Gm4214	chr7:23768747-23769692	ctl	Bmp2	NOTEST	0	0	0	0	1	1	no
Gm4216	Gm4216	Gm4216	chr7:23804024-23804942	ctl	Bmp2	NOTEST	0	0	0	0	1	1	no
Gm4224	Gm4224	Gm4224	chr7:12806664-12811156	ctl	Bmp2	NOTEST	0	0	0	0	1	1	no
Gm4251	Gm4251	Gm4251	chr14:71651079-71670866	ctl	Bmp2	NOTEST	0	0	0	0	1	1	no
Gm4265	Gm4265	Gm4265	chr7:137105678-137122183	ctl	Bmp2	NOTEST	0	0	0	0	1	1	no
Gm4278	Gm4278	Gm4278	chr14:75374892-75386911	ctl	Bmp2	NOTEST	0	0	0	0	1	1	no
[truncated: 21,947 more rows]

## Sheet: 2. RNA_BP_GO_UP-regulated
ID	Description	GeneRatio	BgRatio	pvalue	p.adjust	qvalue	geneID	Count
GO:0002791	regulation of peptide secretion	34/1038	184/14104	4.97727e-07	0.000999118	0.000882754	Foxa2/Slc30a8/Jak2/Ucp2/Irs1/Adora1/Lrp1/Gck/Pim3/Gipr/Pdx1/Ppp3ca/Madd/Aacs/Pax6/Pde4c/Sybu/Trpm4/Hadh/Pfkfb2/Glp1r/Fkbp1b/Nr1d1/Syt7/Kalrn/Syt9/Isl1/Ptpn11/Nlgn2/Lrp5/Sct/Acvr1c/Cnr1/Ano1	34
GO:0019216	regulation of lipid metabolic process	46/1038	290/14104	5.6602e-07	0.000999118	0.000882754	Akt1/Prkaa1/Foxa2/Dgkz/Akt2/Srebf2/Erlin2/Irs1/Insig1/Idh1/Adora1/Bbs4/Lpin1/Elovl5/Nr1d2/Nr1h2/Atg14/Sorbs1/Por/Stat5a/Acsl3/Mid1ip1/Mlxipl/Lonp2/Slc27a1/Adora2b/Pdk1/Nr1d1/Thra/Atp1a1/Fabp5/Prkag2/Abcd2/Rorc/Pik3ip1/Ppara/Agt/Angptl4/Cidea/Ceacam1/Avpr1a/Sct/Snai2/Cnr1/Id2/Apoa5	46
GO:0090087	regulation of peptide transport	34/1038	186/14104	6.46601e-07	0.000999118	0.000882754	Foxa2/Slc30a8/Jak2/Ucp2/Irs1/Adora1/Lrp1/Gck/Pim3/Gipr/Pdx1/Ppp3ca/Madd/Aacs/Pax6/Pde4c/Sybu/Trpm4/Hadh/Pfkfb2/Glp1r/Fkbp1b/Nr1d1/Syt7/Kalrn/Syt9/Isl1/Ptpn11/Nlgn2/Lrp5/Sct/Acvr1c/Cnr1/Ano1	34
GO:0019217	regulation of fatty acid metabolic process	20/1038	81/14104	1.1282e-06	0.000999118	0.000882754	Akt1/Akt2/Erlin2/Irs1/Insig1/Elovl5/Nr1h2/Mid1ip1/Mlxipl/Lonp2/Pdk1/Fabp5/Prkag2/Abcd2/Ppara/Agt/Ceacam1/Avpr1a/Cnr1/Apoa5	20
GO:0090276	regulation of peptide hormone secretion	33/1038	182/14104	1.13798e-06	0.000999118	0.000882754	Foxa2/Slc30a8/Jak2/Ucp2/Irs1/Lrp1/Gck/Pim3/Gipr/Pdx1/Ppp3ca/Madd/Aacs/Pax6/Pde4c/Sybu/Trpm4/Hadh/Pfkfb2/Glp1r/Fkbp1b/Nr1d1/Syt7/Kalrn/Syt9/Isl1/Ptpn11/Nlgn2/Lrp5/Sct/Acvr1c/Cnr1/Ano1	33
GO:0032787	monocarboxylic acid metabolic process	63/1038	461/14104	1.19037e-06	0.000999118	0.000882754	Akt1/Prkaa1/Slc37a4/Sgpl1/Akt2/Erlin2/Irs1/Gpx1/Insig1/Idh1/Lpin1/Btd/Elovl5/Entpd5/Acads/Gck/Nr1h2/Scd2/Por/Aasdh/Acsl3/Aacs/Mid1ip1/Acss2/Me1/Ech1/Mlxipl/Lonp2/Slc27a1/Aldoc/Plp1/Khk/Hacl1/Galt/Pklr/Hadh/Pfkfb2/Pkm/Pdk1/Naaa/Tnfrsf1a/Myc/Cryl1/Nr1d1/Acly/Them4/Fabp5/Prkag2/Abcd2/Fah/Ppara/Slc4a4/Agt/Aldob/Ceacam1/Ptgr1/Cyp2s1/Acot3/Avpr1a/Alox5ap/Edn2/Cnr1/Apoa5	63
GO:0050796	regulation of insulin secretion	29/1038	151/14104	1.50545e-06	0.00108306	0.00095692	Foxa2/Slc30a8/Jak2/Ucp2/Irs1/Lrp1/Gck/Pim3/Gipr/Pdx1/Ppp3ca/Aacs/Pde4c/Sybu/Trpm4/Hadh/Pfkfb2/Glp1r/Fkbp1b/Nr1d1/Syt7/Syt9/Isl1/Ptpn11/Nlgn2/Lrp5/Acvr1c/Cnr1/Ano1	29
GO:0001503	ossification	46/1038	304/14104	2.17538e-06	0.0013694	0.00120991	Akt1/Mtss1/Nipbl/Bmpr1a/Bmp1/Hira/Cbfb/Smurf1/Ski/Sbds/Hdac5/Vdr/Lrp3/Mapk3/Trpm4/Acvr1/Bmpr1b/Vegfa/Ank/Pkdcc/Bcor/Prkd1/Thbs3/Thra/Klf10/Cebpd/Ptpn11/Id4/Tmem64/Tnn/Dhrs3/Tnfrsf11a/Lrp5/Id1/Fzd1/Bambi/Igfbp5/Smad7/Snai2/Id2/Id3/Dlk1/Gdf10/Lrrc17/Smad6/Hey1	46
GO:0023061	signal release	63/1038	471/14104	2.47472e-06	0.00138474	0.00122347	Foxa2/Slc30a8/Maob/Grik5/Jak2/Ucp2/Irs1/Cacna1c/Adora1/Fbxl20/Lrp1/Pfn2/Gck/Pim3/Sv2a/Erc2/Cplx2/Gipr/Pdx1/Slc30a1/Ppp3ca/Madd/Vdr/Aacs/Prkca/Pax6/Pde4c/Sybu/Rims3/Adora2b/Trpm4/Syt11/Abca1/Hadh/Pfkfb2/Glp1r/Fkbp1b/Nr1d1/Nrxn2/Syt7/Kalrn/Syt9/Isl1/Ptpn11/Nlgn2/Wls/Lin7b/Agt/Otof/Tnfrsf11a/Lrp5/Rph3a/Chrna3/Tbx3/Kcnc4/Unc13c/Sct/Acvr1c/Edn2/Syt12/Syt17/Cnr1/Ano1	63
GO:0045668	negative regulation of osteoblast differentiation	14/1038	46/14104	3.2275e-06	0.00156587	0.0013835	Ski/Hdac5/Trpm4/Tmem64/Tnn/Lrp5/Id1/Bambi/Igfbp5/Id2/Id3/Dlk1/Gdf10/Smad6	14
GO:0006631	fatty acid metabolic process	46/1038	309/14104	3.42028e-06	0.00156587	0.0013835	Akt1/Prkaa1/Sgpl1/Akt2/Erlin2/Irs1/Gpx1/Insig1/Lpin1/Elovl5/Acads/Nr1h2/Scd2/Por/Aasdh/Acsl3/Aacs/Mid1ip1/Acss2/Ech1/Mlxipl/Lonp2/Slc27a1/Plp1/Hacl1/Hadh/Pdk1/Naaa/Tnfrsf1a/Cryl1/Acly/Them4/Fabp5/Prkag2/Abcd2/Ppara/Agt/Ceacam1/Ptgr1/Cyp2s1/Acot3/Avpr1a/Alox5ap/Edn2/Cnr1/Apoa5	46
GO:0042886	amide transport	41/1038	269/14104	6.41402e-06	0.00269175	0.00237825	Foxa2/Slc30a8/Jak2/Ucp2/Irs1/Plekha3/Cacna1c/Adora1/Lrp1/Gck/Pim3/Gipr/Pdx1/Ppp3ca/Madd/Aacs/Abcc1/Pax6/Pde4c/Sybu/Slc27a1/Trpm4/Abca1/Hadh/Pfkfb2/Glp1r/Fkbp1b/Nr1d1/Syt7/Kalrn/Syt9/Isl1/Ptpn11/Nlgn2/Folr1/Lrp5/Sct/Acvr1c/Cnr1/Ano1/Abcg2	41
GO:0030534	adult behavior	27/1038	146/14104	7.19269e-06	0.00276262	0.00244087	Foxa2/Bbs2/Cacna1c/Bbs4/Zfhx2/Pbx3/Adam22/Nr4a2/Tmod1/Grin2d/Arrb2/Ulk4/Nrxn2/Kalrn/Grin1/Sez6l/Nlgn2/Ppara/Sez6/Shank1/Klhl1/Slitrk1/Chrna3/Glra1/Id2/Chrnb4/Cdh23	27
GO:0046883	regulation of hormone secretion	37/1038	234/14104	7.68005e-06	0.00276262	0.00244087	Foxa2/Slc30a8/Jak2/Ucp2/Irs1/Adora1/Lrp1/Gck/Pim3/Gipr/Pdx1/Ppp3ca/Madd/Vdr/Aacs/Pax6/Pde4c/Sybu/Trpm4/Hadh/Pfkfb2/Glp1r/Fkbp1b/Nr1d1/Syt7/Kalrn/Syt9/Isl1/Ptpn11/Nlgn2/Agt/Lrp5/Sct/Acvr1c/Edn2/Cnr1/Ano1	37
GO:0003018	vascular process in circulatory system	30/1038	175/14104	1.10683e-05	0.003716	0.00328321	Akt1/Adcy6/Bbs2/Gpx1/Capn1/Cacna1c/Adora1/Lrp1/Scnn1b/Abcc1/Rgs2/Slc27a1/Adora2b/Trpm4/Snta1/Shc1/Vegfa/Ptprm/Sh3gl2/Pde2a/Fabp5/Pde5a/Agt/Ceacam1/Avpr1a/Edn2/Cacna1g/Htr1d/Abcg2/Smad6	30
GO:0045667	regulation of osteoblast differentiation	23/1038	118/14104	1.38813e-05	0.00436914	0.00386028	Bmpr1a/Ski/Hdac5/Lrp3/Trpm4/Acvr1/Bmpr1b/Vegfa/Prkd1/Cebpd/Tmem64/Tnn/Lrp5/Id1/Bambi/Igfbp5/Snai2/Id2/Id3/Dlk1/Gdf10/Smad6/Hey1	23
GO:0062013	positive regulation of small molecule metabolic process	23/1038	119/14104	1.60304e-05	0.00447904	0.00395738	Akt1/Prkaa1/Akt2/Srebf2/Irs1/Elovl5/Entpd5/Gck/Nr1h2/Sorbs1/Por/Mid1ip1/Mlxipl/Adora2b/Pid1/Myc/Nr1d1/Abcd2/Ppara/Slc4a4/Agt/Avpr1a/Apoa5	23
GO:0010817	regulation of hormone levels	55/1038	417/14104	1.62007e-05	0.00447904	0.00395738	Slc7a8/Foxa2/Sgpl1/Slc30a8/Jak2/Ucp2/Pcsk6/Irs1/Cacna1c/Adora1/Lrp1/Gck/Pim3/Por/Gipr/Hsd17b7/Rdh11/Pdx1/Ppp3ca/Scnn1b/Madd/Vdr/Aacs/Pax6/Pde4c/Sybu/Serpina7/Pcsk1n/Trpm4/Bmpr1b/Ddo/Hadh/Pfkfb2/Glp1r/Fkbp1b/Nr1d1/Syt7/Retsat/Kalrn/Syt9/Atp1a1/Isl1/Ptpn11/Nlgn2/Agt/Furin/Dhrs3/Lrp5/Cyp2s1/Tbx3/Sct/Acvr1c/Edn2/Cnr1/Ano1	55
GO:0002790	peptide secretion	36/1038	233/14104	1.71104e-05	0.00447904	0.00395738	Foxa2/Slc30a8/Jak2/Ucp2/Irs1/Cacna1c/Adora1/Lrp1/Gck/Pim3/Gipr/Pdx1/Ppp3ca/Madd/Aacs/Pax6/Pde4c/Sybu/Trpm4/Abca1/Hadh/Pfkfb2/Glp1r/Fkbp1b/Nr1d1/Syt7/Kalrn/Syt9/Isl1/Ptpn11/Nlgn2/Lrp5/Sct/Acvr1c/Cnr1/Ano1	36
GO:0007263	nitric oxide mediated signal transduction	8/1038	18/14104	1.88143e-05	0.00447904	0.00395738	Pdx1/Atp2b4/Rasd1/Vegfa/Pde2a/Mt2/Mt1/Pde5a	8
GO:0042304	regulation of fatty acid biosynthetic process	12/1038	40/14104	1.91629e-05	0.00447904	0.00395738	Erlin2/Insig1/Elovl5/Nr1h2/Mid1ip1/Mlxipl/Fabp5/Abcd2/Agt/Ceacam1/Avpr1a/Apoa5	12
GO:0045444	fat cell differentiation	34/1038	216/14104	1.95669e-05	0.00447904	0.00395738	Akt1/Nipbl/Bbs2/Gpx1/Insig1/Bbs4/Lpin1/Taf8/Zadh2/Nr4a2/Rgs2/Mettl8/Lrp3/Trpm4/Vegfa/Cds1/Nr1d1/Prdm16/Hes1/Jdp2/Cebpd/Ap1s2/Rorc/Itga6/Id4/Tmem64/Fndc5/Lrp5/Snai2/Id2/Dlk1/Gdf10/Wif1/Smad6	34
GO:0030879	mammary gland development	21/1038	106/14104	2.51175e-05	0.0054889	0.00484962	Irf6/Btrc/Jak2/Usf2/Irs1/Gpx1/Capn1/Stat6/Stat5a/Robo1/Vdr/Bcl2l11/Zfp703/Ddr1/Vegfa/Kalrn/Tnfrsf11a/Lrp5/Tbx3/Igfbp5/Id2	21
GO:0015833	peptide transport	37/1038	247/14104	2.64512e-05	0.0054889	0.00484962	Foxa2/Slc30a8/Jak2/Ucp2/Irs1/Cacna1c/Adora1/Lrp1/Gck/Pim3/Gipr/Pdx1/Ppp3ca/Madd/Aacs/Abcc1/Pax6/Pde4c/Sybu/Trpm4/Abca1/Hadh/Pfkfb2/Glp1r/Fkbp1b/Nr1d1/Syt7/Kalrn/Syt9/Isl1/Ptpn11/Nlgn2/Lrp5/Sct/Acvr1c/Cnr1/Ano1	37
GO:0062012	regulation of small molecule metabolic process	41/1038	286/14104	2.85919e-05	0.0054889	0.00484962	Akt1/Prkaa1/Foxa2/Akt2/Srebf2/Erlin2/Irs1/Insig1/Elovl5/Entpd5/Gck/Nr1h2/Sorbs1/Por/Mid1ip1/Atp2b4/Mlxipl/Lonp2/Adora2b/Khk/Pfkfb2/Pid1/Pdk1/Ppp1r3c/Inpp5k/Myc/Nr1d1/Fabp5/Prkag2/Abcd2/Rorc/Ppara/Slc4a4/Agt/Ceacam1/Gcgr/Avpr1a/Slc35b4/Snai2/Cnr1/Apoa5	41
GO:0001649	osteoblast differentiation	28/1038	166/14104	2.92004e-05	0.0054889	0.00484962	Akt1/Bmpr1a/Hira/Cbfb/Ski/Hdac5/Lrp3/Trpm4/Acvr1/Bmpr1b/Vegfa/Prkd1/Cebpd/Id4/Tmem64/Tnn/Lrp5/Id1/Fzd1/Bambi/Igfbp5/Snai2/Id2/Id3/Dlk1/Gdf10/Smad6/Hey1	28
GO:0051223	regulation of protein transport	59/1038	467/14104	2.94282e-05	0.0054889	0.00484962	Zdhhc2/Prkaa1/B3gat3/Foxa2/Slc30a8/Akt2/Jak2/Ucp2/Irs1/Cabp1/Insig1/Rufy3/Lrp1/Gck/Nr1h2/Pim3/Cep290/Ube2j1/Gipr/Pdx1/Acsl3/Ppp3ca/Madd/Aacs/Zpr1/Bcas3/Prkcz/Pde4c/Sybu/Atp2c1/Hyal2/Pkig/Trpm4/Hadh/Pfkfb2/Glp1r/Crebrf/Fkbp1b/Inpp5k/A1cf/Pkdcc/Tnfrsf1a/Ubr5/Mtcl1/Nr1d1/Prkd1/Syt7/Syt9/Isl1/Ptpn11/Nlgn2/Wls/Chp2/Lrp5/Srcin1/Acvr1c/Cnr1/Ano1/Prr5l	59
GO:0032870	cellular response to hormone stimulus	53/1038	406/14104	3.06417e-05	0.00551113	0.00486927	Akt1/Prkaa1/Adcy6/Akt2/Jak2/Ywhah/Irs1/Bbs2/Insig1/Bbs4/Lpin1/Nr1d2/Gck/Casp9/Sorbs1/Rdx/Nfe2l2/Stat6/Stat5a/Scnn1b/Grb14/Nr4a2/Prkca/Bcas3/Prkcz/Sesn3/Slc27a1/Rarg/Calcoco1/Akt3/Pklr/Shc1/Vps11/Pid1/Pkm/Kank2/Crebrf/Inpp5k/Ubr5/Nr1d1/Fbxo32/Thra/Zmiz1/Atp1a1/Scnn1g/Isl1/Ptpn11/Ppara/Agt/Mgarp/Ceacam1/Gcgr/Scnn1a	53
GO:0003013	circulatory system process	55/1038	429/14104	3.63086e-05	0.00630518	0.00557084	Akt1/Adcy6/Jak2/Bbs2/Gpx1/Capn1/Cacna1c/Adora1/Bbs4/Lrp1/Rps6ka2/Pebp1/Scnn1b/Prkca/Atp2b4/Abcc1/Rgs2/Slc27a1/Adora2b/Trpm4/Snta1/F11r/Shc1/Vegfa/Ptprm/Glp1r/Fkbp1b/Hcn4/Thra/Sh3gl2/Pde2a/Atp1a1/Th/Fabp5/Plcb3/S100a1/Isl1/Emp2/Ppara/Enpep/Pde5a/Agt/Ceacam1/Lrp5/Dmpk/Cacna2d2/Avpr1a/Edn2/Cacna1g/Smad7/Cnr1/Id2/Htr1d/Abcg2/Smad6	55
GO:0010565	regulation of cellular ketone metabolic process	22/1038	117/14104	3.795e-05	0.00637054	0.00562859	Akt1/Akt2/Erlin2/Irs1/Insig1/Elovl5/Nr1h2/Mid1ip1/Atp2b4/Mlxipl/Lonp2/Pdk1/Nr1d1/Fabp5/Prkag2/Abcd2/Ppara/Agt/Ceacam1/Avpr1a/Cnr1/Apoa5	22
GO:0045834	positive regulation of lipid metabolic process	24/1038	134/14104	3.94126e-05	0.00640264	0.00565694	Akt1/Dgkz/Akt2/Srebf2/Irs1/Adora1/Elovl5/Nr1h2/Atg14/Sorbs1/Por/Acsl3/Mid1ip1/Mlxipl/Slc27a1/Adora2b/Nr1d1/Abcd2/Ppara/Agt/Angptl4/Avpr1a/Sct/Apoa5	24
GO:0030073	insulin secretion	30/1038	188/14104	4.56114e-05	0.00676571	0.00597773	Foxa2/Slc30a8/Jak2/Ucp2/Irs1/Cacna1c/Lrp1/Gck/Pim3/Gipr/Pdx1/Ppp3ca/Aacs/Pde4c/Sybu/Trpm4/Hadh/Pfkfb2/Glp1r/Fkbp1b/Nr1d1/Syt7/Syt9/Isl1/Ptpn11/Nlgn2/Lrp5/Acvr1c/Cnr1/Ano1	30
GO:0009914	hormone transport	41/1038	292/14104	4.65019e-05	0.00676571	0.00597773	Slc7a8/Foxa2/Slc30a8/Jak2/Ucp2/Irs1/Cacna1c/Adora1/Lrp1/Gck/Pim3/Gipr/Pdx1/Ppp3ca/Madd/Vdr/Aacs/Pax6/Pde4c/Sybu/Serpina7/Trpm4/Hadh/Pfkfb2/Glp1r/Fkbp1b/Nr1d1/Syt7/Kalrn/Syt9/Isl1/Ptpn11/Nlgn2/Agt/Lrp5/Tbx3/Sct/Acvr1c/Edn2/Cnr1/Ano1	41
GO:0045923	positive regulation of fatty acid metabolic process	11/1038	37/14104	4.6787e-05	0.00676571	0.00597773	Akt2/Irs1/Elovl5/Nr1h2/Mid1ip1/Mlxipl/Abcd2/Ppara/Agt/Avpr1a/Apoa5	11
GO:0050994	regulation of lipid catabolic process	13/1038	50/14104	4.70214e-05	0.00676571	0.00597773	Akt1/Prkaa1/Akt2/Irs1/Idh1/Adora1/Lonp2/Thra/Abcd2/Cidea/Sct/Cnr1/Apoa5	13
GO:0060021	roof of mouth development	17/1038	79/14104	4.88556e-05	0.00683435	0.00603838	Sgpl1/Irf6/Jag2/Bmpr1a/Insig1/Ski/Tshz1/Pkdcc/Bcor/Csrnp1/Prdm16/Dhrs3/Wfikkn2/Fzd1/Tbx3/Snai2/Meox2	17
GO:0030072	peptide hormone secretion	34/1038	229/14104	6.64443e-05	0.00904361	0.00799033	Foxa2/Slc30a8/Jak2/Ucp2/Irs1/Cacna1c/Lrp1/Gck/Pim3/Gipr/Pdx1/Ppp3ca/Madd/Aacs/Pax6/Pde4c/Sybu/Trpm4/Hadh/Pfkfb2/Glp1r/Fkbp1b/Nr1d1/Syt7/Kalrn/Syt9/Isl1/Ptpn11/Nlgn2/Lrp5/Sct/Acvr1c/Cnr1/Ano1	34
GO:0033500	carbohydrate homeostasis	33/1038	221/14104	7.55273e-05	0.00975271	0.00861684	Akt1/Prkaa1/Slc37a4/Foxa2/Ucp2/Gpx1/Cacna1c/Lrp1/Gck/Pim3/Pdx1/Ppp3ca/Aacs/Pax6/Pde4c/Sybu/Mlxipl/Sesn3/Trpm4/Lin28a/Fkbp1b/Inpp5k/Bace2/Nr1d1/Fabp5/Ptpn11/Gcgr/Lrp5/Ngfr/Igfbp5/Aqp4/Cnr1/Ano1	33
GO:0042593	glucose homeostasis	33/1038	221/14104	7.55273e-05	0.00975271	0.00861684	Akt1/Prkaa1/Slc37a4/Foxa2/Ucp2/Gpx1/Cacna1c/Lrp1/Gck/Pim3/Pdx1/Ppp3ca/Aacs/Pax6/Pde4c/Sybu/Mlxipl/Sesn3/Trpm4/Lin28a/Fkbp1b/Inpp5k/Bace2/Nr1d1/Fabp5/Ptpn11/Gcgr/Lrp5/Ngfr/Igfbp5/Aqp4/Cnr1/Ano1	33
GO:0042391	regulation of membrane potential	48/1038	370/14104	8.38301e-05	0.0105542	0.00932499	Akt1/Akt2/Pias3/Grik5/Ucp2/Ywhah/Fhl1/Usp53/Cacna1c/Adora1/Celf4/Gjd2/Pxk/Slc25a27/Ppp3ca/Dcdc2a/Prkcz/Rims3/Trpm4/Snta1/Tmem25/Pid1/Fkbp1b/Tmem108/Kcnk3/Myc/Hcn4/Scn9a/Grin1/Cux2/Atp1a1/Mpp2/Nlgn2/Slc4a4/Agt/Ntrk3/Sez6/Shank1/Dmpk/Chrna3/Ngfr/Kcnc4/Glra1/Cacna1g/Smad7/Cnr1/Ano1/Chrnb4	48
GO:0009952	anterior/posterior pattern specification	25/1038	150/14104	9.37319e-05	0.0113963	0.010069	Foxa2/Bmpr1a/Pcsk6/Ets2/Ski/Ldb1/Tulp3/Pax6/Ssbp3/Rarg/Hes6/Kdm2b/Tshz1/Lhx1/Mllt3/Hes1/Cdon/Celsr1/Wls/Cdx4/Bhlhe40/Lrp5/Tbx3/Meox2/Hey1	25
GO:0009743	response to carbohydrate	27/1038	168/14104	9.50448e-05	0.0113963	0.010069	Prkaa1/Foxa2/Slc30a8/Ucp2/Gpx1/Lrp1/Gck/Pim3/Rps6ka2/Pdx1/Ppp3ca/Aacs/Prkca/Pde4c/Sybu/Mlxipl/Khk/Trpm4/Lin28a/Pfkfb2/Glp1r/Fkbp1b/Nr1d1/Lrp5/Aqp4/Acvr1c/Ano1	27
GO:0071407	cellular response to organic cyclic compound	49/1038	384/14104	0.000107295	0.0120869	0.0106792	Akt1/Adcy6/Akt2/Btrc/Jak2/Ywhah/Cdkn1b/Insig1/Osbpl7/Casp9/Stat5a/Palm/Scnn1b/Vdr/Atp2b4/Itpr3/Calcoco1/Mapk3/Trpm4/Ccdc62/Zfp703/Ctnna1/Vps11/Sstr1/Kank2/Crebrf/Inpp5k/Hcn4/Ubr5/Fbxo32/Zmiz1/Nfkbia/Pde2a/Fam210b/Itpr1/Atp1a1/Scnn1g/Isl1/Rorc/Folr1/Mgarp/Fes/Igfbp5/Adcy2/Scnn1a/Snai2/Id3/Htr1d/Smad9	49
GO:0099565	chemical synaptic transmission, postsynaptic	17/1038	84/14104	0.000110135	0.0120869	0.0106792	Grik5/Adora1/Celf4/Ppp3ca/Prkcz/Tmem25/Tmem108/Grin1/Cux2/Mpp2/Nlgn2/Sez6/Shank1/Dmpk/Chrna3/Ngfr/Glra1	17
GO:0009749	response to glucose	25/1038	152/14104	0.000116687	0.0120869	0.0106792	Prkaa1/Foxa2/Slc30a8/Ucp2/Gpx1/Lrp1/Gck/Pim3/Pdx1/Ppp3ca/Aacs/Pde4c/Sybu/Mlxipl/Khk/Trpm4/Lin28a/Pfkfb2/Glp1r/Fkbp1b/Nr1d1/Lrp5/Aqp4/Acvr1c/Ano1	25
GO:0045981	positive regulation of nucleotide metabolic process	9/1038	28/14104	0.000117435	0.0120869	0.0106792	Prkaa1/Entpd5/Gck/Mlxipl/Adora2b/Pid1/Myc/Ppara/Slc4a4	9
GO:1900544	positive regulation of purine nucleotide metabolic process	9/1038	28/14104	0.000117435	0.0120869	0.0106792	Prkaa1/Entpd5/Gck/Mlxipl/Adora2b/Pid1/Myc/Ppara/Slc4a4	9
GO:0030512	negative regulation of transforming growth factor beta receptor signaling pathway	15/1038	69/14104	0.0001186	0.0120869	0.0106792	Smurf1/Smurf2/Ski/Lrp1/Dand5/Prdm16/Chst11/Ppara/Skil/Cidea/Wfikkn2/Pbld1/Bambi/Smad7/Smad6	15
GO:0045598	regulation of fat cell differentiation	22/1038	126/14104	0.000120512	0.0120869	0.0106792	Akt1/Insig1/Lpin1/Taf8/Zadh2/Lrp3/Trpm4/Vegfa/Cds1/Nr1d1/Prdm16/Hes1/Jdp2/Rorc/Id4/Tmem64/Fndc5/Lrp5/Snai2/Id2/Dlk1/Wif1	22
GO:0046879	hormone secretion	39/1038	285/14104	0.00012372	0.0120869	0.0106792	Foxa2/Slc30a8/Jak2/Ucp2/Irs1/Cacna1c/Adora1/Lrp1/Gck/Pim3/Gipr/Pdx1/Ppp3ca/Madd/Vdr/Aacs/Pax6/Pde4c/Sybu/Trpm4/Hadh/Pfkfb2/Glp1r/Fkbp1b/Nr1d1/Syt7/Kalrn/Syt9/Isl1/Ptpn11/Nlgn2/Agt/Lrp5/Tbx3/Sct/Acvr1c/Edn2/Cnr1/Ano1	39
GO:0060079	excitatory postsynaptic potential	16/1038	77/14104	0.000125515	0.0120869	0.0106792	Grik5/Adora1/Celf4/Ppp3ca/Prkcz/Tmem25/Tmem108/Grin1/Cux2/Mpp2/Nlgn2/Sez6/Shank1/Dmpk/Chrna3/Ngfr	16
GO:0071496	cellular response to external stimulus	33/1038	227/14104	0.000127811	0.0120869	0.0106792	Akt1/Prkaa1/Foxa2/Srebf2/Usf2/Habp4/Gck/Atg14/Nfe2l2/Wdr45/Vdr/Nr4a2/Tmem150c/Sesn3/Mapk3/Adora2b/F11r/Kank2/Prkd1/Pde2a/Klf10/Atp1a1/Prkag2/Ptpn11/Itga6/Ppara/Folr1/Angptl4/Gcgr/Fes/Nuak1/Bmf/Snai2	33
GO:0046889	positive regulation of lipid biosynthetic process	17/1038	85/14104	0.000128389	0.0120869	0.0106792	Akt1/Srebf2/Elovl5/Nr1h2/Sorbs1/Por/Acsl3/Mid1ip1/Mlxipl/Slc27a1/Adora2b/Nr1d1/Abcd2/Ppara/Agt/Avpr1a/Apoa5	17
GO:0070201	regulation of establishment of protein localization	59/1038	492/14104	0.000129605	0.0120869	0.0106792	Zdhhc2/Prkaa1/B3gat3/Foxa2/Slc30a8/Akt2/Jak2/Ucp2/Irs1/Cabp1/Insig1/Rufy3/Lrp1/Gck/Nr1h2/Pim3/Cep290/Ube2j1/Gipr/Pdx1/Acsl3/Ppp3ca/Madd/Aacs/Zpr1/Bcas3/Prkcz/Pde4c/Sybu/Atp2c1/Hyal2/Pkig/Trpm4/Hadh/Pfkfb2/Glp1r/Crebrf/Fkbp1b/Inpp5k/A1cf/Pkdcc/Tnfrsf1a/Ubr5/Mtcl1/Nr1d1/Prkd1/Syt7/Syt9/Isl1/Ptpn11/Nlgn2/Wls/Chp2/Lrp5/Srcin1/Acvr1c/Cnr1/Ano1/Prr5l	59
GO:0046890	regulation of lipid biosynthetic process	25/1038	154/14104	0.000144527	0.0132334	0.0116922	Akt1/Srebf2/Erlin2/Insig1/Idh1/Lpin1/Elovl5/Nr1h2/Sorbs1/Por/Acsl3/Mid1ip1/Mlxipl/Slc27a1/Adora2b/Nr1d1/Atp1a1/Fabp5/Abcd2/Ppara/Agt/Ceacam1/Avpr1a/Snai2/Apoa5	25
GO:0045723	positive regulation of fatty acid biosynthetic process	8/1038	23/14104	0.000151229	0.0135998	0.0120159	Elovl5/Nr1h2/Mid1ip1/Mlxipl/Abcd2/Agt/Avpr1a/Apoa5	8
GO:0070873	regulation of glycogen metabolic process	9/1038	29/14104	0.000159246	0.0139399	0.0123163	Akt1/Akt2/Irs1/Gck/Sorbs1/Khk/Ppp1r3c/Inpp5k/Gcgr	9
GO:0009746	response to hexose	25/1038	155/14104	0.000160547	0.0139399	0.0123163	Prkaa1/Foxa2/Slc30a8/Ucp2/Gpx1/Lrp1/Gck/Pim3/Pdx1/Ppp3ca/Aacs/Pde4c/Sybu/Mlxipl/Khk/Trpm4/Lin28a/Pfkfb2/Glp1r/Fkbp1b/Nr1d1/Lrp5/Aqp4/Acvr1c/Ano1	25
GO:0008015	blood circulation	50/1038	402/14104	0.000173148	0.0147792	0.0130579	Akt1/Adcy6/Jak2/Bbs2/Gpx1/Capn1/Cacna1c/Adora1/Bbs4/Rps6ka2/Pebp1/Scnn1b/Prkca/Atp2b4/Rgs2/Adora2b/Trpm4/Snta1/F11r/Shc1/Vegfa/Ptprm/Glp1r/Fkbp1b/Hcn4/Thra/Sh3gl2/Pde2a/Atp1a1/Th/Plcb3/S100a1/Isl1/Emp2/Ppara/Enpep/Pde5a/Agt/Ceacam1/Lrp5/Dmpk/Cacna2d2/Avpr1a/Edn2/Cacna1g/Smad7/Cnr1/Id2/Htr1d/Smad6	50
GO:0034284	response to monosaccharide	25/1038	156/14104	0.000178125	0.0149506	0.0132094	Prkaa1/Foxa2/Slc30a8/Ucp2/Gpx1/Lrp1/Gck/Pim3/Pdx1/Ppp3ca/Aacs/Pde4c/Sybu/Mlxipl/Khk/Trpm4/Lin28a/Pfkfb2/Glp1r/Fkbp1b/Nr1d1/Lrp5/Aqp4/Acvr1c/Ano1	25
GO:0007389	pattern specification process	42/1038	321/14104	0.000189371	0.015634	0.0138132	Foxa2/Bmpr1a/Pcsk6/Ets2/Meis2/Ski/Ldb1/Tulp3/Cep290/Robo1/Dand5/Meis3/Pax6/Ssbp3/Rarg/Ripply3/Cc2d2a/Hes6/Acvr1/Bmpr1b/Mnx1/Kdm2b/Tshz1/Lhx1/Bcor/Nek8/Mllt3/Grem2/Hes1/Isl1/Cdon/Celsr1/Wls/Cdx4/Folr1/Bhlhe40/Lrp5/Nbl1/Tbx3/Meox2/Smad6/Hey1	42
GO:0030514	negative regulation of BMP signaling pathway	11/1038	43/14104	0.000209187	0.0168168	0.0148582	Smurf1/Smurf2/Ski/Dand5/Grem2/Skil/Nbl1/Fzd1/Bambi/Smad7/Smad6	11
GO:0006814	sodium ion transport	27/1038	176/14104	0.000210377	0.0168168	0.0148582	Akt1/Akt2/Ywhah/Klhl24/Fxyd6/Mllt6/Scnn1b/Atp2b4/Trpm4/Akt3/Slc20a2/Snta1/Slc6a6/Hcn4/Neto2/Scn9a/Atp1a1/Wnk2/Scnn1g/Slc4a4/Chp2/Slc5a10/Dmpk/Nkain1/Slc6a15/Scnn1a/Fxyd3	27
GO:0008344	adult locomotory behavior	17/1038	89/14104	0.000230544	0.018095	0.0159876	Foxa2/Cacna1c/Pbx3/Adam22/Nr4a2/Tmod1/Grin2d/Arrb2/Kalrn/Grin1/Sez6l/Nlgn2/Sez6/Klhl1/Glra1/Id2/Cdh23	17
GO:0090288	negative regulation of cellular response to growth factor stimulus	16/1038	81/14104	0.000233554	0.018095	0.0159876	Smurf1/Smurf2/Ski/Dand5/Atp2b4/Grem2/Shisa2/Agt/Skil/Sema6a/Nbl1/Fzd1/Ngfr/Bambi/Smad7/Smad6	16
GO:0048732	gland development	44/1038	345/14104	0.000239939	0.0181452	0.0160319	Irf6/Btrc/Jak2/Bmpr1a/Usf2/Cdkn1b/Irs1/Gpx1/Capn1/Pkd1/Stat6/Stat5a/Pdx1/Robo1/Vdr/Aacs/Pax6/Ezh1/Bcl2l11/Rarg/Rxra/Mapk3/Zfp703/Ddr1/Vegfa/Pkm/Thra/Cbx7/Kalrn/Hes1/Itpr1/Rap1gap/Isl1/Wls/Id4/Igsf3/Serpinf1/Tnfrsf11a/Ceacam1/Lrp5/Tbx3/Igfbp5/Snai2/Id2	44
GO:0090101	negative regulation of transmembrane receptor protein serine/threonine kinase signaling pathway	19/1038	106/14104	0.000241407	0.0181452	0.0160319	Smurf1/Smurf2/Ski/Lrp1/Dand5/Acvr1/Prdm16/Grem2/Chst11/Ppara/Skil/Cidea/Nbl1/Wfikkn2/Pbld1/Fzd1/Bambi/Smad7/Smad6	19
GO:0032881	regulation of polysaccharide metabolic process	10/1038	37/14104	0.000248213	0.0183664	0.0162274	Akt1/Akt2/Ap2a1/Irs1/Gck/Sorbs1/Khk/Ppp1r3c/Inpp5k/Gcgr	10
GO:0050708	regulation of protein secretion	34/1038	245/14104	0.000251645	0.0183664	0.0162274	Foxa2/Slc30a8/Jak2/Ucp2/Irs1/Lrp1/Gck/Nr1h2/Pim3/Gipr/Pdx1/Ppp3ca/Madd/Aacs/Pde4c/Sybu/Trpm4/Hadh/Pfkfb2/Glp1r/Fkbp1b/A1cf/Nr1d1/Syt7/Syt9/Isl1/Ptpn11/Nlgn2/Wls/Lrp5/Srcin1/Acvr1c/Cnr1/Ano1	34
GO:0061564	axon development	52/1038	431/14104	0.000276063	0.0198608	0.0175477	Ablim1/Jak2/Taok2/Rufy3/Tspan2/Amigo1/Lrp1/Lgi1/Sema4b/Robo1/Nr4a2/Prkca/Zpr1/Pax6/Plp1/Ddr1/Bmpr1b/Mnx1/Vegfa/Ptprm/Epha7/Ptprs/Fkbp1b/Vstm2l/Auts2/Lhx1/L1cam/Kalrn/Grin1/Adarb1/Unc5b/Aatk/Efnb2/Isl1/Ptpn11/Boc/Matn2/Cdh4/Raph1/Skil/Tnn/Folr1/Sema6a/Rtn4rl1/Ntrk3/Unc5c/Ntrk1/Slitrk1/Ngfr/Edn2/Cnr1/Unc5d	52
GO:0071322	cellular response to carbohydrate stimulus	21/1038	125/14104	0.000296072	0.0210002	0.0185544	Prkaa1/Foxa2/Ucp2/Gpx1/Lrp1/Pim3/Rps6ka2/Pdx1/Ppp3ca/Aacs/Prkca/Pde4c/Sybu/Mlxipl/Trpm4/Lin28a/Fkbp1b/Nr1d1/Lrp5/Aqp4/Ano1	21
GO:0002028	regulation of sodium ion transport	16/1038	83/14104	0.000312851	0.0214298	0.018934	Akt1/Akt2/Ywhah/Klhl24/Fxyd6/Mllt6/Scnn1b/Atp2b4/Akt3/Snta1/Neto2/Atp1a1/Wnk2/Dmpk/Nkain1/Fxyd3	16
GO:0099177	regulation of trans-synaptic signaling	53/1038	444/14104	0.000314893	0.0214298	0.018934	Zdhhc2/Dgkz/Grik5/Clstn1/Kctd13/Jak2/Adora1/Fbxl20/Celf4/Pxk/Pfn2/Erc2/Lgi1/Cplx2/Slc30a1/Ppp3ca/Prkca/Prkcz/Sybu/Itpr3/Rims3/Adora2b/Slc6a6/Tmem25/Grin2d/Ptprs/Arrb2/Tmem108/Rasgrf1/L1cam/Syt7/Plekhg5/Kalrn/Grin1/Cux2/Fabp5/Mpp2/Jph3/Nlgn2/Agt/Shisa6/Ntrk1/Shank1/Dmpk/Cacna2d2/Calb1/Chrna3/Ngfr/Kcnc4/Unc13c/Sct/Syt12/Cnr1	53
GO:0009409	response to cold	10/1038	38/14104	0.000314894	0.0214298	0.018934	Prkaa1/Cirbp/Ucp2/Slc25a27/Slc27a1/Pcsk1n/Thra/Agt/Cidea/Rnf34	10
GO:0008016	regulation of heart contraction	25/1038	162/14104	0.000324157	0.0217661	0.0192311	Jak2/Cacna1c/Adora1/Pebp1/Prkca/Atp2b4/Rgs2/Trpm4/Snta1/Glp1r/Fkbp1b/Hcn4/Thra/Atp1a1/Th/S100a1/Isl1/Pde5a/Agt/Dmpk/Cacna2d2/Avpr1a/Edn2/Cacna1g/Smad7	25
GO:0048871	multicellular organismal homeostasis	51/1038	424/14104	0.000338717	0.0224444	0.0198304	Prkaa1/Adcy6/Rpa1/Jak2/Ucp2/Bbs2/Gpx1/Adora1/Bbs4/Lpin1/Nr1d2/Slc40a1/Nr1h2/Ldb1/Cep290/Poc1b/Stat6/Tle3/Scnn1b/Prkca/Pctp/Mlxipl/Slc27a1/Hyal2/Akt3/Hadh/Vegfa/Inpp5k/Gadd45g/Nr1d1/Thra/Sh3gl2/Prdm16/Fabp5/Scnn1g/Ptpn11/Tmem64/Il4ra/Cidea/Tnfrsf11a/Ceacam1/Tnfrsf11b/Grhl1/Id1/Pbld1/Aqp4/Edn2/Scnn1a/Cnr1/Dlk1/Cdh23	51
GO:0005975	carbohydrate metabolic process	56/1038	478/14104	0.000346958	0.0226919	0.0200491	Akt1/Prkaa1/B3gat3/Slc37a4/Foxa2/Akt2/Isyna1/Ap2a1/Manba/Irs1/Idh1/Entpd5/Ppip5k1/Gck/Ppp1r1a/Sorbs1/Impa1/Pdx1/Mlxipl/Hyal2/Pfkfb4/Aldoc/Adora2b/St6galnac6/Khk/Galt/Pklr/Pfkfb2/Gpd2/Pkm/Pdk1/Ppp1r3c/Inpp5k/Glb1l2/Pofut2/Myc/Nr1d1/Synj2/Fut4/Chst11/Fabp5/Prkag2/Rorc/Ppara/Slc4a4/Amy1/B3gat1/St8sia1/Itpk1/Aldob/Gcgr/Lrp5/B3galt1/Neu3/Slc35b4/Abcg2	56
GO:0006096	glycolytic process	15/1038	76/14104	0.000365974	0.023084	0.0203955	Prkaa1/Entpd5/Gck/Mlxipl/Aldoc/Khk/Galt/Pklr/Pfkfb2/Pkm/Myc/Prkag2/Ppara/Slc4a4/Aldob	15
GO:0006757	ATP generation from ADP	15/1038	76/14104	0.000365974	0.023084	0.0203955	Prkaa1/Entpd5/Gck/Mlxipl/Aldoc/Khk/Galt/Pklr/Pfkfb2/Pkm/Myc/Prkag2/Ppara/Slc4a4/Aldob	15
GO:0009266	response to temperature stimulus	22/1038	136/14104	0.000372174	0.023084	0.0203955	Akt1/Prkaa1/Cirbp/Ucp2/Adora1/Ier5/Slc25a27/Rbbp7/Slc12a5/Slc27a1/Pcsk1n/Pklr/Arrb2/Thra/Agt/St8sia1/Cidea/Rnf34/Ntrk1/Ngfr/Slc52a3/Ano1	22
GO:0002793	positive regulation of peptide secretion	18/1038	101/14104	0.00037489	0.023084	0.0203955	Slc30a8/Jak2/Irs1/Adora1/Lrp1/Gck/Gipr/Pdx1/Aacs/Pax6/Sybu/Trpm4/Pfkfb2/Glp1r/Isl1/Nlgn2/Sct/Ano1	18
GO:0007600	sensory perception	46/1038	373/14104	0.000375871	0.023084	0.0203955	Nipbl/Jag2/Cdkn1b/Usp53/Cabp1/Bbs2/Gpx1/Adora1/Bbs4/Gjd2/Zfhx2/Sobp/Rdh11/Rom1/Scnn1b/Dcdc2a/Hsf4/Tmem150c/Itga2/Itpr3/Mapk3/Grin2d/Arrb2/Myc/Scn9a/Grin1/Th/Fabp5/Scnn1g/Nlgn2/Otof/Ntrk1/Shank1/Coch/Ngfr/Barhl1/Kcnc4/Aqp4/Scnn1a/Glra1/Slc52a3/Snai2/Cnr1/Olfm2/Ano1/Cdh23	46
GO:0014820	tonic smooth muscle contraction	5/1038	10/14104	0.000394009	0.0237108	0.0209493	Bbs2/Scnn1b/Agt/Edn2/Cacna1g	5
GO:0035150	regulation of tube size	20/1038	119/14104	0.000406403	0.0237108	0.0209493	Akt1/Adcy6/Bbs2/Gpx1/Cacna1c/Adora1/Scnn1b/Rgs2/Adora2b/Trpm4/Snta1/Shc1/Ptprm/Pde5a/Agt/Avpr1a/Edn2/Cacna1g/Htr1d/Smad6	20
GO:0035296	regulation of tube diameter	20/1038	119/14104	0.000406403	0.0237108	0.0209493	Akt1/Adcy6/Bbs2/Gpx1/Cacna1c/Adora1/Scnn1b/Rgs2/Adora2b/Trpm4/Snta1/Shc1/Ptprm/Pde5a/Agt/Avpr1a/Edn2/Cacna1g/Htr1d/Smad6	20
GO:0097746	blood vessel diameter maintenance	20/1038	119/14104	0.000406403	0.0237108	0.0209493	Akt1/Adcy6/Bbs2/Gpx1/Cacna1c/Adora1/Scnn1b/Rgs2/Adora2b/Trpm4/Snta1/Shc1/Ptprm/Pde5a/Agt/Avpr1a/Edn2/Cacna1g/Htr1d/Smad6	20
GO:0031644	regulation of nervous system process	23/1038	146/14104	0.000409618	0.0237108	0.0209493	Adora1/Lpin1/Celf4/Zfhx2/Itga2/Prkcz/Jam2/Tmem25/Grin2d/Tmem108/Grin1/Cux2/Fabp5/Nlgn2/Agt/Shisa6/Shank1/Dmpk/Avpr1a/Ngfr/Kcnc4/Glra1/Chrnb4	23
GO:0007398	ectoderm development	6/1038	15/14104	0.00043941	0.0247537	0.0218707	Foxa2/Bmpr1a/Ets2/Erf/Lhx1/Fzd7	6
GO:0045821	positive regulation of glycolytic process	6/1038	15/14104	0.00043941	0.0247537	0.0218707	Prkaa1/Entpd5/Gck/Mlxipl/Myc/Slc4a4	6
GO:1901652	response to peptide	42/1038	334/14104	0.000443663	0.0247537	0.0218707	Akt1/Prkaa1/Adcy6/Akt2/Jak2/Irs1/Insig1/Capn1/Lpin1/Lrp1/Gck/Sorbs1/Nfe2l2/Stat6/Stat5a/Grb14/Nr4a2/Prkca/Abcc1/Prkcz/Sesn3/Slc27a1/Adora2b/Khk/Akt3/Pklr/Shc1/Pid1/Pkm/Inpp5k/Nfkbia/Ptpn11/Ppara/Agt/Serpinf1/Mgarp/Aldob/Ceacam1/Gcgr/Ngfr/Acvr1c/Ano1	42
GO:0006939	smooth muscle contraction	17/1038	94/14104	0.000452213	0.0247537	0.0218707	Bbs2/Cacna1c/Adora1/Scnn1b/Atp2b4/Itga2/Rgs2/Adora2b/Shc1/Fkbp1b/Agt/Chrna3/Tbx3/Edn2/Cacna1g/Htr1d/Chrnb4	17
GO:0060078	regulation of postsynaptic membrane potential	17/1038	94/14104	0.000452213	0.0247537	0.0218707	Grik5/Adora1/Celf4/Ppp3ca/Prkcz/Tmem25/Tmem108/Grin1/Cux2/Mpp2/Nlgn2/Sez6/Shank1/Dmpk/Chrna3/Ngfr/Glra1	17
GO:0061180	mammary gland epithelium development	13/1038	62/14104	0.000482434	0.0259281	0.0229084	Irf6/Btrc/Jak2/Gpx1/Stat6/Stat5a/Robo1/Vdr/Zfp703/Ddr1/Lrp5/Tbx3/Id2	13
GO:0009948	anterior/posterior axis specification	10/1038	40/14104	0.000493474	0.0259281	0.0229084	Foxa2/Pcsk6/Ets2/Ski/Ldb1/Lhx1/Wls/Cdx4/Tbx3/Hey1	10
GO:0009798	axis specification	14/1038	70/14104	0.000493937	0.0259281	0.0229084	Foxa2/Bmpr1a/Pcsk6/Ets2/Ski/Ldb1/Pax6/Lhx1/Bcor/Wls/Cdx4/Tbx3/Smad6/Hey1	14
GO:0042330	taxis	51/1038	431/14104	0.000498322	0.0259281	0.0229084	Slc37a4/Akt2/Coro1b/Ablim1/Pikfyve/Lrp1/Lgi1/Sema4b/Sbds/Robo1/Prkca/Efcab1/Abcc1/Pax6/Itga2/Mapk3/Trpm4/Bmpr1b/Mnx1/Vegfa/Ptprm/Epha7/Vstm2l/Arrb2/Lhx1/Prkd1/L1cam/Plekhg5/Kalrn/Unc5b/Efnb2/Isl1/Nlgn2/Boc/Matn2/Cdh4/Sema6a/Rtn4rl1/Ntrk3/Lpar1/Unc5c/Ntrk1/Nbl1/Pdgfd/Fes/Lbp/Ngfr/Edn2/Snai2/Id2/Unc5d	51
GO:0001659	temperature homeostasis	23/1038	148/14104	0.00049941	0.0259281	0.0229084	Jak2/Ucp2/Gpx1/Adora1/Lpin1/Nr1h2/Stat6/Tle3/Pctp/Slc27a1/Hadh/Vegfa/Gadd45g/Nr1d1/Thra/Prdm16/Fabp5/Il4ra/Cidea/Tnfrsf11a/Id1/Edn2/Cnr1	23
GO:0006633	fatty acid biosynthetic process	20/1038	121/14104	0.000507874	0.0260985	0.0230589	Prkaa1/Erlin2/Insig1/Elovl5/Nr1h2/Scd2/Acsl3/Mid1ip1/Acss2/Mlxipl/Plp1/Acly/Fabp5/Prkag2/Abcd2/Agt/Ceacam1/Avpr1a/Edn2/Apoa5	20
GO:0031065	positive regulation of histone deacetylation	7/1038	21/14104	0.000532279	0.0268333	0.0237081	Nipbl/Akap8l/Lpin1/Bcl6/Vegfa/Prkd1/Jdp2	7
GO:0050804	modulation of chemical synaptic transmission	52/1038	443/14104	0.00053283	0.0268333	0.0237081	Zdhhc2/Dgkz/Grik5/Clstn1/Kctd13/Jak2/Adora1/Fbxl20/Celf4/Pxk/Pfn2/Erc2/Lgi1/Cplx2/Slc30a1/Ppp3ca/Prkca/Prkcz/Sybu/Itpr3/Rims3/Adora2b/Slc6a6/Tmem25/Grin2d/Ptprs/Arrb2/Tmem108/Rasgrf1/L1cam/Syt7/Plekhg5/Kalrn/Grin1/Cux2/Mpp2/Jph3/Nlgn2/Agt/Shisa6/Ntrk1/Shank1/Dmpk/Cacna2d2/Calb1/Chrna3/Ngfr/Kcnc4/Unc13c/Sct/Syt12/Cnr1	52
GO:0006165	nucleoside diphosphate phosphorylation	16/1038	87/14104	0.000543044	0.0270769	0.0239234	Prkaa1/Entpd5/Gck/Mlxipl/Aldoc/Khk/Galt/Pklr/Pfkfb2/Pkm/Myc/Prkag2/Ppara/Slc4a4/Aldob/Ak5	16
GO:0051222	positive regulation of protein transport	36/1038	276/14104	0.000561516	0.0277235	0.0244946	Zdhhc2/Prkaa1/B3gat3/Slc30a8/Akt2/Jak2/Rufy3/Lrp1/Gck/Nr1h2/Cep290/Gipr/Pdx1/Acsl3/Aacs/Zpr1/Bcas3/Prkcz/Sybu/Atp2c1/Hyal2/Trpm4/Pfkfb2/Glp1r/Crebrf/A1cf/Tnfrsf1a/Ubr5/Mtcl1/Prkd1/Isl1/Nlgn2/Wls/Chp2/Ano1/Prr5l	36
GO:0007411	axon guidance	27/1038	188/14104	0.000614693	0.0300543	0.026554	Ablim1/Lrp1/Lgi1/Sema4b/Robo1/Pax6/Bmpr1b/Mnx1/Vegfa/Ptprm/Epha7/Vstm2l/Lhx1/L1cam/Kalrn/Unc5b/Efnb2/Isl1/Boc/Matn2/Cdh4/Sema6a/Rtn4rl1/Unc5c/Ntrk1/Ngfr/Unc5d	27
GO:1905114	cell surface receptor signaling pathway involved in cell-cell signaling	52/1038	446/14104	0.0006238	0.0302063	0.0266883	Prkaa1/Grik5/Btrc/Adora1/Pkd1/Celf4/Lrp1/Ldb1/Tle2/Tle3/Strn/Ppp3ca/Dcdc2a/Prkcz/Calcoco1/Trpm4/Zfp703/Tmem25/Plekha4/Lzts2/Tmem108/Myc/Ubr5/Thra/Mllt3/Grin1/Cux2/Mpp2/Wnk2/Isl1/Nlgn2/Celsr1/Wls/Shisa2/Tmem64/Rbms3/Fzd7/Tnn/Folr1/Ptpru/Shisa6/Sez6/Shank1/Lrp5/Dmpk/Chrna3/Fzd1/Ngfr/Bambi/Glra1/Snai2/Wif1	52
GO:0007626	locomotory behavior	29/1038	208/14104	0.000644445	0.0309088	0.0273089	Foxa2/Cacna1c/Rcan2/Sobp/Negr1/Pbx3/Adam22/Vps13a/Strn/Nr4a2/Tmod1/Grin2d/Arrb2/Ddhd2/Kalrn/Grin1/Th/Sez6l/Nlgn2/Celsr1/Sez6/Klhl1/Calb1/Chrna3/Glra1/Olfm2/Id2/Chrnb4/Cdh23	29
GO:1901653	cellular response to peptide	34/1038	258/14104	0.000656336	0.0310397	0.0274246	Akt1/Prkaa1/Adcy6/Akt2/Jak2/Irs1/Insig1/Lpin1/Lrp1/Gck/Sorbs1/Nfe2l2/Stat6/Stat5a/Grb14/Nr4a2/Prkca/Abcc1/Prkcz/Sesn3/Slc27a1/Akt3/Pklr/Shc1/Pid1/Pkm/Inpp5k/Ptpn11/Agt/Mgarp/Ceacam1/Gcgr/Ngfr/Ano1	34
GO:0007614	short-term memory	6/1038	16/14104	0.000659501	0.0310397	0.0274246	Rcan2/Cux2/Pde5a/Serpinf1/Ptchd1/Calb1	6
GO:0097485	neuron projection guidance	27/1038	189/14104	0.000668165	0.0310691	0.0274506	Ablim1/Lrp1/Lgi1/Sema4b/Robo1/Pax6/Bmpr1b/Mnx1/Vegfa/Ptprm/Epha7/Vstm2l/Lhx1/L1cam/Kalrn/Unc5b/Efnb2/Isl1/Boc/Matn2/Cdh4/Sema6a/Rtn4rl1/Unc5c/Ntrk1/Ngfr/Unc5d	27
GO:0001678	cellular glucose homeostasis	21/1038	133/14104	0.000695824	0.0310691	0.0274506	Prkaa1/Foxa2/Ucp2/Gpx1/Lrp1/Gck/Pim3/Pdx1/Ppp3ca/Aacs/Pde4c/Sybu/Mlxipl/Trpm4/Lin28a/Fkbp1b/Nr1d1/Lrp5/Ngfr/Aqp4/Ano1	21
GO:0071333	cellular response to glucose stimulus	19/1038	115/14104	0.000697853	0.0310691	0.0274506	Prkaa1/Foxa2/Ucp2/Gpx1/Lrp1/Pim3/Pdx1/Ppp3ca/Aacs/Pde4c/Sybu/Mlxipl/Trpm4/Lin28a/Fkbp1b/Nr1d1/Lrp5/Aqp4/Ano1	19
GO:0008645	hexose transmembrane transport	16/1038	89/14104	0.000704486	0.0310691	0.0274506	Akt1/Akt2/Irs1/Sorbs1/Nfe2l2/Slc25a27/Slc2a2/Prkca/Slc27a1/Pid1/Pea15a/Inpp5k/Myc/Fabp5/Ptpn11/Slc2a3	16
GO:0015837	amine transport	16/1038	89/14104	0.000704486	0.0310691	0.0274506	Slc43a2/Adora1/Gck/Sv2a/Rgs2/Adora2b/Syt11/Syt7/Syt9/Th/Agt/Chrna3/Avpr1a/Syt12/Syt17/Cnr1	16
GO:1904659	glucose transmembrane transport	16/1038	89/14104	0.000704486	0.0310691	0.0274506	Akt1/Akt2/Irs1/Sorbs1/Nfe2l2/Slc25a27/Slc2a2/Prkca/Slc27a1/Pid1/Pea15a/Inpp5k/Myc/Fabp5/Ptpn11/Slc2a3	16
GO:0071375	cellular response to peptide hormone stimulus	30/1038	219/14104	0.000705152	0.0310691	0.0274506	Akt1/Prkaa1/Adcy6/Akt2/Jak2/Irs1/Insig1/Lpin1/Gck/Sorbs1/Nfe2l2/Stat6/Stat5a/Grb14/Nr4a2/Prkca/Prkcz/Sesn3/Slc27a1/Akt3/Pklr/Shc1/Pid1/Pkm/Inpp5k/Ptpn11/Agt/Mgarp/Ceacam1/Gcgr	30
GO:0008202	steroid metabolic process	31/1038	229/14104	0.000709482	0.0310691	0.0274506	Prkaa1/Slc37a4/Foxa2/Sgpl1/Srebf2/Erlin2/Ywhah/Insig1/Lrp1/Akr1c13/Por/Hsd17b7/Stat5a/Akr1c12/Scnn1b/Pctp/Adora2b/Bmpr1b/Fech/Abca1/Dhcr24/Sdr42e1/Nr1d1/Atp1a1/Ldlrap1/Rorc/Agt/Apof/Lrp5/Snai2/Apoa5	31
GO:0010959	regulation of metal ion transport	42/1038	342/14104	0.000722679	0.0313742	0.0277202	Akt1/Snx27/Akt2/Ywhah/Fhl1/Cabp1/Cacna1c/Vdac1/Adora1/Klhl24/Amigo1/Fxyd6/Gck/Lime1/Mllt6/Slc30a1/Scnn1b/Vdr/Atp2b4/Jak3/Plp1/Kcnab3/Akt3/Snta1/Glp1r/Fkbp1b/Inpp5k/Arrb2/Neto2/Prkd1/Hes1/Grin1/Itpr1/Atp1a1/Wnk2/S100a1/Jph3/Agt/Dmpk/Nkain1/Fxyd3/Cacna1g	42
GO:0005977	glycogen metabolic process	13/1038	65/14104	0.000776422	0.0328577	0.0290308	Akt1/Slc37a4/Akt2/Irs1/Gck/Ppp1r1a/Sorbs1/Khk/Ppp1r3c/Inpp5k/Nr1d1/Prkag2/Gcgr	13
GO:0006073	cellular glucan metabolic process	13/1038	65/14104	0.000776422	0.0328577	0.0290308	Akt1/Slc37a4/Akt2/Irs1/Gck/Ppp1r1a/Sorbs1/Khk/Ppp1r3c/Inpp5k/Nr1d1/Prkag2/Gcgr	13
GO:0044042	glucan metabolic process	13/1038	65/14104	0.000776422	0.0328577	0.0290308	Akt1/Slc37a4/Akt2/Irs1/Gck/Ppp1r1a/Sorbs1/Khk/Ppp1r3c/Inpp5k/Nr1d1/Prkag2/Gcgr	13
GO:0046939	nucleotide phosphorylation	16/1038	90/14104	0.000799487	0.0334498	0.029554	Prkaa1/Entpd5/Gck/Mlxipl/Aldoc/Khk/Galt/Pklr/Pfkfb2/Pkm/Myc/Prkag2/Ppara/Slc4a4/Aldob/Ak5	16
GO:0009991	response to extracellular stimulus	38/1038	302/14104	0.000803697	0.0334498	0.029554	Akt1/Prkaa1/Foxa2/Srebf2/Usf2/Bbs2/Bbs4/Gck/Atg14/Nfe2l2/Wdr45/Scnn1b/Vdr/Nr4a2/Aacs/Bcas3/Sesn3/Serpina7/Mapk3/Adora2b/Pcsk1n/Kank2/Prkd1/Klf10/Prkag2/Pyy/Itga6/Ppara/Folr1/Angptl4/Ntrk1/Gcgr/Fes/Nuak1/Bmf/Sct/Acvr1c/Snai2	38
GO:0003002	regionalization	33/1038	251/14104	0.000815067	0.0336449	0.0297264	Foxa2/Bmpr1a/Pcsk6/Ets2/Ski/Ldb1/Tulp3/Robo1/Pax6/Ssbp3/Rarg/Hes6/Acvr1/Bmpr1b/Mnx1/Kdm2b/Tshz1/Lhx1/Mllt3/Grem2/Hes1/Isl1/Cdon/Celsr1/Wls/Cdx4/Bhlhe40/Lrp5/Nbl1/Tbx3/Meox2/Smad6/Hey1	33
GO:0043434	response to peptide hormone	36/1038	282/14104	0.000837508	0.0342902	0.0302965	Akt1/Prkaa1/Adcy6/Akt2/Jak2/Irs1/Insig1/Capn1/Lpin1/Gck/Sorbs1/Nfe2l2/Stat6/Stat5a/Grb14/Nr4a2/Prkca/Prkcz/Sesn3/Slc27a1/Adora2b/Khk/Akt3/Pklr/Shc1/Pid1/Pkm/Inpp5k/Ptpn11/Ppara/Agt/Mgarp/Aldob/Ceacam1/Gcgr/Acvr1c	36
GO:0090278	negative regulation of peptide hormone secretion	11/1038	50/14104	0.000845076	0.034321	0.0303237	Ucp2/Irs1/Pim3/Ppp3ca/Madd/Pde4c/Hadh/Fkbp1b/Kalrn/Ptpn11/Acvr1c	11
GO:0017015	regulation of transforming growth factor beta receptor signaling pathway	18/1038	108/14104	0.000858969	0.0346061	0.0305757	Smurf1/Smurf2/Ski/Lrp1/Dand5/Zfp703/Prdm16/Chst11/Ppara/Skil/Furin/Folr1/Cidea/Wfikkn2/Pbld1/Bambi/Smad7/Smad6	18
GO:0071331	cellular response to hexose stimulus	19/1038	117/14104	0.000866531	0.0346337	0.0306001	Prkaa1/Foxa2/Ucp2/Gpx1/Lrp1/Pim3/Pdx1/Ppp3ca/Aacs/Pde4c/Sybu/Mlxipl/Trpm4/Lin28a/Fkbp1b/Nr1d1/Lrp5/Aqp4/Ano1	19
GO:0042310	vasoconstriction	14/1038	74/14104	0.000885206	0.035038	0.0309573	Akt1/Bbs2/Cacna1c/Scnn1b/Trpm4/Snta1/Shc1/Pde5a/Agt/Avpr1a/Edn2/Cacna1g/Htr1d/Smad6	14
GO:1903580	positive regulation of ATP metabolic process	8/1038	29/14104	0.000890562	0.035038	0.0309573	Prkaa1/Entpd5/Gck/Mlxipl/Pid1/Myc/Ppara/Slc4a4	8
GO:0046888	negative regulation of hormone secretion	13/1038	66/14104	0.000902932	0.0350651	0.0309812	Ucp2/Irs1/Adora1/Pim3/Ppp3ca/Madd/Pde4c/Hadh/Fkbp1b/Kalrn/Ptpn11/Acvr1c/Edn2	13
GO:0015749	monosaccharide transmembrane transport	16/1038	91/14104	0.000905175	0.0350651	0.0309812	Akt1/Akt2/Irs1/Sorbs1/Nfe2l2/Slc25a27/Slc2a2/Prkca/Slc27a1/Pid1/Pea15a/Inpp5k/Myc/Fabp5/Ptpn11/Slc2a3	16
GO:0006090	pyruvate metabolic process	17/1038	100/14104	0.000941319	0.0354077	0.0312839	Prkaa1/Entpd5/Gck/Me1/Mlxipl/Aldoc/Khk/Galt/Pklr/Pfkfb2/Pkm/Pdk1/Myc/Prkag2/Ppara/Slc4a4/Aldob	17
GO:0090277	positive regulation of peptide hormone secretion	17/1038	100/14104	0.000941319	0.0354077	0.0312839	Slc30a8/Jak2/Irs1/Lrp1/Gck/Gipr/Pdx1/Aacs/Pax6/Sybu/Trpm4/Pfkfb2/Glp1r/Isl1/Nlgn2/Sct/Ano1	17
GO:0030855	epithelial cell differentiation	54/1038	476/14104	0.000942937	0.0354077	0.0312839	Foxa2/Mtss1/Jmjd1c/Irf6/Jag2/Cdkn1b/Cep63/Foxp4/Gpx1/Rdx/Rilpl2/Stat5a/Pdx1/Cdhr2/Cux1/Vdr/Pax6/Myo9a/Rarg/Camsap3/Rxra/Zfp703/Tmod1/Acvr1/F11r/Vegfa/Ptprs/Tnfrsf1a/Lhx1/Thra/Pde2a/Hes1/Pphln1/St14/Lor/Fzd7/Agt/Skil/Ntrk3/Txnip/Ceacam1/Ntrk1/Ovol1/Pou3f1/Grhl1/Id1/Fzd1/Tbx3/Atoh8/Id2/Id3/Hpse/Hey1/Cdh23	54
GO:0031998	regulation of fatty acid beta-oxidation	6/1038	17/14104	0.000956183	0.0354077	0.0312839	Akt1/Akt2/Irs1/Lonp2/Abcd2/Cnr1	6
GO:0035725	sodium ion transmembrane transport	18/1038	109/14104	0.000959704	0.0354077	0.0312839	Ywhah/Klhl24/Fxyd6/Scnn1b/Atp2b4/Trpm4/Snta1/Slc6a6/Hcn4/Neto2/Scn9a/Atp1a1/Wnk2/Scnn1g/Slc4a4/Slc6a15/Scnn1a/Fxyd3	18
GO:1903844	regulation of cellular response to transforming growth factor beta stimulus	18/1038	109/14104	0.000959704	0.0354077	0.0312839	Smurf1/Smurf2/Ski/Lrp1/Dand5/Zfp703/Prdm16/Chst11/Ppara/Skil/Furin/Folr1/Cidea/Wfikkn2/Pbld1/Bambi/Smad7/Smad6	18
GO:0071326	cellular response to monosaccharide stimulus	19/1038	118/14104	0.000963236	0.0354077	0.0312839	Prkaa1/Foxa2/Ucp2/Gpx1/Lrp1/Pim3/Pdx1/Ppp3ca/Aacs/Pde4c/Sybu/Mlxipl/Trpm4/Lin28a/Fkbp1b/Nr1d1/Lrp5/Aqp4/Ano1	19
GO:0016053	organic acid biosynthetic process	30/1038	224/14104	0.0010223	0.0370451	0.0327306	Prkaa1/Mthfd1/Erlin2/Uros/Insig1/Elovl5/Nr1h2/Scd2/Csad/Acsl3/Mid1ip1/Acss2/Tha1/Atp2b4/Mlxipl/Plp1/Pklr/Pkm/Nr1d1/Acly/Fabp5/Prkag2/Abcd2/Agt/Ceacam1/Nags/Avpr1a/Alox5ap/Edn2/Apoa5	30
GO:0034219	carbohydrate transmembrane transport	16/1038	92/14104	0.00102249	0.0370451	0.0327306	Akt1/Akt2/Irs1/Sorbs1/Nfe2l2/Slc25a27/Slc2a2/Prkca/Slc27a1/Pid1/Pea15a/Inpp5k/Myc/Fabp5/Ptpn11/Slc2a3	16
GO:0042180	cellular ketone metabolic process	25/1038	175/14104	0.00103901	0.0373747	0.0330218	Akt1/Akt2/Erlin2/Irs1/Insig1/Elovl5/Coq5/Nr1h2/Scnn1b/Mid1ip1/Atp2b4/Mlxipl/Lonp2/Kdsr/Pdk1/Nr1d1/Fabp5/Prkag2/Abcd2/Ppara/Agt/Ceacam1/Avpr1a/Cnr1/Apoa5	25
GO:0006109	regulation of carbohydrate metabolic process	23/1038	156/14104	0.0010525	0.0375913	0.0332132	Akt1/Prkaa1/Foxa2/Akt2/Ap2a1/Irs1/Entpd5/Gck/Sorbs1/Mlxipl/Adora2b/Khk/Pfkfb2/Pdk1/Ppp1r3c/Inpp5k/Myc/Prkag2/Rorc/Ppara/Slc4a4/Gcgr/Slc35b4	23
GO:1901888	regulation of cell junction assembly	26/1038	185/14104	0.00106461	0.0377563	0.0333589	Clstn1/Slk/Amigo1/Lrp1/Negr1/Ldb1/Phldb2/Prkca/Bcas3/Camsap3/F11r/Vegfa/Epha7/Ptprs/Lrfn4/Grin1/Cux2/Ptpn11/Nlgn2/Agt/Ntrk3/Ntrk1/Lingo4/Slitrk1/Fzd1/Snai2	26
GO:0046031	ADP metabolic process	15/1038	84/14104	0.00109833	0.0386798	0.0341749	Prkaa1/Entpd5/Gck/Mlxipl/Aldoc/Khk/Galt/Pklr/Pfkfb2/Pkm/Myc/Prkag2/Ppara/Slc4a4/Aldob	15
GO:0010043	response to zinc ion	8/1038	30/14104	0.00113703	0.0397646	0.0351334	Slc30a8/Slc30a1/Crip1/Khk/Mt2/Mt1/Aldob/Glra1	8
GO:0060047	heart contraction	27/1038	196/14104	0.00117004	0.0400775	0.0354098	Jak2/Gpx1/Cacna1c/Adora1/Rps6ka2/Pebp1/Prkca/Atp2b4/Rgs2/Trpm4/Snta1/Glp1r/Fkbp1b/Hcn4/Thra/Atp1a1/Th/S100a1/Isl1/Pde5a/Agt/Dmpk/Cacna2d2/Avpr1a/Edn2/Cacna1g/Smad7	27
GO:1903522	regulation of blood circulation	28/1038	206/14104	0.00117963	0.0400775	0.0354098	Akt1/Jak2/Cacna1c/Adora1/Pebp1/Prkca/Atp2b4/Rgs2/Trpm4/Snta1/Shc1/Glp1r/Fkbp1b/Hcn4/Thra/Atp1a1/Th/S100a1/Isl1/Pde5a/Agt/Dmpk/Cacna2d2/Avpr1a/Edn2/Cacna1g/Smad7/Smad6	28
GO:0043467	regulation of generation of precursor metabolites and energy	19/1038	120/14104	0.00118461	0.0400775	0.0354098	Akt1/Prkaa1/Akt2/Cox7a2l/Irs1/Entpd5/Gck/Sorbs1/Mlxipl/Khk/Ppp1r3c/Inpp5k/Myc/Pde2a/Prdm16/Prkag2/Ppara/Slc4a4/Gcgr	19
GO:0007179	transforming growth factor beta receptor signaling pathway	24/1038	167/14104	0.00119218	0.0400775	0.0354098	Smurf1/Smurf2/Ski/Lrp1/Dand5/Zfp703/Acvr1/Bmpr1b/Arrb2/Zmiz1/Prdm16/Chst11/Ppara/Skil/Furin/Folr1/Cidea/Wfikkn2/Pbld1/Bambi/Acvr1c/Smad7/Smad9/Smad6	24
GO:0002792	negative regulation of peptide secretion	11/1038	52/14104	0.00119373	0.0400775	0.0354098	Ucp2/Irs1/Pim3/Ppp3ca/Madd/Pde4c/Hadh/Fkbp1b/Kalrn/Ptpn11/Acvr1c	11
GO:0046324	regulation of glucose import	11/1038	52/14104	0.00119373	0.0400775	0.0354098	Akt1/Akt2/Irs1/Sorbs1/Nfe2l2/Slc25a27/Prkca/Pid1/Pea15a/Myc/Ptpn11	11
GO:0051952	regulation of amine transport	15/1038	85/14104	0.0012449	0.0412773	0.0364699	Slc43a2/Adora1/Gck/Sv2a/Rgs2/Adora2b/Syt11/Syt7/Syt9/Agt/Chrna3/Avpr1a/Syt12/Syt17/Cnr1	15
GO:0006935	chemotaxis	49/1038	427/14104	0.00124809	0.0412773	0.0364699	Slc37a4/Akt2/Coro1b/Ablim1/Pikfyve/Lrp1/Lgi1/Sema4b/Sbds/Robo1/Prkca/Efcab1/Abcc1/Pax6/Itga2/Mapk3/Trpm4/Bmpr1b/Mnx1/Vegfa/Ptprm/Epha7/Vstm2l/Arrb2/Lhx1/Prkd1/L1cam/Plekhg5/Kalrn/Unc5b/Efnb2/Isl1/Boc/Matn2/Cdh4/Sema6a/Rtn4rl1/Ntrk3/Lpar1/Unc5c/Ntrk1/Nbl1/Pdgfd/Fes/Lbp/Ngfr/Edn2/Snai2/Unc5d	49
GO:0072330	monocarboxylic acid biosynthetic process	23/1038	158/14104	0.00125406	0.0412773	0.0364699	Prkaa1/Erlin2/Insig1/Elovl5/Nr1h2/Scd2/Acsl3/Mid1ip1/Acss2/Mlxipl/Plp1/Pklr/Pkm/Nr1d1/Acly/Fabp5/Prkag2/Abcd2/Agt/Ceacam1/Avpr1a/Edn2/Apoa5	23
GO:0019932	second-messenger-mediated signaling	30/1038	227/14104	0.0012671	0.0414358	0.0366099	Prkaa1/Rcan2/Gck/Pebp1/Gipr/Pdx1/Ppp3ca/Atp2b4/Adora2b/Rasd1/Trpm4/Vegfa/Glp1r/Fkbp1b/Rit2/L1cam/Pde2a/Itpr1/Mt2/Mt1/Chp2/Pde5a/Defb1/Lpar1/Ceacam1/Dmpk/Avpr1a/Adcy2/Sct/Edn2	30
GO:0010975	regulation of neuron projection development	54/1038	483/14104	0.00131616	0.0425881	0.037628	Akt1/Parp6/Adcy6/Ap2a1/Tenm3/Ywhah/Rufy3/Amigo1/Lrp1/Negr1/Sema4b/Nfe2l2/Ppp3ca/Cux1/Robo1/Pax6/Rgs2/Vegfa/Epha7/Ptprs/Fkbp1b/Rit2/Enc1/Ulk4/Prkd1/L1cam/Kalrn/Hes1/Grin1/Itpr1/Cux2/Aatk/Efnb2/Mylip/Itga6/Cdh4/Agt/Skil/Sema6a/Rtn4rl1/Ntrk3/Serpinf1/Lpar1/Sez6/Ntrk1/Slitrk1/Srcin1/Kndc1/Fes/Id1/Chrna3/Fzd1/Ngfr/Cnr1	54
GO:0071417	cellular response to organonitrogen compound	51/1038	450/14104	0.00131925	0.0425881	0.037628	Akt1/Prkaa1/Adcy6/Akt2/Jak2/Irs1/Insig1/Lpin1/Amigo1/Lrp1/Gck/Sorbs1/Nfe2l2/Stat6/Stat5a/Dnmt3a/Palm/Grb14/Nr4a2/Prkca/Atp2b4/Abcc1/Prkcz/Sesn3/Itpr3/Slc27a1/Mapk3/Trpm4/Akt3/Ctnna1/Pklr/Shc1/Pid1/Pkm/Inpp5k/Hcn4/Pde2a/Dnmt3b/Itpr1/Ptpn11/Agt/Folr1/Mgarp/Ceacam1/Gcgr/Pdgfd/Ngfr/Igfbp5/Glra1/Ano1/Htr1d	51
GO:0031667	response to nutrient levels	35/1038	279/14104	0.0013375	0.042622	0.037658	Akt1/Prkaa1/Foxa2/Srebf2/Usf2/Bbs2/Bbs4/Gck/Atg14/Nfe2l2/Wdr45/Scnn1b/Vdr/Aacs/Bcas3/Sesn3/Serpina7/Mapk3/Pcsk1n/Kank2/Prkd1/Klf10/Prkag2/Pyy/Ppara/Folr1/Angptl4/Ntrk1/Gcgr/Fes/Nuak1/Bmf/Sct/Acvr1c/Snai2	35
GO:0050890	cognition	35/1038	279/14104	0.0013375	0.042622	0.037658	Nipbl/Cacna1c/Vdac1/Adora1/Meis2/Rcan2/Sobp/Nr4a2/Prkca/Pax6/Slc12a5/Dcdc2a/Prkcz/Itpr3/Syt11/Glp1r/Foxo6/Ddhd2/Nrxn2/Thra/Kalrn/Grin1/Cux2/Th/Ap1s2/Jph3/Pde5a/Agt/Serpinf1/Ntrk1/Shank1/Ptchd1/Calb1/Sct/Cnr1	35
GO:0051969	regulation of transmission of nerve impulse	6/1038	18/14104	0.00134569	0.042622	0.037658	Itga2/Agt/Avpr1a/Kcnc4/Glra1/Chrnb4	6
GO:0010827	regulation of glucose transmembrane transport	13/1038	69/14104	0.00139031	0.0437599	0.0386634	Akt1/Akt2/Irs1/Sorbs1/Nfe2l2/Slc25a27/Prkca/Pid1/Pea15a/Inpp5k/Myc/Fabp5/Ptpn11	13
GO:0001655	urogenital system development	37/1038	301/14104	0.00143274	0.0448152	0.0395958	Mtss1/Sgpl1/Cdkn1b/Pkd1/Cep290/Stat5a/Hdac5/Cux1/Robo1/Bcl2l11/Rarg/Pkhd1/Rxra/Cc2d2a/Acvr1/Lin28a/Vegfa/Epha7/Lzts2/Kank2/Myc/Lhx1/Hes1/Efnb2/Id4/Enpep/Agt/Serpinf1/Ovol1/Pdgfd/Calb1/Smad7/Id2/Id3/Smad9/Smad6/Hey1	37
GO:1904951	positive regulation of establishment of protein localization	36/1038	291/14104	0.00147445	0.0458353	0.040497	Zdhhc2/Prkaa1/B3gat3/Slc30a8/Akt2/Jak2/Rufy3/Lrp1/Gck/Nr1h2/Cep290/Gipr/Pdx1/Acsl3/Aacs/Zpr1/Bcas3/Prkcz/Sybu/Atp2c1/Hyal2/Trpm4/Pfkfb2/Glp1r/Crebrf/A1cf/Tnfrsf1a/Ubr5/Mtcl1/Prkd1/Isl1/Nlgn2/Wls/Chp2/Ano1/Prr5l	36
GO:0032024	positive regulation of insulin secretion	14/1038	78/14104	0.00151021	0.0463146	0.0409205	Slc30a8/Jak2/Lrp1/Gck/Gipr/Pdx1/Aacs/Sybu/Trpm4/Pfkfb2/Glp1r/Isl1/Nlgn2/Ano1	14
GO:0060395	SMAD protein signal transduction	14/1038	78/14104	0.00151021	0.0463146	0.0409205	Jak2/Bmpr1a/Ski/Lrp1/Jade2/Btbd11/Zmiz1/Nup93/Pbld1/Smad7/Atoh8/Smad9/Gdf10/Smad6	14
GO:0010038	response to metal ion	32/1038	250/14104	0.00151746	0.0463146	0.0409205	Akt1/Prkaa1/Foxa2/Slc30a8/Cdkn1b/Slc40a1/Nfe2l2/Gipr/Slc30a1/Ppp3ca/Crip1/Slc25a13/Itpr3/Mapk3/Khk/Syt11/Pklr/Syt7/Syt9/Anxa11/Mt2/Mt1/Chp2/Aldob/Cybrd1/Alox5ap/Syt12/Syt17/Glra1/Cacna1g/Cpne4/Id2	32
GO:0098815	modulation of excitatory postsynaptic potential	10/1038	46/14104	0.00158616	0.047592	0.0420491	Celf4/Prkcz/Tmem25/Tmem108/Grin1/Cux2/Nlgn2/Shank1/Dmpk/Ngfr	10
GO:0009135	purine nucleoside diphosphate metabolic process	15/1038	87/14104	0.00158766	0.047592	0.0420491	Prkaa1/Entpd5/Gck/Mlxipl/Aldoc/Khk/Galt/Pklr/Pfkfb2/Pkm/Myc/Prkag2/Ppara/Slc4a4/Aldob	15
GO:0009179	purine ribonucleoside diphosphate metabolic process	15/1038	87/14104	0.00158766	0.047592	0.0420491	Prkaa1/Entpd5/Gck/Mlxipl/Aldoc/Khk/Galt/Pklr/Pfkfb2/Pkm/Myc/Prkag2/Ppara/Slc4a4/Aldob	15
GO:0007611	learning or memory	32/1038	251/14104	0.00162009	0.048232	0.0426146	Cacna1c/Vdac1/Meis2/Rcan2/Nr4a2/Prkca/Pax6/Slc12a5/Dcdc2a/Prkcz/Itpr3/Syt11/Glp1r/Foxo6/Ddhd2/Nrxn2/Thra/Kalrn/Grin1/Cux2/Th/Ap1s2/Jph3/Pde5a/Agt/Serpinf1/Ntrk1/Shank1/Ptchd1/Calb1/Sct/Cnr1	32
GO:0044706	multi-multicellular organism process	18/1038	114/14104	0.00162817	0.048232	0.0426146	Akt1/Smurf2/Stat5a/Vdr/H2-Q2/Rxra/Mapk3/Ddr1/Ddo/Vegfa/A1cf/Kalrn/Emp2/Tppp3/Avpr1a/Igfbp5/Acvr1c/Abcg2	18
GO:0045725	positive regulation of glycogen biosynthetic process	5/1038	13/14104	0.00166935	0.0491629	0.0434371	Akt1/Akt2/Irs1/Gck/Sorbs1	5
GO:0005979	regulation of glycogen biosynthetic process	7/1038	25/14104	0.00169703	0.04922	0.0434875	Akt1/Akt2/Irs1/Gck/Sorbs1/Ppp1r3c/Inpp5k	7
GO:0010962	regulation of glucan biosynthetic process	7/1038	25/14104	0.00169703	0.04922	0.0434875	Akt1/Akt2/Irs1/Gck/Sorbs1/Ppp1r3c/Inpp5k	7
GO:0046887	positive regulation of hormone secretion	20/1038	133/14104	0.00170386	0.04922	0.0434875	Slc30a8/Jak2/Irs1/Lrp1/Gck/Gipr/Pdx1/Vdr/Aacs/Pax6/Sybu/Trpm4/Pfkfb2/Glp1r/Isl1/Ptpn11/Nlgn2/Sct/Edn2/Ano1	20
GO:0007178	transmembrane receptor protein serine/threonine kinase signaling pathway	37/1038	304/14104	0.00171039	0.04922	0.0434875	Jak2/Bmpr1a/Smurf1/Smurf2/Ski/Lrp1/Dand5/Mapk3/Zfp703/Acvr1/Bmpr1b/Arrb2/Jade2/Btbd11/Zmiz1/Prdm16/Grem2/Hes1/Chst11/Ppara/Nup93/Skil/Furin/Folr1/Cidea/Nbl1/Wfikkn2/Id1/Pbld1/Fzd1/Bambi/Acvr1c/Smad7/Atoh8/Smad9/Gdf10/Smad6	37
GO:0072503	cellular divalent inorganic cation homeostasis	42/1038	358/14104	0.00177727	0.0508541	0.0449313	Gtf2i/Slc37a4/Slc30a8/Clstn1/Jak2/Cacna1c/Pkd1/Lrp1/Gck/Lime1/Sv2a/Gipr/Slc25a27/Slc30a1/Vdr/Prkca/Atp2b4/Itpr3/Atp2c1/Pkhd1/Jak3/Trpm4/Glp1r/Grin2d/Fkbp1b/Kcnk3/Prkd1/Grin1/Itpr1/Jph3/Mt2/Ryr3/Mt1/Tmem64/Agt/Lpar1/Dmpk/Calb1/Avpr1a/Edn2/Cacna1g/Cdh23	42
GO:0003151	outflow tract morphogenesis	13/1038	71/14104	0.00182346	0.0513589	0.0453773	Nipbl/Bmpr1a/Robo1/Vegfa/Hes1/Isl1/Folr1/Dhrs3/Fzd1/Tbx3/Eln/Smad6/Hey1	13
GO:0006112	energy reserve metabolic process	13/1038	71/14104	0.00182346	0.0513589	0.0453773	Akt1/Slc37a4/Akt2/Irs1/Gck/Ppp1r1a/Sorbs1/Khk/Ppp1r3c/Inpp5k/Nr1d1/Prkag2/Gcgr	13
GO:0051960	regulation of nervous system development	51/1038	457/14104	0.00184012	0.0513589	0.0453773	Akt1/Parp6/Clstn1/Bmpr1a/Ywhah/Rufy3/Lpin1/Ski/Amigo1/Lrp1/Sema4b/Ppp3ca/Cux1/Robo1/Prkca/Zpr1/Pax6/Rarg/Rxra/Jam2/Hes6/Ctnna1/Lin28a/Vegfa/Epha7/Ptprs/Myc/Ctdsp1/Jade2/Nr1d1/L1cam/Kalrn/Hes1/Cux2/Aatk/Lingo1/Nlgn2/Id4/Cdh4/Skil/Sema6a/Ntrk3/Serpinf1/Bhlhe40/Ntrk1/Lingo4/Slitrk1/Id1/Ngfr/Id2/Hey1	51
GO:0043576	regulation of respiratory gaseous exchange	6/1038	19/14104	0.0018455	0.0513589	0.0453773	Adora1/Pbx3/Nr4a2/Grin1/Nlgn2/Glra1	6
GO:0050808	synapse organization	48/1038	424/14104	0.0018459	0.0513589	0.0453773	Zdhhc2/Snx27/Dgkz/Filip1/Malat1/Clstn1/Taok2/Cabp1/Amigo1/Pfn2/Negr1/Erc2/Sorbs1/Palm/Prkca/Sybu/Rims3/Arhgef9/Snta1/Epha7/Ptprs/Tmem108/Nrxn2/L1cam/Lrfn4/Kalrn/Grin1/Cux2/Dok7/Tmeff1/Efnb2/Sez6l/Nlgn2/Ky/Shisa6/Ntrk3/Pdzrn3/Sez6/Ntrk1/Shank1/Lingo4/Slitrk1/Srcin1/Dmpk/Cacna2d2/Rph3a/Fzd1/Unc13c	48
GO:0055088	lipid homeostasis	20/1038	134/14104	0.00186783	0.0514009	0.0454144	Prkaa1/Slc37a4/Srebf2/Usf2/Insig1/Adora1/Nr1d2/Adck1/Gck/Nr1h2/Slc25a27/Mlxipl/Abca1/Nr1d1/Tlcd1/Ldlrap1/Mylip/Angptl4/Lrp5/Apoa5	20
GO:1903531	negative regulation of secretion by cell	20/1038	134/14104	0.00186783	0.0514009	0.0454144	Maob/Ucp2/Irs1/Adora1/Gck/Pim3/Slc30a1/Ppp3ca/Madd/Pde4c/Syt11/Hadh/Fkbp1b/Tnfrsf1a/Kalrn/Ptpn11/Srcin1/Acvr1c/Edn2/Cnr1	20
GO:0060443	mammary gland morphogenesis	10/1038	47/14104	0.00188436	0.0515742	0.0455675	Btrc/Capn1/Stat6/Stat5a/Robo1/Vdr/Ddr1/Lrp5/Tbx3/Igfbp5	10
GO:0046394	carboxylic acid biosynthetic process	29/1038	223/14104	0.00193922	0.0527887	0.0466406	Prkaa1/Mthfd1/Erlin2/Uros/Insig1/Elovl5/Nr1h2/Scd2/Acsl3/Mid1ip1/Acss2/Tha1/Atp2b4/Mlxipl/Plp1/Pklr/Pkm/Nr1d1/Acly/Fabp5/Prkag2/Abcd2/Agt/Ceacam1/Nags/Avpr1a/Alox5ap/Edn2/Apoa5	29
GO:0090092	regulation of transmembrane receptor protein serine/threonine kinase signaling pathway	27/1038	203/14104	0.00197039	0.0533489	0.0471355	Jak2/Bmpr1a/Smurf1/Smurf2/Ski/Lrp1/Dand5/Zfp703/Acvr1/Prdm16/Grem2/Hes1/Chst11/Ppara/Nup93/Skil/Furin/Folr1/Cidea/Nbl1/Wfikkn2/Pbld1/Fzd1/Bambi/Smad7/Gdf10/Smad6	27
GO:0098656	anion transmembrane transport	21/1038	145/14104	0.00213125	0.0573956	0.0507109	Slc7a8/Slc37a4/Slc43a2/Vdac1/Slc12a9/Prkca/Abcc1/Slc12a5/Rgs2/Slc25a13/Slc27a1/Slc20a2/Ank/Myc/Slc25a10/Abcc3/Agt/Folr1/Slc35b4/Glra1/Ano1	21
GO:0016052	carbohydrate catabolic process	18/1038	117/14104	0.00219263	0.0586504	0.0518196	Prkaa1/Entpd5/Gck/Mlxipl/Aldoc/Khk/Galt/Pklr/Pfkfb2/Pkm/Ppp1r3c/Myc/Prkag2/Ppara/Slc4a4/Aldob/Lrp5/Neu3	18
GO:0032885	regulation of polysaccharide biosynthetic process	8/1038	33/14104	0.00221484	0.0586504	0.0518196	Akt1/Akt2/Ap2a1/Irs1/Gck/Sorbs1/Ppp1r3c/Inpp5k	8
GO:0035176	social behavior	10/1038	48/14104	0.00222622	0.0586504	0.0518196	Bbs4/Vps13a/Ulk4/Nrxn2/Kalrn/Grin1/Nlgn2/Shank1/Ptchd1/Avpr1a	10
GO:0051703	biological process involved in intraspecies interaction between organisms	10/1038	48/14104	0.00222622	0.0586504	0.0518196	Bbs4/Vps13a/Ulk4/Nrxn2/Kalrn/Grin1/Nlgn2/Shank1/Ptchd1/Avpr1a	10
GO:0042552	myelination	20/1038	136/14104	0.00223608	0.0586504	0.0518196	Akt1/Akt2/Serinc5/Pikfyve/Tspan2/Lpin1/Ski/Amigo1/Adam22/Zpr1/Rarg/Rxra/Plp1/Jam2/Ulk4/Abcd2/Id4/Ntrk3/Pou3f1/Ngfr	20
GO:0003015	heart process	27/1038	205/14104	0.00227138	0.0592678	0.0523651	Jak2/Gpx1/Cacna1c/Adora1/Rps6ka2/Pebp1/Prkca/Atp2b4/Rgs2/Trpm4/Snta1/Glp1r/Fkbp1b/Hcn4/Thra/Atp1a1/Th/S100a1/Isl1/Pde5a/Agt/Dmpk/Cacna2d2/Avpr1a/Edn2/Cacna1g/Smad7	27
GO:0070875	positive regulation of glycogen metabolic process	5/1038	14/14104	0.00244061	0.0633553	0.0559765	Akt1/Akt2/Irs1/Gck/Sorbs1	5
GO:0046676	negative regulation of insulin secretion	9/1038	41/14104	0.00250459	0.064218	0.0567387	Ucp2/Irs1/Pim3/Ppp3ca/Pde4c/Hadh/Fkbp1b/Ptpn11/Acvr1c	9
GO:0046323	glucose import	12/1038	65/14104	0.00250749	0.064218	0.0567387	Akt1/Akt2/Irs1/Sorbs1/Nfe2l2/Slc25a27/Prkca/Slc27a1/Pid1/Pea15a/Myc/Ptpn11	12
GO:0050729	positive regulation of inflammatory response	16/1038	100/14104	0.0025121	0.064218	0.0567387	Jak2/Cdk19/Stat5a/Prkca/Abcc1/Itga2/Hyal2/Adora2b/Tnfrsf1a/Nfkbia/Pde2a/Pde5a/Tnfrsf11a/Lbp/Alox5ap/Cnr1	16
GO:0051051	negative regulation of transport	46/1038	409/14104	0.00258365	0.0657134	0.05806	Akt1/Snx27/Maob/Akt2/Srebf2/Ucp2/Irs1/Cabp1/Slc43a2/Insig1/Vdac1/Adora1/Pxk/Gck/Nr1h2/Pim3/Necab2/Ube2j1/Slc30a1/Ppp3ca/Madd/Prkca/Rgs2/Pde4c/Pkig/Syt11/Hadh/Pid1/Pea15a/Fkbp1b/Inpp5k/Pkdcc/Tnfrsf1a/Myc/Kalrn/Hes1/Fabp5/Wnk2/Ptpn11/Srcin1/Neu3/Sct/Acvr1c/Edn2/Cnr1/Abcg2	46
GO:0031668	cellular response to extracellular stimulus	26/1038	197/14104	0.00263413	0.0664089	0.0586745	Prkaa1/Foxa2/Srebf2/Usf2/Gck/Atg14/Nfe2l2/Wdr45/Vdr/Nr4a2/Sesn3/Mapk3/Adora2b/Kank2/Prkd1/Klf10/Prkag2/Itga6/Ppara/Folr1/Angptl4/Gcgr/Fes/Nuak1/Bmf/Snai2	26
GO:0043542	endothelial cell migration	25/1038	187/14104	0.00264536	0.0664089	0.0586745	Akt1/Coro1b/Gpx1/Nfe2l2/Stat5a/Hdac5/Robo1/Prkca/Atp2b4/Bcas3/Adora2b/Akt3/Vegfa/Ptprm/Prkd1/Plekhg5/Efnb2/Emp2/Agt/Serpinf1/Ceacam1/Edn2/Snai2/Atoh8/Meox2	25
GO:0007272	ensheathment of neurons	20/1038	138/14104	0.00266374	0.0664089	0.0586745	Akt1/Akt2/Serinc5/Pikfyve/Tspan2/Lpin1/Ski/Amigo1/Adam22/Zpr1/Rarg/Rxra/Plp1/Jam2/Ulk4/Abcd2/Id4/Ntrk3/Pou3f1/Ngfr	20
GO:0008366	axon ensheathment	20/1038	138/14104	0.00266374	0.0664089	0.0586745	Akt1/Akt2/Serinc5/Pikfyve/Tspan2/Lpin1/Ski/Amigo1/Adam22/Zpr1/Rarg/Rxra/Plp1/Jam2/Ulk4/Abcd2/Id4/Ntrk3/Pou3f1/Ngfr	20
GO:0031063	regulation of histone deacetylation	7/1038	27/14104	0.00275458	0.0674027	0.0595525	Nipbl/Akap8l/Lpin1/Bcl6/Vegfa/Prkd1/Jdp2	7
GO:0031670	cellular response to nutrient	7/1038	27/14104	0.00275458	0.0674027	0.0595525	Foxa2/Usf2/Vdr/Kank2/Folr1/Fes/Snai2	7
GO:0090312	positive regulation of protein deacetylation	7/1038	27/14104	0.00275458	0.0674027	0.0595525	Nipbl/Akap8l/Lpin1/Bcl6/Vegfa/Prkd1/Jdp2	7
GO:0006874	cellular calcium ion homeostasis	39/1038	334/14104	0.00276475	0.0674027	0.0595525	Gtf2i/Slc37a4/Clstn1/Jak2/Cacna1c/Pkd1/Lrp1/Gck/Lime1/Sv2a/Gipr/Slc25a27/Slc30a1/Vdr/Prkca/Atp2b4/Itpr3/Atp2c1/Pkhd1/Jak3/Trpm4/Glp1r/Grin2d/Fkbp1b/Kcnk3/Prkd1/Grin1/Itpr1/Jph3/Ryr3/Tmem64/Agt/Lpar1/Dmpk/Calb1/Avpr1a/Edn2/Cacna1g/Cdh23	39
GO:0014066	regulation of phosphatidylinositol 3-kinase signaling	14/1038	83/14104	0.00277052	0.0674027	0.0595525	Maz/Jak2/Entpd5/Lime1/Vegfa/Fbxl2/Unc5b/Pik3ip1/Agt/Ntrk3/Ceacam1/Ntrk1/Pdgfd/Prr5l	14
GO:0030278	regulation of ossification	16/1038	101/14104	0.0027862	0.0674582	0.0596015	Nipbl/Bmpr1a/Smurf1/Vdr/Mapk3/Trpm4/Acvr1/Bmpr1b/Ank/Pkdcc/Bcor/Ptpn11/Dhrs3/Smad7/Dlk1/Smad6	16
GO:0071560	cellular response to transforming growth factor beta stimulus	26/1038	198/14104	0.00282625	0.0681005	0.0601691	Smurf1/Smurf2/Ski/Lrp1/Dand5/Hyal2/Zfp703/Acvr1/Bmpr1b/Arrb2/Zmiz1/Prdm16/Chst11/Ppara/Skil/Furin/Folr1/Cidea/Pdgfd/Wfikkn2/Pbld1/Bambi/Acvr1c/Smad7/Smad9/Smad6	26
GO:0007589	body fluid secretion	12/1038	66/14104	0.00286406	0.0686828	0.0606835	Usf2/Adora1/Nr1h2/Stat5a/Scnn1b/Madd/Vdr/Ddr1/Vegfa/Kalrn/Aqp4/Sct	12
GO:0050768	negative regulation of neurogenesis	20/1038	139/14104	0.0029021	0.0692653	0.0611982	Bmpr1a/Ywhah/Rufy3/Ski/Sema4b/Ppp3ca/Ctnna1/Lin28a/Epha7/Ptprs/Ctdsp1/Nr1d1/Hes1/Aatk/Lingo1/Id4/Sema6a/Ntrk3/Id1/Id2	20
GO:0007423	sensory organ development	50/1038	456/14104	0.00291638	0.0692777	0.0612092	Nipbl/Jag2/Tenm3/Cdkn1b/Insig1/Cacna1c/Bbs4/Meis2/Celf4/Ski/Limk2/Bloc1s5/Sobp/Pbx3/Tulp3/Cep290/Rom1/Cux1/Meis3/Pax6/Hsf4/Bcl2l11/Rarg/Rxra/Mapk3/Cc2d2a/Ddr1/Tmod1/Bmpr1b/Vegfa/Ptprm/Kdm2b/Gpd2/Tshz1/Myc/Lhx1/Prdm16/Hes1/Th/Cebpd/Cdon/Ptpn11/Celsr1/Skil/Ntrk3/Lrp5/Col8a2/Calb1/Hey1/Cdh23	50
GO:0050673	epithelial cell proliferation	40/1038	346/14104	0.00293992	0.069509	0.0614136	Akt1/Wdr13/Mtss1/Irf6/Btrc/Bmpr1a/Cdkn1b/Gpx1/Stat6/Stat5a/Robo1/Vdr/Prkca/Pax6/Pkhd1/Adora2b/Akt3/Zfp703/Vegfa/Ptprm/Myc/Nr1d1/Prkd1/Hes1/Itpr1/Rap1gap/Efnb2/Isl1/Fzd7/Serpinf1/Ceacam1/Col8a2/Id1/Ngfr/Igfbp5/Snai2/Atoh8/Id2/Dlk1/Hey1	40
GO:0072507	divalent inorganic cation homeostasis	43/1038	379/14104	0.00298152	0.069882	0.0617431	Gtf2i/Slc37a4/Mtss1/Slc30a8/Clstn1/Jak2/Cacna1c/Pkd1/Lrp1/Gck/Lime1/Sv2a/Gipr/Slc25a27/Slc30a1/Vdr/Prkca/Atp2b4/Itpr3/Atp2c1/Pkhd1/Jak3/Trpm4/Glp1r/Grin2d/Fkbp1b/Kcnk3/Prkd1/Grin1/Itpr1/Jph3/Mt2/Ryr3/Mt1/Tmem64/Agt/Lpar1/Dmpk/Calb1/Avpr1a/Edn2/Cacna1g/Cdh23	43
GO:0060412	ventricular septum morphogenesis	9/1038	42/14104	0.00298344	0.069882	0.0617431	Bmpr1a/Robo1/Acvr1/Hes1/Fzd1/Tbx3/Smad7/Id2/Hey1	9
GO:0071692	protein localization to extracellular region	39/1038	336/14104	0.00307019	0.0715809	0.0632441	Foxa2/Slc30a8/Jak2/Ucp2/Irs1/Cacna1c/Lrp1/Gck/Nr1h2/Pim3/Gipr/Pdx1/Ppp3ca/Madd/Dand5/Aacs/Pde4c/Sybu/Trpm4/Abca1/Hadh/Pfkfb2/Glp1r/Fkbp1b/A1cf/Nr1d1/Syt7/Syt9/Isl1/Ptpn11/Nlgn2/Wls/Lrp5/Nbl1/Srcin1/Acvr1c/Cnr1/Olfm2/Ano1	39
GO:0031058	positive regulation of histone modification	15/1038	93/14104	0.00311969	0.0723998	0.0639676	Nipbl/Akap8l/Phf1/Lpin1/Slk/Bcl6/Mapk3/Vegfa/Auts2/Prkd1/Dnmt3b/Jdp2/Isl1/Rps6ka5/Snai2	15
GO:0010829	negative regulation of glucose transmembrane transport	6/1038	21/14104	0.00325084	0.0747544	0.066048	Prkca/Pid1/Pea15a/Inpp5k/Myc/Fabp5	6
GO:0045822	negative regulation of heart contraction	6/1038	21/14104	0.00325084	0.0747544	0.066048	Jak2/Adora1/Prkca/Fkbp1b/Atp1a1/Pde5a	6
GO:0019318	hexose metabolic process	27/1038	211/14104	0.00342056	0.0767649	0.0678243	Akt1/Prkaa1/Foxa2/Akt2/Irs1/Gck/Sorbs1/Pdx1/Pfkfb4/Adora2b/Khk/Galt/Pfkfb2/Gpd2/Pkm/Pdk1/Ppp1r3c/Inpp5k/Pofut2/Myc/Fabp5/Rorc/Ppara/Aldob/Gcgr/Lrp5/Slc35b4	27
GO:0051961	negative regulation of nervous system development	20/1038	141/14104	0.00343265	0.0767649	0.0678243	Bmpr1a/Ywhah/Rufy3/Ski/Sema4b/Ppp3ca/Ctnna1/Lin28a/Epha7/Ptprs/Ctdsp1/Nr1d1/Hes1/Aatk/Lingo1/Id4/Sema6a/Ntrk3/Id1/Id2	20
GO:0031290	retinal ganglion cell axon guidance	5/1038	15/14104	0.00344121	0.0767649	0.0678243	Bmpr1b/Vegfa/Ptprm/Epha7/Isl1	5
GO:0048569	post-embryonic animal organ development	5/1038	15/14104	0.00344121	0.0767649	0.0678243	Slc37a4/Jak2/Bcl2l11/Vegfa/Cdh23	5
GO:0007409	axonogenesis	44/1038	393/14104	0.00344395	0.0767649	0.0678243	Ablim1/Taok2/Rufy3/Amigo1/Lrp1/Lgi1/Sema4b/Robo1/Nr4a2/Prkca/Pax6/Bmpr1b/Mnx1/Vegfa/Ptprm/Epha7/Ptprs/Vstm2l/Auts2/Lhx1/L1cam/Kalrn/Grin1/Adarb1/Unc5b/Aatk/Efnb2/Isl1/Ptpn11/Boc/Matn2/Cdh4/Raph1/Skil/Tnn/Sema6a/Rtn4rl1/Ntrk3/Unc5c/Ntrk1/Slitrk1/Ngfr/Edn2/Unc5d	44
GO:0001667	ameboidal-type cell migration	42/1038	371/14104	0.00344622	0.0767649	0.0678243	Akt1/Sgpl1/Coro1b/Gpx1/Smurf2/Pfn2/Sema4b/Nfe2l2/Stat5a/Hdac5/Robo1/Prkca/Atp2b4/Bcas3/Pax6/Itga2/Hyal2/Adora2b/Akt3/Acvr1/Vegfa/Ptprm/Kank2/Ptprr/Prkd1/Plekhg5/Efnb2/Isl1/Ptpn11/Emp2/Agt/Folr1/Sema6a/Serpinf1/Ceacam1/Lrp5/Acvr1c/Edn2/Snai2/Atoh8/Prr5l/Meox2	42
GO:0019233	sensory perception of pain	15/1038	94/14104	0.00346594	0.0767649	0.0678243	Adora1/Zfhx2/Itga2/Mapk3/Grin2d/Arrb2/Scn9a/Grin1/Fabp5/Nlgn2/Ntrk1/Ngfr/Kcnc4/Cnr1/Ano1	15
GO:0051963	regulation of synapse assembly	15/1038	94/14104	0.00346594	0.0767649	0.0678243	Clstn1/Amigo1/Negr1/Prkca/Epha7/Ptprs/Lrfn4/Grin1/Cux2/Nlgn2/Ntrk3/Ntrk1/Lingo4/Slitrk1/Fzd1	15
GO:0071559	response to transforming growth factor beta	26/1038	201/14104	0.00347546	0.0767649	0.0678243	Smurf1/Smurf2/Ski/Lrp1/Dand5/Hyal2/Zfp703/Acvr1/Bmpr1b/Arrb2/Zmiz1/Prdm16/Chst11/Ppara/Skil/Furin/Folr1/Cidea/Pdgfd/Wfikkn2/Pbld1/Bambi/Acvr1c/Smad7/Smad9/Smad6	26
GO:0034332	adherens junction organization	9/1038	43/14104	0.00353168	0.0776661	0.0686206	Mtss1/Rdx/Camsap3/Zfp703/Vegfa/Plekha7/Efnb2/Cdh22/Smad7	9
GO:0003281	ventricular septum development	12/1038	68/14104	0.00370049	0.080674	0.0712782	Bmpr1a/Robo1/Dand5/Acvr1/Pde2a/Hes1/Fzd1/Tbx3/Smad7/Id2/Smad6/Hey1	12
GO:0048708	astrocyte differentiation	12/1038	68/14104	0.00370049	0.080674	0.0712782	Tspan2/Lrp1/Pax6/Mapk3/Plp1/Nr1d1/Hes1/Ptpn11/Id4/Agt/Ntrk3/Id2	12
GO:0009791	post-embryonic development	16/1038	104/14104	0.00376084	0.0812857	0.0718186	Slc37a4/Sgpl1/Jak2/Tmtc3/Nr4a2/Bcl2l11/Serpina7/Mnx1/Vegfa/Lhx1/Scn9a/Csrnp1/Itpr1/Chst11/Dlk1/Cdh23	16
GO:0010906	regulation of glucose metabolic process	16/1038	104/14104	0.00376084	0.0812857	0.0718186	Akt1/Foxa2/Akt2/Irs1/Gck/Sorbs1/Adora2b/Khk/Pfkfb2/Pdk1/Ppp1r3c/Inpp5k/Rorc/Ppara/Gcgr/Slc35b4	16
GO:0051048	negative regulation of secretion	21/1038	152/14104	0.003788	0.081523	0.0720283	Maob/Ucp2/Irs1/Adora1/Gck/Pim3/Slc30a1/Ppp3ca/Madd/Pde4c/Syt11/Hadh/Fkbp1b/Tnfrsf1a/Kalrn/Ptpn11/Srcin1/Sct/Acvr1c/Edn2/Cnr1	21
GO:0009185	ribonucleoside diphosphate metabolic process	15/1038	95/14104	0.00384308	0.0823565	0.0727647	Prkaa1/Entpd5/Gck/Mlxipl/Aldoc/Khk/Galt/Pklr/Pfkfb2/Pkm/Myc/Prkag2/Ppara/Slc4a4/Aldob	15
GO:0061448	connective tissue development	27/1038	213/14104	0.00389928	0.0832068	0.0735159	Foxa2/Bmpr1a/Bmp1/Bbs2/Bbs4/Pkd1/Por/Prkca/Rarg/Mapk3/Trpm4/Bmpr1b/Pkdcc/Thbs3/Thra/Chst11/Ap1s2/Ptpn11/Rorc/Id4/Bgn/Lrp5/Pdgfd/Smad7/Snai2/Id2/Smad9	27
GO:0098742	cell-cell adhesion via plasma-membrane adhesion molecules	21/1038	153/14104	0.00409505	0.0870156	0.0768812	Clstn1/Tenm3/Taok2/Amigo1/Cdhr2/Robo1/Atp2c1/Acvr1/Ptprm/Ptprs/Vstm2l/Scarf2/L1cam/Lrfn4/Celsr1/Cdh22/Cdh4/Ceacam1/Slitrk1/Cdh23/Unc5d	21
GO:0043574	peroxisomal transport	6/1038	22/14104	0.00419559	0.0880375	0.077784	Pex6/Pex16/Lonp2/Hacl1/Abcd2/Zfand6	6
GO:0050996	positive regulation of lipid catabolic process	6/1038	22/14104	0.00419559	0.0880375	0.077784	Akt2/Irs1/Adora1/Abcd2/Sct/Apoa5	6
GO:0060037	pharyngeal system development	6/1038	22/14104	0.00419559	0.0880375	0.077784	Bmpr1a/Ripply3/Acvr1/Hes1/Isl1/Folr1	6
GO:0060033	anatomical structure regression	4/1038	10/14104	0.00427387	0.0882098	0.0779363	Bmpr1a/Th/Lrp5/Smad9	4
GO:0060056	mammary gland involution	4/1038	10/14104	0.00427387	0.0882098	0.0779363	Capn1/Stat5a/Vdr/Igfbp5	4
GO:0090281	negative regulation of calcium ion import	4/1038	10/14104	0.00427387	0.0882098	0.0779363	Akt1/Vdac1/Slc30a1/Hes1	4
GO:0097012	response to granulocyte macrophage colony-stimulating factor	4/1038	10/14104	0.00427387	0.0882098	0.0779363	Akt1/Jak2/Stat5a/Pde2a	4
GO:0007156	homophilic cell adhesion via plasma membrane adhesion molecules	13/1038	78/14104	0.00429736	0.0882612	0.0779817	Clstn1/Tenm3/Amigo1/Cdhr2/Robo1/Ptprm/Vstm2l/L1cam/Celsr1/Cdh22/Cdh4/Ceacam1/Cdh23	13
GO:0060840	artery development	14/1038	87/14104	0.00431141	0.0882612	0.0779817	Bmpr1a/Lrp1/Robo1/Akt3/Vegfa/Zmiz1/Pde2a/Hes1/Efnb2/Folr1/Ngfr/Smad7/Smad6/Hey1	14
GO:0031669	cellular response to nutrient levels	23/1038	174/14104	0.00441814	0.09008	0.0795886	Prkaa1/Foxa2/Srebf2/Usf2/Gck/Atg14/Nfe2l2/Wdr45/Vdr/Sesn3/Mapk3/Kank2/Prkd1/Klf10/Prkag2/Ppara/Folr1/Angptl4/Gcgr/Fes/Nuak1/Bmf/Snai2	23
GO:0045913	positive regulation of carbohydrate metabolic process	11/1038	61/14104	0.00450763	0.0915339	0.0808732	Akt1/Prkaa1/Akt2/Irs1/Entpd5/Gck/Sorbs1/Mlxipl/Myc/Ppara/Slc4a4	11
GO:0006875	cellular metal ion homeostasis	47/1038	433/14104	0.00464264	0.0932775	0.0824138	Gtf2i/Slc37a4/Slc30a8/Clstn1/Jak2/Cacna1c/Pkd1/Slc40a1/Lrp1/Gck/Lime1/Sv2a/Gipr/Slc25a27/Slc30a1/Letm2/Vdr/Prkca/Atp2b4/Itpr3/Atp2c1/Pkhd1/Jak3/Trpm4/Glp1r/Grin2d/Fkbp1b/Kcnk3/Myc/Prkd1/Grin1/Itpr1/Atp1a1/Jph3/Mt2/Ryr3/Mt1/Tmem64/Agt/Lpar1/Dmpk/Calb1/Cybrd1/Avpr1a/Edn2/Cacna1g/Cdh23	47
GO:0031645	negative regulation of nervous system process	5/1038	16/14104	0.00470563	0.0932775	0.0824138	Lpin1/Jam2/Avpr1a/Kcnc4/Glra1	5
GO:0043371	negative regulation of CD4-positive, alpha-beta T cell differentiation	5/1038	16/14104	0.00470563	0.0932775	0.0824138	Cbfb/Bcl6/Jak3/Il4ra/Smad7	5
GO:0044321	response to leptin	5/1038	16/14104	0.00470563	0.0932775	0.0824138	Bbs2/Bbs4/Gck/Pid1/Nr1d1	5
GO:0071295	cellular response to vitamin	5/1038	16/14104	0.00470563	0.0932775	0.0824138	Vdr/Kank2/Folr1/Fes/Snai2	5
GO:1902001	fatty acid transmembrane transport	5/1038	16/14104	0.00470563	0.0932775	0.0824138	Akt1/Akt2/Abcc1/Slc27a1/Abcd2	5
GO:0061178	regulation of insulin secretion involved in cellular response to glucose stimulus	12/1038	70/14104	0.00472315	0.0932775	0.0824138	Foxa2/Ucp2/Lrp1/Pim3/Pdx1/Pde4c/Sybu/Trpm4/Fkbp1b/Nr1d1/Lrp5/Ano1	12
GO:0048511	rhythmic process	29/1038	237/14104	0.00474466	0.0933363	0.0824657	Prkaa1/Sgpl1/Btrc/Adora1/Nr1d2/Hlf/Stat5a/Bmpr1b/Arrb2/Tef/Nr1d1/Per3/Grin1/Klf10/Rorc/Id4/Ppara/Agt/Dbp/Ntrk3/Tnfrsf11a/Bhlhe40/Ntrk1/Id1/Ngfr/Edn2/Hs3st2/Id2/Id3	29
GO:0030509	BMP signaling pathway	18/1038	126/14104	0.00494933	0.0969838	0.0856884	Bmpr1a/Smurf1/Smurf2/Ski/Dand5/Mapk3/Acvr1/Bmpr1b/Grem2/Hes1/Skil/Nbl1/Id1/Fzd1/Bambi/Smad7/Smad9/Smad6	18
GO:0018108	peptidyl-tyrosine phosphorylation	30/1038	249/14104	0.00516091	0.100738	0.0890052	Tnk2/Jak2/Dlg3/Adora1/Jak1/Mlst8/Stat5a/Prkca/Prkcz/Hyal2/Mapk3/Clk1/Jak3/Ddr1/Acvr1/Vegfa/Epha7/Arrb2/Pkdcc/Tnfrsf1a/Hes1/Dok7/Aatk/Isl1/Ptpn11/Agt/Ntrk1/Srcin1/Pdgfd/Fes	30
GO:0050678	regulation of epithelial cell proliferation	34/1038	292/14104	0.00520547	0.101215	0.089427	Akt1/Wdr13/Mtss1/Bmpr1a/Cdkn1b/Gpx1/Stat5a/Robo1/Vdr/Prkca/Pax6/Pkhd1/Adora2b/Akt3/Zfp703/Vegfa/Ptprm/Myc/Nr1d1/Prkd1/Hes1/Itpr1/Rap1gap/Efnb2/Isl1/Fzd7/Serpinf1/Ceacam1/Id1/Ngfr/Snai2/Atoh8/Dlk1/Hey1	34
GO:0048661	positive regulation of smooth muscle cell proliferation	14/1038	89/14104	0.00530858	0.102034	0.0901503	Akt1/Jak2/Bmpr1a/Prkca/Itga2/Shc1/Vegfa/Irak4/Myc/Ldlrap1/Agt/Pdgfd/Igfbp5/Id2	14
GO:0060411	cardiac septum morphogenesis	12/1038	71/14104	0.00531292	0.102034	0.0901503	Bmpr1a/Robo1/Acvr1/Hes1/Isl1/Dhrs3/Fzd1/Tbx3/Smad7/Id2/Smad6/Hey1	12
GO:0065005	protein-lipid complex assembly	6/1038	23/14104	0.00532861	0.102034	0.0901503	Nr1h2/Acsl3/Fech/Abca1/Sh3gl2/Apoa5	6
GO:1903523	negative regulation of blood circulation	6/1038	23/14104	0.00532861	0.102034	0.0901503	Jak2/Adora1/Prkca/Fkbp1b/Atp1a1/Pde5a	6
GO:0045833	negative regulation of lipid metabolic process	13/1038	80/14104	0.00536238	0.102292	0.090378	Akt1/Prkaa1/Erlin2/Insig1/Adora1/Lpin1/Slc27a1/Atp1a1/Pik3ip1/Cidea/Ceacam1/Snai2/Cnr1	13
GO:0009132	nucleoside diphosphate metabolic process	16/1038	108/14104	0.00547936	0.104128	0.0920009	Prkaa1/Entpd5/Gck/Mlxipl/Aldoc/Khk/Galt/Pklr/Pfkfb2/Pkm/Myc/Prkag2/Ppara/Slc4a4/Aldob/Ak5	16
GO:0055074	calcium ion homeostasis	39/1038	348/14104	0.00557996	0.105322	0.0930552	Gtf2i/Slc37a4/Clstn1/Jak2/Cacna1c/Pkd1/Lrp1/Gck/Lime1/Sv2a/Gipr/Slc25a27/Slc30a1/Vdr/Prkca/Atp2b4/Itpr3/Atp2c1/Pkhd1/Jak3/Trpm4/Glp1r/Grin2d/Fkbp1b/Kcnk3/Prkd1/Grin1/Itpr1/Jph3/Ryr3/Tmem64/Agt/Lpar1/Dmpk/Calb1/Avpr1a/Edn2/Cacna1g/Cdh23	39
GO:0034762	regulation of transmembrane transport	49/1038	460/14104	0.00559918	0.105322	0.0930552	Akt1/Snx27/Akt2/Ywhah/Fhl1/Irs1/Cabp1/Slc43a2/Cacna1c/Vdac1/Klhl24/Amigo1/Fxyd6/Lime1/Sorbs1/Nfe2l2/Slc25a27/Slc30a1/Prkca/Atp2b4/Rgs2/Plp1/Kcnab3/Snta1/Dapk1/Pid1/Pea15a/Fkbp1b/Inpp5k/Myc/Hcn4/Rasgrf1/Neto2/Scn9a/Prkd1/Fabp5/Wnk2/S100a1/Ptpn11/Jph3/Nlgn2/Agt/Kcnj12/Shisa6/Shank1/Cacna2d2/Rph3a/Kcnc4/Fxyd3	49
GO:0005978	glycogen biosynthetic process	8/1038	38/14104	0.0056258	0.105322	0.0930552	Akt1/Akt2/Irs1/Gck/Sorbs1/Ppp1r3c/Inpp5k/Nr1d1	8
GO:0009250	glucan biosynthetic process	8/1038	38/14104	0.0056258	0.105322	0.0930552	Akt1/Akt2/Irs1/Gck/Sorbs1/Ppp1r3c/Inpp5k/Nr1d1	8
GO:0007565	female pregnancy	15/1038	99/14104	0.00570145	0.106343	0.0939572	Akt1/Smurf2/Stat5a/Vdr/H2-Q2/Rxra/Mapk3/Ddr1/Vegfa/A1cf/Emp2/Tppp3/Igfbp5/Acvr1c/Abcg2	15
GO:0010721	negative regulation of cell development	22/1038	168/14104	0.00591335	0.109516	0.0967611	Bmpr1a/Ywhah/Rufy3/Ski/Sema4b/Ppp3ca/Grb14/Ctnna1/Lin28a/Vegfa/Epha7/Ptprs/Ctdsp1/Nr1d1/Hes1/Aatk/Lingo1/Id4/Sema6a/Ntrk3/Id1/Id2	22
GO:0098739	import across plasma membrane	19/1038	138/14104	0.00593058	0.109516	0.0967611	Akt1/Slc7a8/Akt2/Slc43a2/Cacna1c/Slc12a9/Slc30a1/Abcc1/Slc12a5/Rgs2/Slc27a1/Trpm4/Slc6a6/Hcn4/Atp1a1/Wnk2/Agt/Folr1/Kcnj12	19
GO:0018212	peptidyl-tyrosine modification	30/1038	252/14104	0.006119	0.109516	0.0967611	Tnk2/Jak2/Dlg3/Adora1/Jak1/Mlst8/Stat5a/Prkca/Prkcz/Hyal2/Mapk3/Clk1/Jak3/Ddr1/Acvr1/Vegfa/Epha7/Arrb2/Pkdcc/Tnfrsf1a/Hes1/Dok7/Aatk/Isl1/Ptpn11/Agt/Ntrk1/Srcin1/Pdgfd/Fes	30
GO:0009306	protein secretion	37/1038	328/14104	0.0061501	0.109516	0.0967611	Foxa2/Slc30a8/Jak2/Ucp2/Irs1/Cacna1c/Lrp1/Gck/Nr1h2/Pim3/Gipr/Pdx1/Ppp3ca/Madd/Aacs/Pde4c/Sybu/Trpm4/Abca1/Hadh/Pfkfb2/Glp1r/Fkbp1b/A1cf/Nr1d1/Syt7/Syt9/Isl1/Ptpn11/Nlgn2/Wls/Lrp5/Srcin1/Acvr1c/Cnr1/Olfm2/Ano1	37
GO:0016572	histone phosphorylation	7/1038	31/14104	0.00630382	0.109516	0.0967611	Jak2/Akap8l/Slk/Pim3/Prkca/Mapk3/Rps6ka5	7
GO:0034110	regulation of homotypic cell-cell adhesion	7/1038	31/14104	0.00630382	0.109516	0.0967611	Jak2/Jak1/Rdx/Prkca/Zfp703/F11r/Ceacam1	7
GO:0045686	negative regulation of glial cell differentiation	7/1038	31/14104	0.00630382	0.109516	0.0967611	Lin28a/Nr1d1/Hes1/Lingo1/Id4/Ntrk3/Id2	7
GO:0071260	cellular response to mechanical stimulus	7/1038	31/14104	0.00630382	0.109516	0.0967611	Akt1/Habp4/Tmem150c/F11r/Pde2a/Atp1a1/Ptpn11	7
GO:0071396	cellular response to lipid	42/1038	384/14104	0.00631422	0.109516	0.0967611	Akt1/Adcy6/Jak2/Ywhah/Irs1/Insig1/Osbpl7/Casp9/Scnn1b/Vdr/Prkca/Rarg/Calcoco1/Mapk3/Ccdc62/Zfp703/Abca1/Vps11/Pid1/Sstr1/Kank2/Crebrf/Ubr5/Nr1d1/Fbxo32/Zmiz1/Irak2/Nfkbia/Pde2a/Fam210b/Atp1a1/Scnn1g/Isl1/Rorc/Mgarp/Lpar1/Fes/Lbp/Adcy2/Scnn1a/Snai2/Id3	42
GO:0002087	regulation of respiratory gaseous exchange by nervous system process	4/1038	11/14104	0.00632827	0.109516	0.0967611	Adora1/Pbx3/Nlgn2/Glra1	4
GO:0031630	regulation of synaptic vesicle fusion to presynaptic active zone membrane	4/1038	11/14104	0.00632827	0.109516	0.0967611	Grik5/Cplx2/Syt7/Syt9	4
GO:0032096	negative regulation of response to food	4/1038	11/14104	0.00632827	0.109516	0.0967611	Bbs2/Bbs4/Pyy/Ppara	4
GO:0032105	negative regulation of response to extracellular stimulus	4/1038	11/14104	0.00632827	0.109516	0.0967611	Bbs2/Bbs4/Pyy/Ppara	4
GO:0032108	negative regulation of response to nutrient levels	4/1038	11/14104	0.00632827	0.109516	0.0967611	Bbs2/Bbs4/Pyy/Ppara	4
GO:0048537	mucosa-associated lymphoid tissue development	4/1038	11/14104	0.00632827	0.109516	0.0967611	Stat5a/Rorc/Ceacam1/Id2	4
GO:0048541	Peyer's patch development	4/1038	11/14104	0.00632827	0.109516	0.0967611	Stat5a/Rorc/Ceacam1/Id2	4
GO:0060013	righting reflex	4/1038	11/14104	0.00632827	0.109516	0.0967611	Auts2/Shank1/Glra1/Cdh23	4
GO:0060295	regulation of cilium movement involved in cell motility	4/1038	11/14104	0.00632827	0.109516	0.0967611	Bbs2/Bbs4/Efcab1/Defb1	4
GO:0071305	cellular response to vitamin D	4/1038	11/14104	0.00632827	0.109516	0.0967611	Vdr/Kank2/Fes/Snai2	4
GO:1901632	regulation of synaptic vesicle membrane organization	4/1038	11/14104	0.00632827	0.109516	0.0967611	Grik5/Cplx2/Syt7/Syt9	4
GO:1902019	regulation of cilium-dependent cell motility	4/1038	11/14104	0.00632827	0.109516	0.0967611	Bbs2/Bbs4/Efcab1/Defb1	4
GO:0090287	regulation of cellular response to growth factor stimulus	29/1038	242/14104	0.00635129	0.109538	0.0967804	Smurf1/Smurf2/Ski/Lrp1/Robo1/Dand5/Atp2b4/Zfp703/Tmem108/Prdm16/Grem2/Hes1/Chst11/Ppara/Shisa2/Agt/Skil/Furin/Folr1/Sema6a/Cidea/Nbl1/Wfikkn2/Pbld1/Fzd1/Ngfr/Bambi/Smad7/Smad6	29
GO:0015850	organic hydroxy compound transport	25/1038	200/14104	0.00639102	0.1098	0.097012	Maob/Srebf2/Lrp1/Gck/Nr1h2/Adora2b/Syt11/Abca1/Myc/Nfkbia/Syt7/Slc2a13/Syt9/Ldlrap1/Ptpn11/Mapk15/Abcc3/Agt/Furin/Apof/Ceacam1/Syt12/Syt17/Cnr1/Apoa5	25
GO:0071248	cellular response to metal ion	19/1038	139/14104	0.00641009	0.1098	0.097012	Akt1/Prkaa1/Foxa2/Cdkn1b/Slc40a1/Nfe2l2/Mapk3/Syt11/Syt7/Syt9/Mt2/Mt1/Chp2/Alox5ap/Syt12/Syt17/Glra1/Cpne4/Id2	19
GO:0035592	establishment of protein localization to extracellular region	37/1038	329/14104	0.00645487	0.110136	0.0973086	Foxa2/Slc30a8/Jak2/Ucp2/Irs1/Cacna1c/Lrp1/Gck/Nr1h2/Pim3/Gipr/Pdx1/Ppp3ca/Madd/Aacs/Pde4c/Sybu/Trpm4/Abca1/Hadh/Pfkfb2/Glp1r/Fkbp1b/A1cf/Nr1d1/Syt7/Syt9/Isl1/Ptpn11/Nlgn2/Wls/Lrp5/Srcin1/Acvr1c/Cnr1/Olfm2/Ano1	37
GO:0005976	polysaccharide metabolic process	14/1038	91/14104	0.00648346	0.110136	0.0973086	Akt1/Slc37a4/Akt2/Ap2a1/Irs1/Gck/Ppp1r1a/Sorbs1/Khk/Ppp1r3c/Inpp5k/Nr1d1/Prkag2/Gcgr	14
GO:1900542	regulation of purine nucleotide metabolic process	11/1038	64/14104	0.00655687	0.110136	0.0973086	Prkaa1/Entpd5/Gck/Mlxipl/Adora2b/Pid1/Pdk1/Myc/Prkag2/Ppara/Slc4a4	11
GO:0044264	cellular polysaccharide metabolic process	13/1038	82/14104	0.00662878	0.110136	0.0973086	Akt1/Slc37a4/Akt2/Irs1/Gck/Ppp1r1a/Sorbs1/Khk/Ppp1r3c/Inpp5k/Nr1d1/Prkag2/Gcgr	13
GO:1902106	negative regulation of leukocyte differentiation	13/1038	82/14104	0.00662878	0.110136	0.0973086	Pias3/Cbfb/Zfp608/Bcl6/Jak3/Myc/Prdm16/Clec2d/Il4ra/Ceacam1/Smad7/Id2/Lrrc17	13
GO:0006110	regulation of glycolytic process	8/1038	39/14104	0.00663122	0.110136	0.0973086	Prkaa1/Entpd5/Gck/Mlxipl/Myc/Prkag2/Ppara/Slc4a4	8
GO:0007588	excretion	8/1038	39/14104	0.00663122	0.110136	0.0973086	Cacna1c/Adora1/Mllt6/Agt/Chrna3/Avpr1a/Chrnb4/Abcg2	8
GO:0032104	regulation of response to extracellular stimulus	6/1038	24/14104	0.00667026	0.110136	0.0973086	Bbs2/Bbs4/Kank2/Pyy/Ppara/Snai2	6
GO:0032107	regulation of response to nutrient levels	6/1038	24/14104	0.00667026	0.110136	0.0973086	Bbs2/Bbs4/Kank2/Pyy/Ppara/Snai2	6
GO:0034405	response to fluid shear stress	6/1038	24/14104	0.00667026	0.110136	0.0973086	Akt1/Mtss1/Pkd1/Nfe2l2/Hdac5/Abca1	6
GO:0086010	membrane depolarization during action potential	6/1038	24/14104	0.00667026	0.110136	0.0973086	Ywhah/Cacna1c/Trpm4/Hcn4/Scn9a/Cacna1g	6
GO:1901699	cellular response to nitrogen compound	52/1038	499/14104	0.00677277	0.111463	0.0984812	Akt1/Prkaa1/Adcy6/Akt2/Jak2/Irs1/Insig1/Lpin1/Amigo1/Lrp1/Gck/Sorbs1/Nfe2l2/Stat6/Stat5a/Dnmt3a/Palm/Grb14/Nr4a2/Prkca/Atp2b4/Abcc1/Prkcz/Sesn3/Itpr3/Slc27a1/Mapk3/Trpm4/Akt3/Ctnna1/Pklr/Shc1/Pid1/Pkm/Inpp5k/Hcn4/Pde2a/Dnmt3b/Itpr1/Ptpn11/Agt/Folr1/Mgarp/Ceacam1/Gcgr/Pdgfd/Chrna3/Ngfr/Igfbp5/Glra1/Ano1/Htr1d	52
GO:0006006	glucose metabolic process	23/1038	181/14104	0.00713785	0.116864	0.103253	Akt1/Prkaa1/Foxa2/Akt2/Irs1/Gck/Sorbs1/Pdx1/Adora2b/Khk/Pfkfb2/Gpd2/Pkm/Pdk1/Ppp1r3c/Inpp5k/Myc/Fabp5/Rorc/Ppara/Gcgr/Lrp5/Slc35b4	23
GO:0014065	phosphatidylinositol 3-kinase signaling	16/1038	111/14104	0.00714737	0.116864	0.103253	Akt1/Maz/Jak2/Irs1/Entpd5/Lime1/Vegfa/Fbxl2/Unc5b/Pik3ip1/Agt/Ntrk3/Ceacam1/Ntrk1/Pdgfd/Prr5l	16
GO:0031346	positive regulation of cell projection organization	42/1038	387/14104	0.00720627	0.117446	0.103767	Parp6/Coro1b/Ap2a1/Tenm3/Rufy3/Bbs4/Amigo1/Lrp1/Negr1/Grip1/Nfe2l2/Cdc42ep4/Palm/Cux1/Robo1/Bcas3/Itga2/Rgs2/Vegfa/Fkbp1b/Rit2/Enc1/Auts2/Prkd1/L1cam/Kalrn/Grin1/Itpr1/Cux2/Itga6/Cdh4/Agt/Skil/Ntrk3/Serpinf1/Sez6/Ntrk1/Slitrk1/Fes/Fzd1/Ngfr/Cnr1	42
GO:0032868	response to insulin	25/1038	202/14104	0.00724119	0.117634	0.103934	Akt1/Prkaa1/Akt2/Irs1/Insig1/Lpin1/Gck/Sorbs1/Grb14/Prkca/Prkcz/Sesn3/Slc27a1/Khk/Akt3/Pklr/Shc1/Pid1/Pkm/Inpp5k/Ptpn11/Ppara/Agt/Ceacam1/Acvr1c	25
GO:0051224	negative regulation of protein transport	17/1038	121/14104	0.00732878	0.117641	0.103939	Ucp2/Irs1/Cabp1/Insig1/Pim3/Ube2j1/Ppp3ca/Madd/Pde4c/Pkig/Hadh/Fkbp1b/Inpp5k/Pkdcc/Ptpn11/Srcin1/Acvr1c	17
GO:0120161	regulation of cold-induced thermogenesis	17/1038	121/14104	0.00732878	0.117641	0.103939	Jak2/Ucp2/Lpin1/Nr1h2/Stat6/Tle3/Pctp/Hadh/Vegfa/Gadd45g/Nr1d1/Thra/Prdm16/Fabp5/Il4ra/Cidea/Id1	17
GO:0006140	regulation of nucleotide metabolic process	11/1038	65/14104	0.00738174	0.117641	0.103939	Prkaa1/Entpd5/Gck/Mlxipl/Adora2b/Pid1/Pdk1/Myc/Prkag2/Ppara/Slc4a4	11
GO:0034103	regulation of tissue remodeling	11/1038	65/14104	0.00738174	0.117641	0.103939	Lrp1/Ppp3ca/Prkca/Vegfa/Syt7/Tmem64/Agt/Tnfrsf11a/Ceacam1/Tnfrsf11b/Dlk1	11
GO:0046626	regulation of insulin receptor signaling pathway	11/1038	65/14104	0.00738174	0.117641	0.103939	Prkaa1/Irs1/Sorbs1/Grb14/Prkca/Prkcz/Sesn3/Pid1/Inpp5k/Ptpn11/Agt	11
GO:0050709	negative regulation of protein secretion	11/1038	65/14104	0.00738174	0.117641	0.103939	Ucp2/Irs1/Pim3/Ppp3ca/Madd/Pde4c/Hadh/Fkbp1b/Ptpn11/Srcin1/Acvr1c	11
GO:0043470	regulation of carbohydrate catabolic process	9/1038	48/14104	0.00755325	0.119462	0.105549	Prkaa1/Entpd5/Gck/Mlxipl/Ppp1r3c/Myc/Prkag2/Ppara/Slc4a4	9
GO:0003203	endocardial cushion morphogenesis	7/1038	32/14104	0.00756721	0.119462	0.105549	Bmpr1a/Robo1/Acvr1/Isl1/Tbx3/Snai2/Hey1	7
GO:0046320	regulation of fatty acid oxidation	7/1038	32/14104	0.00756721	0.119462	0.105549	Akt1/Akt2/Irs1/Lonp2/Abcd2/Ppara/Cnr1	7
GO:0002009	morphogenesis of an epithelium	49/1038	468/14104	0.00771655	0.121439	0.107296	Foxa2/Mtss1/Mthfd1/Jag2/Btrc/Dlg3/Bbs4/Pkd1/Ski/Tmtc3/Phldb2/Tulp3/Stat5a/Hdac5/Pdx1/Scnn1b/Robo1/Vdr/Myo9a/Rarg/Pkhd1/Camsap3/Rxra/Cc2d2a/Ddr1/Acvr1/Vegfa/Plekha4/Epha7/Kdm2b/Lzts2/Myc/Lhx1/Mllt3/Hes1/Efnb2/Scnn1g/Celsr1/St14/Id4/Agt/Folr1/Lrp5/Fzd1/Ngfr/Tbx3/Igfbp5/Snai2/Hey1	49
GO:0007266	Rho protein signal transduction	16/1038	112/14104	0.00778622	0.122154	0.107927	Kctd13/Srgap1/Bcl6/Cdc42ep4/Robo1/Abca1/F11r/Kank2/Rit2/Rasgrf1/Arhgdig/Plekhg5/Kalrn/Celsr1/Lpar1/Ngfr	16
GO:0008643	carbohydrate transport	17/1038	122/14104	0.00794952	0.124166	0.109705	Akt1/Akt2/Irs1/Sorbs1/Nfe2l2/Slc25a27/Slc2a2/Prkca/Slc27a1/Pid1/Pea15a/Inpp5k/Myc/Fabp5/Ptpn11/Slc2a3/Slc35b4	17
GO:0071772	response to BMP	18/1038	132/14104	0.00802978	0.124166	0.109705	Bmpr1a/Smurf1/Smurf2/Ski/Dand5/Mapk3/Acvr1/Bmpr1b/Grem2/Hes1/Skil/Nbl1/Id1/Fzd1/Bambi/Smad7/Smad9/Smad6	18
GO:0071773	cellular response to BMP stimulus	18/1038	132/14104	0.00802978	0.124166	0.109705	Bmpr1a/Smurf1/Smurf2/Ski/Dand5/Mapk3/Acvr1/Bmpr1b/Grem2/Hes1/Skil/Nbl1/Id1/Fzd1/Bambi/Smad7/Smad9/Smad6	18
GO:0010631	epithelial cell migration	30/1038	257/14104	0.00804369	0.124166	0.109705	Akt1/Coro1b/Gpx1/Pfn2/Nfe2l2/Stat5a/Hdac5/Robo1/Prkca/Atp2b4/Bcas3/Itga2/Adora2b/Akt3/Vegfa/Ptprm/Kank2/Ptprr/Prkd1/Plekhg5/Efnb2/Ptpn11/Emp2/Agt/Serpinf1/Ceacam1/Edn2/Snai2/Atoh8/Meox2	30
GO:1903707	negative regulation of hemopoiesis	13/1038	84/14104	0.00812171	0.124166	0.109705	Pias3/Cbfb/Zfp608/Bcl6/Jak3/Myc/Prdm16/Clec2d/Il4ra/Ceacam1/Smad7/Id2/Lrrc17	13
GO:0006625	protein targeting to peroxisome	5/1038	18/14104	0.00816106	0.124166	0.109705	Pex6/Pex16/Lonp2/Hacl1/Zfand6	5
GO:0044539	long-chain fatty acid import into cell	5/1038	18/14104	0.00816106	0.124166	0.109705	Akt1/Akt2/Acsl3/Abcc1/Slc27a1	5
GO:0072662	protein localization to peroxisome	5/1038	18/14104	0.00816106	0.124166	0.109705	Pex6/Pex16/Lonp2/Hacl1/Zfand6	5
GO:0072663	establishment of protein localization to peroxisome	5/1038	18/14104	0.00816106	0.124166	0.109705	Pex6/Pex16/Lonp2/Hacl1/Zfand6	5
GO:0140354	lipid import into cell	5/1038	18/14104	0.00816106	0.124166	0.109705	Akt1/Akt2/Acsl3/Abcc1/Slc27a1	5
GO:0010876	lipid localization	36/1038	323/14104	0.00820625	0.124478	0.10998	Akt1/Akt2/Srebf2/Plekha3/Lrp1/Nr1h2/Stat5a/Acsl3/Abcc1/Pctp/Slc27a1/Osbpl1a/Esyt1/Plin2/Abca1/Cds1/Nfkbia/Syt7/Ldlrap1/Fabp5/Abcd2/Ptpn11/Ppara/Abcc3/Agt/Furin/Esyt3/Cidea/Tnfrsf11a/Apof/Ceacam1/Osbpl5/Lbp/Osbpl10/Acvr1c/Apoa5	36
GO:0032869	cellular response to insulin stimulus	22/1038	173/14104	0.00831124	0.125692	0.111053	Akt1/Prkaa1/Akt2/Irs1/Insig1/Lpin1/Gck/Sorbs1/Grb14/Prkca/Prkcz/Sesn3/Slc27a1/Akt3/Pklr/Shc1/Pid1/Pkm/Inpp5k/Ptpn11/Agt/Ceacam1	22
GO:0090132	epithelium migration	30/1038	258/14104	0.00848312	0.127907	0.11301	Akt1/Coro1b/Gpx1/Pfn2/Nfe2l2/Stat5a/Hdac5/Robo1/Prkca/Atp2b4/Bcas3/Itga2/Adora2b/Akt3/Vegfa/Ptprm/Kank2/Ptprr/Prkd1/Plekhg5/Efnb2/Ptpn11/Emp2/Agt/Serpinf1/Ceacam1/Edn2/Snai2/Atoh8/Meox2	30
GO:0005996	monosaccharide metabolic process	27/1038	226/14104	0.00858546	0.12852	0.113552	Akt1/Prkaa1/Foxa2/Akt2/Irs1/Gck/Sorbs1/Pdx1/Pfkfb4/Adora2b/Khk/Galt/Pfkfb2/Gpd2/Pkm/Pdk1/Ppp1r3c/Inpp5k/Pofut2/Myc/Fabp5/Rorc/Ppara/Aldob/Gcgr/Lrp5/Slc35b4	27
GO:0022612	gland morphogenesis	17/1038	123/14104	0.00861178	0.12852	0.113552	Btrc/Capn1/Stat6/Stat5a/Robo1/Vdr/Pax6/Rarg/Rxra/Ddr1/Itpr1/Id4/Ceacam1/Lrp5/Tbx3/Igfbp5/Snai2	17
GO:0106106	cold-induced thermogenesis	17/1038	123/14104	0.00861178	0.12852	0.113552	Jak2/Ucp2/Lpin1/Nr1h2/Stat6/Tle3/Pctp/Hadh/Vegfa/Gadd45g/Nr1d1/Thra/Prdm16/Fabp5/Il4ra/Cidea/Id1	17
GO:0045185	maintenance of protein location	14/1038	94/14104	0.00862586	0.12852	0.113552	Akt1/Adcy6/Grik5/Insig1/Bbs4/Pkd1/Taf8/Vps13a/Dand5/Sun2/Rit2/Thra/Nfkbia/Nbl1	14
GO:0007528	neuromuscular junction development	9/1038	49/14104	0.00866409	0.128709	0.113719	Sorbs1/Snta1/Kalrn/Dok7/Tmeff1/Ky/Pdzrn3/Cacna2d2/Unc13c	9
GO:0090130	tissue migration	30/1038	259/14104	0.00894217	0.131234	0.11595	Akt1/Coro1b/Gpx1/Pfn2/Nfe2l2/Stat5a/Hdac5/Robo1/Prkca/Atp2b4/Bcas3/Itga2/Adora2b/Akt3/Vegfa/Ptprm/Kank2/Ptprr/Prkd1/Plekhg5/Efnb2/Ptpn11/Emp2/Agt/Serpinf1/Ceacam1/Edn2/Snai2/Atoh8/Meox2	30
GO:0006020	inositol metabolic process	4/1038	12/14104	0.00894583	0.131234	0.11595	Isyna1/Ppip5k1/Impa1/Itpk1	4
GO:0015911	long-chain fatty acid import across plasma membrane	4/1038	12/14104	0.00894583	0.131234	0.11595	Akt1/Akt2/Abcc1/Slc27a1	4
GO:0033127	regulation of histone phosphorylation	4/1038	12/14104	0.00894583	0.131234	0.11595	Akap8l/Slk/Mapk3/Rps6ka5	4
GO:0051235	maintenance of location	31/1038	270/14104	0.00900572	0.131234	0.11595	Akt1/Adcy6/Slc30a8/Srebf2/Grik5/Insig1/Bbs4/Pkd1/Nr1h2/Lime1/Taf8/Vps13a/Stat5a/Dand5/Itpr3/Sun2/Plin2/Glp1r/Fkbp1b/Cds1/Rit2/Prkd1/Thra/Nfkbia/Itpr1/Jph3/Ryr3/Ppara/Cidea/Nbl1/Acvr1c	31
GO:0030279	negative regulation of ossification	7/1038	33/14104	0.00900824	0.131234	0.11595	Smurf1/Vdr/Trpm4/Bcor/Smad7/Dlk1/Smad6	7
GO:0055078	sodium ion homeostasis	8/1038	41/14104	0.00904253	0.131234	0.11595	Adora1/Mllt6/Scnn1b/Atp1a1/Scnn1g/Agt/Avpr1a/Scnn1a	8
GO:0099084	postsynaptic specialization organization	8/1038	41/14104	0.00904253	0.131234	0.11595	Dgkz/Arhgef9/Ptprs/Tmem108/Nrxn2/Lrfn4/Nlgn2/Ntrk3	8
GO:0031345	negative regulation of cell projection organization	23/1038	185/14104	0.00922759	0.133414	0.117876	Adcy6/Coro1b/Ywhah/Rufy3/Lrp1/Pfn2/Limk2/Sema4b/Ppp3ca/Epha7/Ptprs/Rit2/Hes1/Aatk/Rap1gap/Efnb2/Mylip/Sema6a/Rtn4rl1/Lpar1/Sez6/Id1/Ngfr	23
GO:0021510	spinal cord development	11/1038	67/14104	0.00927225	0.133414	0.117876	Akt1/Sox12/Pbx3/Tulp3/Zpr1/Pax6/Mnx1/Ptprs/Lhx1/Adarb1/Isl1	11
GO:0045665	negative regulation of neuron differentiation	11/1038	67/14104	0.00927225	0.133414	0.117876	Foxa2/Nbn/Hmg20a/Pax6/Ctdsp1/Hes1/Rap1gap/Isl1/Id4/Id2/Hey1	11
GO:0051480	regulation of cytosolic calcium ion concentration	29/1038	249/14104	0.00933928	0.133996	0.11839	Gtf2i/Jak2/Cacna1c/Pkd1/Lrp1/Gck/Lime1/Gipr/Atp2b4/Itpr3/Jak3/Trpm4/Glp1r/Grin2d/Fkbp1b/Kcnk3/Prkd1/Grin1/Itpr1/Jph3/Ryr3/Tmem64/Agt/Lpar1/Calb1/Avpr1a/Edn2/Cacna1g/Cdh23	29
GO:0009410	response to xenobiotic stimulus	27/1038	228/14104	0.00960686	0.137444	0.121436	Gpx1/Ss18/Akr1c13/Nfe2l2/Akr1c12/Scnn1b/Aacs/Abcc1/Slc12a5/Aox1/Serpina7/Nqo1/Gstt1/Gstm1/Hadh/Ptprm/Kcnk3/Myc/Grin1/Atp1a1/Rorc/Ntrk1/Fmo2/Cyp2s1/Nr1i2/Chrna3/Fzd1	27
GO:0007498	mesoderm development	13/1038	86/14104	0.0098674	0.140374	0.124025	Foxa2/Bmpr1a/Ets2/Ldb1/Dand5/Ssbp3/Acvr1/Vegfa/Pofut2/Lhx1/Wls/Ovol1/Tbx3	13
GO:0019218	regulation of steroid metabolic process	13/1038	86/14104	0.0098674	0.140374	0.124025	Foxa2/Srebf2/Erlin2/Insig1/Por/Stat5a/Adora2b/Nr1d1/Atp1a1/Rorc/Agt/Snai2/Apoa5	13
GO:0010594	regulation of endothelial cell migration	19/1038	145/14104	0.00999251	0.141609	0.125116	Akt1/Nfe2l2/Stat5a/Hdac5/Prkca/Atp2b4/Bcas3/Adora2b/Akt3/Vegfa/Ptprm/Prkd1/Emp2/Agt/Serpinf1/Ceacam1/Snai2/Atoh8/Meox2	19
GO:0003272	endocardial cushion formation	6/1038	26/14104	0.01006	0.141609	0.125116	Bmpr1a/Robo1/Acvr1/Tbx3/Snai2/Hey1	6
GO:0060914	heart formation	6/1038	26/14104	0.01006	0.141609	0.125116	Bmpr1a/Gng5/Robo1/Hes1/Isl1/Folr1	6
GO:1990845	adaptive thermogenesis	18/1038	135/14104	0.0100667	0.141609	0.125116	Jak2/Ucp2/Lpin1/Nr1h2/Stat6/Tle3/Pctp/Hadh/Vegfa/Gadd45g/Nr1d1/Thra/Prdm16/Fabp5/Il4ra/Cidea/Id1/Sct	18
GO:0035773	insulin secretion involved in cellular response to glucose stimulus	12/1038	77/14104	0.0101836	0.142854	0.126217	Foxa2/Ucp2/Lrp1/Pim3/Pdx1/Pde4c/Sybu/Trpm4/Fkbp1b/Nr1d1/Lrp5/Ano1	12
GO:0045600	positive regulation of fat cell differentiation	10/1038	59/14104	0.0102849	0.143414	0.126711	Akt1/Trpm4/Cds1/Prdm16/Tmem64/Fndc5/Lrp5/Snai2/Id2/Wif1	10
GO:0045446	endothelial cell differentiation	14/1038	96/14104	0.0103402	0.143414	0.126711	Gpx1/Rdx/Acvr1/F11r/Vegfa/Ptprs/Tnfrsf1a/Pde2a/Agt/Ceacam1/Id1/Atoh8/Hpse/Hey1	14
GO:0043491	protein kinase B signaling	21/1038	166/14104	0.0103419	0.143414	0.126711	Akt1/Maz/Akt2/Irs1/Gpx1/Meis3/Sesn3/Hyal2/Pkhd1/Lin28a/Vegfa/Inpp5k/Arrb2/Them4/Lingo1/Ppara/Ntrk3/Ntrk1/Ngfr/Igfbp5/Hpse	21
GO:0016048	detection of temperature stimulus	5/1038	19/14104	0.0104166	0.143414	0.126711	Adora1/Arrb2/Ntrk1/Ngfr/Ano1	5
GO:0034377	plasma lipoprotein particle assembly	5/1038	19/14104	0.0104166	0.143414	0.126711	Nr1h2/Acsl3/Fech/Abca1/Apoa5	5
GO:0046639	negative regulation of alpha-beta T cell differentiation	5/1038	19/14104	0.0104166	0.143414	0.126711	Cbfb/Bcl6/Jak3/Il4ra/Smad7	5
GO:0006873	cellular ion homeostasis	51/1038	499/14104	0.0104229	0.143414	0.126711	Gtf2i/Slc37a4/Slc30a8/Clstn1/Jak2/Cacna1c/Pkd1/Slc40a1/Lrp1/Gck/Lime1/Sv2a/Gipr/Slc25a27/Slc30a1/Letm2/Vdr/Prkca/Atp2b4/Slc12a5/Itpr3/Atp2c1/Pkhd1/Mapk3/Jak3/Trpm4/Glp1r/Grin2d/Fkbp1b/Kcnk3/Myc/Prkd1/Grin1/Itpr1/Atp1a1/Jph3/Mt2/Ryr3/Mt1/Tmem64/Slc4a4/Agt/Lpar1/Ckb/Dmpk/Calb1/Cybrd1/Avpr1a/Edn2/Cacna1g/Cdh23	51
GO:0030003	cellular cation homeostasis	50/1038	488/14104	0.0106446	0.14568	0.128713	Gtf2i/Slc37a4/Slc30a8/Clstn1/Jak2/Cacna1c/Pkd1/Slc40a1/Lrp1/Gck/Lime1/Sv2a/Gipr/Slc25a27/Slc30a1/Letm2/Vdr/Prkca/Atp2b4/Slc12a5/Itpr3/Atp2c1/Pkhd1/Mapk3/Jak3/Trpm4/Glp1r/Grin2d/Fkbp1b/Kcnk3/Myc/Prkd1/Grin1/Itpr1/Atp1a1/Jph3/Mt2/Ryr3/Mt1/Tmem64/Slc4a4/Agt/Lpar1/Dmpk/Calb1/Cybrd1/Avpr1a/Edn2/Cacna1g/Cdh23	50
GO:0034763	negative regulation of transmembrane transport	15/1038	106/14104	0.0106454	0.14568	0.128713	Akt1/Snx27/Akt2/Cabp1/Slc43a2/Vdac1/Slc30a1/Prkca/Rgs2/Pid1/Pea15a/Fkbp1b/Inpp5k/Myc/Fabp5	15
GO:0090066	regulation of anatomical structure size	48/1038	465/14104	0.0106813	0.145775	0.128797	Akt1/Adcy6/Coro1b/Bbs2/Gpx1/Capn1/Cacna1c/Rufy3/Adora1/Bbs4/Slc12a9/Mlst8/Lrp1/Pfn2/Sema4b/Rdx/Cdc42ep4/Cdhr2/Scnn1b/Slc12a5/Rgs2/Adora2b/Trpm4/Akt3/Snta1/Tmod1/Spire1/Shc1/Vegfa/Ptprm/Epha7/Ptprs/L1cam/Aatk/Cdh4/Pde5a/Agt/Sema6a/Ntrk3/Avpr1a/Aqp4/Sct/Edn2/Eln/Iqgap2/Cacna1g/Htr1d/Smad6	48
GO:1904950	negative regulation of establishment of protein localization	17/1038	126/14104	0.010867	0.147908	0.130682	Ucp2/Irs1/Cabp1/Insig1/Pim3/Ube2j1/Ppp3ca/Madd/Pde4c/Pkig/Hadh/Fkbp1b/Inpp5k/Pkdcc/Ptpn11/Srcin1/Acvr1c	17
GO:0009880	embryonic pattern specification	9/1038	51/14104	0.011252	0.151942	0.134246	Foxa2/Pcsk6/Meis2/Meis3/Ripply3/Lhx1/Tbx3/Meox2/Smad6	9
GO:0010171	body morphogenesis	9/1038	51/14104	0.011252	0.151942	0.134246	Sgpl1/Nipbl/Ski/Phldb2/Ssbp3/Csrnp1/Grem2/Cdon/Ptpn11	9
GO:0030510	regulation of BMP signaling pathway	12/1038	78/14104	0.0112538	0.151942	0.134246	Smurf1/Smurf2/Ski/Dand5/Grem2/Hes1/Skil/Nbl1/Fzd1/Bambi/Smad7/Smad6	12
GO:0008203	cholesterol metabolic process	15/1038	107/14104	0.0115659	0.155738	0.1376	Prkaa1/Srebf2/Erlin2/Insig1/Lrp1/Por/Hsd17b7/Pctp/Fech/Abca1/Dhcr24/Ldlrap1/Apof/Lrp5/Apoa5	15
GO:0090257	regulation of muscle system process	25/1038	210/14104	0.0116222	0.156078	0.1379	Gtf2i/Cacna1c/Adora1/Ppp3ca/Prkca/Atp2b4/Itga2/Rgs2/Adora2b/Trpm4/Shc1/Fkbp1b/Tnfrsf1a/Hcn4/Fbxo32/Atp1a1/Ppara/Pde5a/Agt/Dmpk/Chrna3/Igfbp5/Edn2/Smad7/Chrnb4	25
GO:0001508	action potential	16/1038	117/14104	0.0116977	0.156675	0.138427	Ywhah/Usp53/Cacna1c/Gjd2/Dcdc2a/Trpm4/Snta1/Fkbp1b/Hcn4/Scn9a/Ntrk3/Kcnc4/Glra1/Cacna1g/Cnr1/Chrnb4	16
GO:0050878	regulation of body fluid levels	28/1038	243/14104	0.012048	0.15768	0.139316	Foxa2/Adcy6/Jak2/Usf2/Adora1/Nbeal2/Nr1h2/Mllt6/Nfe2l2/Stat5a/Scnn1b/Madd/Vdr/Prkca/Ddr1/F11r/Vegfa/Inpp5k/Kalrn/Scnn1g/Emp2/F13a1/Ceacam1/Grhl1/Aqp4/Sct/Scnn1a/Hpse	28
GO:0006695	cholesterol biosynthetic process	8/1038	43/14104	0.0120537	0.15768	0.139316	Prkaa1/Srebf2/Erlin2/Insig1/Por/Hsd17b7/Dhcr24/Apoa5	8
GO:0072132	mesenchyme morphogenesis	8/1038	43/14104	0.0120537	0.15768	0.139316	Bmpr1a/Robo1/Acvr1/Myc/Isl1/Tbx3/Snai2/Hey1	8
GO:1902653	secondary alcohol biosynthetic process	8/1038	43/14104	0.0120537	0.15768	0.139316	Prkaa1/Srebf2/Erlin2/Insig1/Por/Hsd17b7/Dhcr24/Apoa5	8
GO:0001702	gastrulation with mouth forming second	6/1038	27/14104	0.0121472	0.15768	0.139316	Foxa2/Ets2/Ldb1/Acvr1/Lhx1/Lrp5	6
GO:0022011	myelination in peripheral nervous system	6/1038	27/14104	0.0121472	0.15768	0.139316	Akt1/Akt2/Ski/Adam22/Ntrk3/Pou3f1	6
GO:0032292	peripheral nervous system axon ensheathment	6/1038	27/14104	0.0121472	0.15768	0.139316	Akt1/Akt2/Ski/Adam22/Ntrk3/Pou3f1	6
GO:0060074	synapse maturation	6/1038	27/14104	0.0121472	0.15768	0.139316	Clstn1/Palm/Sybu/Sez6l/Sez6/Shank1	6
GO:0098698	postsynaptic specialization assembly	6/1038	27/14104	0.0121472	0.15768	0.139316	Arhgef9/Ptprs/Nrxn2/Lrfn4/Nlgn2/Ntrk3	6
GO:0033194	response to hydroperoxide	4/1038	13/14104	0.0121798	0.15768	0.139316	Jak2/Gpx1/Dapk1/Prkd1	4
GO:0033280	response to vitamin D	4/1038	13/14104	0.0121798	0.15768	0.139316	Vdr/Kank2/Fes/Snai2	4
GO:0035435	phosphate ion transmembrane transport	4/1038	13/14104	0.0121798	0.15768	0.139316	Slc37a4/Slc20a2/Ank/Slc25a10	4
GO:0048715	negative regulation of oligodendrocyte differentiation	4/1038	13/14104	0.0121798	0.15768	0.139316	Hes1/Lingo1/Id4/Id2	4
GO:0045777	positive regulation of blood pressure	7/1038	35/14104	0.0124772	0.159886	0.141264	Adora1/F11r/Glp1r/Agt/Avpr1a/Cnr1/Id2	7
GO:0046627	negative regulation of insulin receptor signaling pathway	7/1038	35/14104	0.0124772	0.159886	0.141264	Prkaa1/Irs1/Grb14/Prkca/Prkcz/Pid1/Inpp5k	7
GO:0070849	response to epidermal growth factor	7/1038	35/14104	0.0124772	0.159886	0.141264	Akt1/Pde8a/Zpr1/Mapk3/Inpp5k/Ptpn11/Snai2	7
GO:0097106	postsynaptic density organization	7/1038	35/14104	0.0124772	0.159886	0.141264	Dgkz/Ptprs/Tmem108/Nrxn2/Lrfn4/Nlgn2/Ntrk3	7
GO:0003279	cardiac septum development	15/1038	108/14104	0.0125476	0.160294	0.141625	Bmpr1a/Lrp1/Robo1/Dand5/Acvr1/Pde2a/Hes1/Isl1/Dhrs3/Fzd1/Tbx3/Smad7/Id2/Smad6/Hey1	15
GO:0051047	positive regulation of secretion	34/1038	310/14104	0.0125727	0.160294	0.141625	Slc30a8/Jak2/Irs1/Adora1/Lrp1/Gck/Nr1h2/Gipr/Pdx1/Acsl3/Vdr/Aacs/Prkca/Pax6/Sybu/Adora2b/Trpm4/Pfkfb2/Glp1r/A1cf/Syt7/Syt9/Isl1/Ptpn11/Nlgn2/Wls/Il4ra/Agt/Tnfrsf11a/Avpr1a/Sct/Edn2/Cacna1g/Ano1	34
GO:0050680	negative regulation of epithelial cell proliferation	16/1038	118/14104	0.012639	0.160327	0.141655	Wdr13/Mtss1/Cdkn1b/Robo1/Vdr/Pax6/Ptprm/Rap1gap/Efnb2/Isl1/Serpinf1/Ceacam1/Ngfr/Snai2/Atoh8/Dlk1	16
GO:1902652	secondary alcohol metabolic process	16/1038	118/14104	0.012639	0.160327	0.141655	Prkaa1/Srebf2/Erlin2/Insig1/Idh1/Lrp1/Por/Hsd17b7/Pctp/Fech/Abca1/Dhcr24/Ldlrap1/Apof/Lrp5/Apoa5	16
GO:0010976	positive regulation of neuron projection development	24/1038	201/14104	0.0127836	0.161754	0.142915	Ap2a1/Tenm3/Amigo1/Lrp1/Negr1/Nfe2l2/Rgs2/Fkbp1b/Rit2/Enc1/Prkd1/Kalrn/Itpr1/Cux2/Itga6/Agt/Ntrk3/Serpinf1/Sez6/Ntrk1/Fes/Fzd1/Ngfr/Cnr1	24
GO:0048844	artery morphogenesis	10/1038	61/14104	0.0129328	0.163231	0.14422	Bmpr1a/Lrp1/Akt3/Vegfa/Zmiz1/Hes1/Efnb2/Folr1/Smad7/Hey1	10
GO:0032891	negative regulation of organic acid transport	5/1038	20/14104	0.0130641	0.163659	0.144598	Akt1/Akt2/Slc43a2/Adora1/Rgs2	5
GO:0097107	postsynaptic density assembly	5/1038	20/14104	0.0130641	0.163659	0.144598	Ptprs/Nrxn2/Lrfn4/Nlgn2/Ntrk3	5
GO:0150104	transport across blood-brain barrier	5/1038	20/14104	0.0130641	0.163659	0.144598	Lrp1/Abcc1/Slc27a1/Fabp5/Abcg2	5
GO:0006163	purine nucleotide metabolic process	33/1038	300/14104	0.013249	0.165563	0.14628	Prkaa1/Adcy6/Mthfd1/Pank4/Dcakd/Entpd5/Gck/Acsl3/Acss2/Mlxipl/Slc25a13/Aldoc/Adora2b/Khk/Galt/Pklr/Pfkfb2/Pid1/Pkm/Pdk1/Prpsap2/Gmpr/Myc/Pde2a/Acly/Nudt4/Prkag2/Ppara/Slc4a4/Pde5a/Aldob/Acot3/Adcy2	33
GO:0006869	lipid transport	31/1038	278/14104	0.0133742	0.166608	0.147204	Akt1/Akt2/Srebf2/Plekha3/Lrp1/Nr1h2/Acsl3/Abcc1/Pctp/Slc27a1/Osbpl1a/Esyt1/Plin2/Abca1/Nfkbia/Syt7/Ldlrap1/Fabp5/Abcd2/Ptpn11/Abcc3/Agt/Furin/Esyt3/Tnfrsf11a/Apof/Ceacam1/Osbpl5/Lbp/Osbpl10/Apoa5	31
GO:0051402	neuron apoptotic process	30/1038	267/14104	0.0133988	0.166608	0.147204	Akt2/Grik5/Jak2/Usp53/Gpx1/Lrp1/Casp9/Nr4a2/Zpr1/Bcl2l11/Nqo1/Vegfa/Epha7/Kdm2b/Glp1r/Vstm2l/Arrb2/Tnfrsf1a/Grin1/Adarb1/Unc5b/Aatk/Isl1/Mt1/Agt/Cntfr/Ntrk1/Ngfr/Barhl1/Sct	30
GO:0002293	alpha-beta T cell differentiation involved in immune response	8/1038	44/14104	0.0138087	0.170443	0.150592	Bcl6/Stat6/Prkcz/Jak3/Gadd45g/Rorc/Il4ra/Smad7	8
GO:0002294	CD4-positive, alpha-beta T cell differentiation involved in immune response	8/1038	44/14104	0.0138087	0.170443	0.150592	Bcl6/Stat6/Prkcz/Jak3/Gadd45g/Rorc/Il4ra/Smad7	8
GO:0042093	T-helper cell differentiation	8/1038	44/14104	0.0138087	0.170443	0.150592	Bcl6/Stat6/Prkcz/Jak3/Gadd45g/Rorc/Il4ra/Smad7	8
GO:0009953	dorsal/ventral pattern formation	11/1038	71/14104	0.0141517	0.17425	0.153956	Foxa2/Bmpr1a/Tulp3/Pax6/Acvr1/Bmpr1b/Mnx1/Lhx1/Grem2/Nbl1/Smad6	11
GO:0019933	cAMP-mediated signaling	9/1038	53/14104	0.0143785	0.17453	0.154203	Pebp1/Gipr/Adora2b/Glp1r/Pde2a/Defb1/Lpar1/Adcy2/Sct	9
GO:0001701	in utero embryonic development	46/1038	450/14104	0.014424	0.17453	0.154203	Akt1/Foxa2/Mtss1/Rpa1/Xab2/Jag2/Bmpr1a/Nbn/Rtcb/Suds3/Pkd1/Sh3pxd2a/Celf4/Syf2/Taf8/Sbds/Slc30a1/Zpr1/Erf/Dhx35/Bcl2l11/Camsap3/Rxra/Ccdc62/Acvr1/Vegfa/Inpp5k/Uspl1/Hcn4/Arhgdig/Zfat/Bcor/Mxi1/Txnrd3/Zmiz1/Hes1/Myo18b/Chst11/St14/Agbl4/Cdx4/Skil/Furin/Tbx3/Acvr1c/Hey1	46
GO:0001885	endothelial cell development	10/1038	62/14104	0.0144344	0.17453	0.154203	Gpx1/Rdx/F11r/Vegfa/Ptprs/Tnfrsf1a/Pde2a/Agt/Id1/Hpse	10
GO:0045669	positive regulation of osteoblast differentiation	10/1038	62/14104	0.0144344	0.17453	0.154203	Bmpr1a/Lrp3/Acvr1/Bmpr1b/Vegfa/Prkd1/Cebpd/Lrp5/Gdf10/Hey1	10
GO:0018209	peptidyl-serine modification	33/1038	302/14104	0.0145094	0.17453	0.154203	Akt1/Prkaa1/Akt2/Ulk3/Pikfyve/Pkd1/Mknk2/Pfn2/Rps6ka2/Pnck/Prkca/Atp2b4/Prkcz/Mlxipl/Mapk3/Clk1/Sgk3/Akt3/Vegfa/Tnks1bp1/Pdk1/Inpp5k/Arrb2/Prkd1/Rps6ka5/Spock2/Agt/Bgn/Ntrk3/Dmpk/Stk32b/Camk1g/Smad7	33
GO:0007595	lactation	6/1038	28/14104	0.0145211	0.17453	0.154203	Usf2/Stat5a/Vdr/Ddr1/Vegfa/Kalrn	6
GO:0033273	response to vitamin	6/1038	28/14104	0.0145211	0.17453	0.154203	Vdr/Serpina7/Kank2/Folr1/Fes/Snai2	6
GO:0033598	mammary gland epithelial cell proliferation	6/1038	28/14104	0.0145211	0.17453	0.154203	Btrc/Gpx1/Stat6/Robo1/Zfp703/Id2	6
GO:0051953	negative regulation of amine transport	6/1038	28/14104	0.0145211	0.17453	0.154203	Slc43a2/Adora1/Gck/Rgs2/Syt11/Cnr1	6
GO:1905606	regulation of presynapse assembly	6/1038	28/14104	0.0145211	0.17453	0.154203	Ptprs/Lrfn4/Nlgn2/Ntrk3/Slitrk1/Fzd1	6
GO:0043534	blood vessel endothelial cell migration	14/1038	100/14104	0.0145606	0.174588	0.154254	Akt1/Gpx1/Nfe2l2/Stat5a/Hdac5/Robo1/Prkca/Atp2b4/Akt3/Vegfa/Prkd1/Efnb2/Emp2/Meox2	14
GO:0044262	cellular carbohydrate metabolic process	27/1038	236/14104	0.0147293	0.17599	0.155493	Akt1/Slc37a4/Foxa2/Akt2/Isyna1/Irs1/Idh1/Ppip5k1/Gck/Ppp1r1a/Sorbs1/Impa1/Adora2b/Khk/Pfkfb2/Pdk1/Ppp1r3c/Inpp5k/Nr1d1/Synj2/Prkag2/Rorc/Ppara/Itpk1/Gcgr/Slc35b4/Abcg2	27
GO:0072001	renal system development	30/1038	269/14104	0.0147558	0.17599	0.155493	Mtss1/Sgpl1/Pkd1/Cep290/Hdac5/Cux1/Robo1/Bcl2l11/Pkhd1/Cc2d2a/Lin28a/Vegfa/Epha7/Lzts2/Kank2/Myc/Lhx1/Hes1/Efnb2/Enpep/Agt/Ovol1/Pdgfd/Calb1/Smad7/Id2/Id3/Smad9/Smad6/Hey1	30
GO:0001822	kidney development	29/1038	258/14104	0.0147823	0.17599	0.155493	Mtss1/Sgpl1/Pkd1/Cep290/Cux1/Robo1/Bcl2l11/Pkhd1/Cc2d2a/Lin28a/Vegfa/Epha7/Lzts2/Kank2/Myc/Lhx1/Hes1/Efnb2/Enpep/Agt/Ovol1/Pdgfd/Calb1/Smad7/Id2/Id3/Smad9/Smad6/Hey1	29
GO:1903532	positive regulation of secretion by cell	32/1038	292/14104	0.0152993	0.181683	0.160523	Slc30a8/Jak2/Irs1/Lrp1/Gck/Nr1h2/Gipr/Pdx1/Vdr/Aacs/Prkca/Pax6/Sybu/Adora2b/Trpm4/Pfkfb2/Glp1r/A1cf/Syt7/Syt9/Isl1/Ptpn11/Nlgn2/Wls/Il4ra/Agt/Tnfrsf11a/Avpr1a/Sct/Edn2/Cacna1g/Ano1	32
GO:1903829	positive regulation of cellular protein localization	28/1038	248/14104	0.0155287	0.181683	0.160523	Akt1/Zdhhc2/Prkaa1/Snx27/Akt2/Jak2/Mepce/Zdhhc1/Lrp1/Limk2/Sorbs1/Cnpy4/Rdx/Necab2/Acsl3/Zpr1/Atp2b4/Atp2c1/Hyal2/Syt11/Vegfa/Tnfrsf1a/Ubr5/Mtcl1/Prkd1/Nlgn2/Chp2/Ngfr	28
GO:0007269	neurotransmitter secretion	20/1038	162/14104	0.015578	0.181683	0.160523	Grik5/Fbxl20/Pfn2/Sv2a/Erc2/Cplx2/Slc30a1/Prkca/Rims3/Adora2b/Nrxn2/Syt7/Syt9/Lin7b/Otof/Rph3a/Chrna3/Kcnc4/Unc13c/Syt12	20
GO:0032388	positive regulation of intracellular transport	20/1038	162/14104	0.015578	0.181683	0.160523	Zdhhc2/Prkaa1/B3gat3/Akt2/Jak2/Rufy3/Rdx/Cep290/Zpr1/Bcas3/Hyal2/Vps11/Crebrf/Tnfrsf1a/Ubr5/Mtcl1/Prkd1/Ldlrap1/Chp2/Prr5l	20
GO:0099643	signal release from synapse	20/1038	162/14104	0.015578	0.181683	0.160523	Grik5/Fbxl20/Pfn2/Sv2a/Erc2/Cplx2/Slc30a1/Prkca/Rims3/Adora2b/Nrxn2/Syt7/Syt9/Lin7b/Otof/Rph3a/Chrna3/Kcnc4/Unc13c/Syt12	20
GO:0002287	alpha-beta T cell activation involved in immune response	8/1038	45/14104	0.0157429	0.181683	0.160523	Bcl6/Stat6/Prkcz/Jak3/Gadd45g/Rorc/Il4ra/Smad7	8
GO:0007566	embryo implantation	8/1038	45/14104	0.0157429	0.181683	0.160523	Smurf2/Rxra/Ddr1/Vegfa/A1cf/Emp2/Tppp3/Acvr1c	8
GO:0014014	negative regulation of gliogenesis	8/1038	45/14104	0.0157429	0.181683	0.160523	Ski/Lin28a/Nr1d1/Hes1/Lingo1/Id4/Ntrk3/Id2	8
GO:0021782	glial cell development	14/1038	101/14104	0.015798	0.181683	0.160523	Akt1/Akt2/Tspan2/Ski/Lrp1/Adam22/Plp1/Ulk4/Nr1d1/Id4/Agt/Ntrk3/Pou3f1/Id2	14
GO:0003158	endothelium development	15/1038	111/14104	0.0158858	0.181683	0.160523	Gpx1/Slc40a1/Rdx/Acvr1/F11r/Vegfa/Ptprs/Tnfrsf1a/Pde2a/Agt/Ceacam1/Id1/Atoh8/Hpse/Hey1	15
GO:1904062	regulation of cation transmembrane transport	32/1038	293/14104	0.016008	0.181683	0.160523	Akt1/Snx27/Ywhah/Fhl1/Cabp1/Slc43a2/Cacna1c/Vdac1/Klhl24/Amigo1/Fxyd6/Lime1/Slc30a1/Atp2b4/Rgs2/Plp1/Kcnab3/Snta1/Dapk1/Fkbp1b/Rasgrf1/Neto2/Prkd1/Wnk2/S100a1/Jph3/Nlgn2/Agt/Shisa6/Shank1/Rph3a/Fxyd3	32
GO:0002076	osteoblast development	4/1038	14/14104	0.0160755	0.181683	0.160523	Hdac5/Tnn/Lrp5/Hey1	4
GO:0007635	chemosensory behavior	4/1038	14/14104	0.0160755	0.181683	0.160523	Kalrn/Grin1/Ntrk1/Shank1	4
GO:0030810	positive regulation of nucleotide biosynthetic process	4/1038	14/14104	0.0160755	0.181683	0.160523	Adora2b/Pid1/Myc/Ppara	4
GO:0044065	regulation of respiratory system process	4/1038	14/14104	0.0160755	0.181683	0.160523	Adora1/Pbx3/Nlgn2/Glra1	4
GO:0044320	cellular response to leptin stimulus	4/1038	14/14104	0.0160755	0.181683	0.160523	Bbs2/Bbs4/Gck/Pid1	4
GO:0045623	negative regulation of T-helper cell differentiation	4/1038	14/14104	0.0160755	0.181683	0.160523	Bcl6/Jak3/Il4ra/Smad7	4
GO:0086012	membrane depolarization during cardiac muscle cell action potential	4/1038	14/14104	0.0160755	0.181683	0.160523	Cacna1c/Trpm4/Hcn4/Cacna1g	4
GO:1900373	positive regulation of purine nucleotide biosynthetic process	4/1038	14/14104	0.0160755	0.181683	0.160523	Adora2b/Pid1/Myc/Ppara	4
GO:0010232	vascular transport	5/1038	21/14104	0.0161308	0.181683	0.160523	Lrp1/Abcc1/Slc27a1/Fabp5/Abcg2	5
GO:0046628	positive regulation of insulin receptor signaling pathway	5/1038	21/14104	0.0161308	0.181683	0.160523	Irs1/Sorbs1/Prkcz/Ptpn11/Agt	5
GO:0050927	positive regulation of positive chemotaxis	5/1038	21/14104	0.0161308	0.181683	0.160523	Akt2/Prkca/Itga2/Vegfa/Ntrk3	5
GO:0050995	negative regulation of lipid catabolic process	5/1038	21/14104	0.0161308	0.181683	0.160523	Akt1/Prkaa1/Adora1/Cidea/Cnr1	5
GO:2000515	negative regulation of CD4-positive, alpha-beta T cell activation	5/1038	21/14104	0.0161308	0.181683	0.160523	Cbfb/Bcl6/Jak3/Il4ra/Smad7	5
GO:0050433	regulation of catecholamine secretion	9/1038	54/14104	0.0161624	0.181683	0.160523	Gck/Adora2b/Syt11/Syt7/Syt9/Agt/Syt12/Syt17/Cnr1	9
GO:0007186	G protein-coupled receptor signaling pathway	47/1038	465/14104	0.0162899	0.182709	0.161429	Akt1/Adcy6/Dgkz/Jak2/Gng5/Adora1/Lrp1/Gpr158/Necab2/Tulp3/Gipr/Rdh11/Palm/Atp2b4/Rgs16/Gng10/Rgs2/Itpr3/Adora2b/Pcsk1n/Abca1/Glp1r/Sstr1/Inpp5k/Arrb2/Rit2/Pde2a/Plcb3/Pyy/Celsr1/Fzd7/Kctd8/Pde5a/Agt/Ppy/Rgs11/Lpar1/Gcgr/Avpr1a/Fzd1/Adcy2/Edn2/Glra1/Iqgap2/Cnr1/Ano1/Htr1d	47
GO:0048880	sensory system development	34/1038	316/14104	0.0163974	0.183505	0.162133	Nipbl/Tenm3/Cdkn1b/Cacna1c/Bbs4/Meis2/Celf4/Ski/Limk2/Pbx3/Tulp3/Cep290/Rom1/Meis3/Pax6/Hsf4/Rarg/Rxra/Cc2d2a/Tmod1/Bmpr1b/Vegfa/Ptprm/Kdm2b/Gpd2/Lhx1/Th/Isl1/Cdon/Skil/Ntrk3/Lrp5/Col8a2/Calb1	34
GO:0006937	regulation of muscle contraction	17/1038	132/14104	0.0167644	0.186782	0.165028	Cacna1c/Adora1/Prkca/Itga2/Rgs2/Adora2b/Trpm4/Shc1/Fkbp1b/Hcn4/Atp1a1/Pde5a/Dmpk/Chrna3/Edn2/Smad7/Chrnb4	17
GO:0007613	memory	17/1038	132/14104	0.0167644	0.186782	0.165028	Rcan2/Prkcz/Itpr3/Syt11/Glp1r/Foxo6/Kalrn/Grin1/Cux2/Th/Jph3/Pde5a/Serpinf1/Shank1/Ptchd1/Calb1/Cnr1	17
GO:0098657	import into cell	21/1038	174/14104	0.0170119	0.189008	0.166995	Akt1/Slc7a8/Akt2/Slc43a2/Cacna1c/Slc12a9/Slc30a1/Acsl3/Abcc1/Slc12a5/Rgs2/Slc27a1/Trpm4/Slc6a6/Hcn4/Atp1a1/Wnk2/Mapk15/Agt/Folr1/Kcnj12	21
GO:0034329	cell junction assembly	37/1038	351/14104	0.0170977	0.189008	0.166995	Clstn1/Taok2/Slk/Amigo1/Lrp1/Negr1/Sorbs1/Ldb1/Phldb2/Prkca/Bcas3/Itga2/Myo9a/Camsap3/Arhgef9/Zfp703/Ctnna1/F11r/Vegfa/Epha7/Ptprs/Nrxn2/Lrfn4/Grin1/Cux2/Efnb2/Ptpn11/Nlgn2/Cdh22/Agt/Ntrk3/Ntrk1/Lingo4/Slitrk1/Fzd1/Smad7/Snai2	37
GO:0015849	organic acid transport	26/1038	228/14104	0.0171033	0.189008	0.166995	Akt1/Slc7a8/Akt2/Slc43a2/Adora1/Sv2a/Acsl3/Abcc1/Rgs2/Slc25a13/Slc27a1/Slc6a6/Plin2/Myc/Sfxn4/Fabp5/Abcd2/Slc25a10/Abcc3/Agt/Folr1/Tnfrsf11a/Ceacam1/Slc6a15/Avpr1a/Abcg2	26
GO:0051101	regulation of DNA binding	14/1038	102/14104	0.0171143	0.189008	0.166995	Jak2/Ercc4/Habp4/Ski/Pdx1/Pax6/Itga2/Myc/Hes1/Isl1/Wfikkn2/Id1/Id2/Hey1	14
GO:0032094	response to food	6/1038	29/14104	0.0171991	0.189115	0.167089	Akt1/Bbs2/Bbs4/Scnn1b/Pyy/Ppara	6
GO:0045940	positive regulation of steroid metabolic process	6/1038	29/14104	0.0171991	0.189115	0.167089	Srebf2/Por/Adora2b/Nr1d1/Agt/Apoa5	6
GO:0070997	neuron death	38/1038	363/14104	0.0175044	0.192053	0.169685	Akt2/Grik5/Jak2/Usp53/Gpx1/Adora1/Lrp1/Casp9/Slc25a27/Nr4a2/Zpr1/Abcc1/Bcl2l11/Nqo1/Vegfa/Epha7/Kdm2b/Glp1r/Vstm2l/Arrb2/Tnfrsf1a/Grin1/Adarb1/Itpr1/Unc5b/Aatk/Efnb2/Isl1/Ppara/Mt1/Agt/Cntfr/Serpinf1/Ntrk1/Fzd1/Ngfr/Barhl1/Sct	38
GO:2001236	regulation of extrinsic apoptotic signaling pathway	18/1038	143/14104	0.0175495	0.192129	0.169752	Gpx1/Zmynd11/Madd/Hyal2/Jak3/Sgk3/Dapk1/Acvr1/Bmpr1b/Ctnna1/Vegfa/Pea15a/Unc5b/Itga6/Agt/Skil/Rnf34/Snai2	18
GO:0018105	peptidyl-serine phosphorylation	31/1038	284/14104	0.0176657	0.192658	0.17022	Akt1/Prkaa1/Akt2/Ulk3/Pikfyve/Pkd1/Mknk2/Pfn2/Rps6ka2/Pnck/Prkca/Atp2b4/Prkcz/Mlxipl/Mapk3/Clk1/Sgk3/Akt3/Vegfa/Tnks1bp1/Pdk1/Inpp5k/Arrb2/Prkd1/Rps6ka5/Agt/Ntrk3/Dmpk/Stk32b/Camk1g/Smad7	31
GO:0006805	xenobiotic metabolic process	10/1038	64/14104	0.0178226	0.192658	0.17022	Akr1c13/Akr1c12/Aox1/Gstt1/Gstm1/Grin1/Rorc/Fmo2/Cyp2s1/Nr1i2	10
GO:0043113	receptor clustering	10/1038	64/14104	0.0178226	0.192658	0.17022	Zdhhc2/Snx27/Grik5/Dlg3/Sorbs1/Arhgef9/Nrxn2/Dok7/Tmeff1/Shisa6	10
GO:0007169	transmembrane receptor protein tyrosine kinase signaling pathway	49/1038	491/14104	0.0178363	0.192658	0.17022	Akt1/Prkaa1/Rnf115/Sgpl1/Akt2/Tnk2/Jak2/Irs1/Adora1/Ss18/Lrp1/Zfand2b/Gigyf1/Sorbs1/Stat6/Stat5a/Shkbp1/Robo1/Grb14/Prkca/Insrr/Prkcz/Sesn3/Ddr1/Shc1/Vegfa/Pid1/Epha7/Hip1/Inpp5k/Tmem108/Ptprr/Prkd1/Csrnp1/Efnb2/Ptpn11/Shisa2/Agt/Sema6a/Ntrk3/Txnip/Ceacam1/Ntrk1/Pdgfd/Fes/Neu3/Chrna3/Ngfr/Igfbp5	49
GO:0016126	sterol biosynthetic process	8/1038	46/14104	0.0178656	0.192658	0.17022	Prkaa1/Srebf2/Erlin2/Insig1/Por/Hsd17b7/Dhcr24/Apoa5	8
GO:0030104	water homeostasis	8/1038	46/14104	0.0178656	0.192658	0.17022	Adcy6/Scnn1b/Inpp5k/Scnn1g/Grhl1/Aqp4/Sct/Scnn1a	8
GO:0090311	regulation of protein deacetylation	8/1038	46/14104	0.0178656	0.192658	0.17022	Prkaa1/Nipbl/Akap8l/Lpin1/Bcl6/Vegfa/Prkd1/Jdp2	8
GO:0019229	regulation of vasoconstriction	9/1038	55/14104	0.0181032	0.194803	0.172115	Akt1/Cacna1c/Trpm4/Snta1/Shc1/Pde5a/Avpr1a/Edn2/Smad6	9
GO:0001501	skeletal system development	40/1038	387/14104	0.0182364	0.195716	0.172921	Sgpl1/Nipbl/Jag2/Bmpr1a/Bmp1/Bbs2/Insig1/Nbeal2/Pkd1/Ski/Por/Sbds/Tulp3/Hsd17b7/Vdr/Prkca/Hyal2/Rarg/Mapk3/Bmpr1b/Vegfa/Prpsap2/Pkdcc/Myc/Lhx1/Thbs3/Thra/Csrnp1/Chst11/Ptpn11/Dhrs3/Bgn/Lrp5/Wfikkn2/Tbx3/Smad7/Snai2/Dlk1/Smad9/Lrrc17	40
GO:0030856	regulation of epithelial cell differentiation	16/1038	123/14104	0.0182658	0.195716	0.172921	Cdkn1b/Foxp4/Stat5a/Vdr/Pax6/F11r/Vegfa/Tnfrsf1a/Lhx1/Hes1/Ceacam1/Grhl1/Id1/Tbx3/Atoh8/Hey1	16
GO:0016125	sterol metabolic process	15/1038	113/14104	0.0184651	0.197432	0.174438	Prkaa1/Srebf2/Erlin2/Insig1/Lrp1/Por/Hsd17b7/Pctp/Fech/Abca1/Dhcr24/Ldlrap1/Apof/Lrp5/Apoa5	15
GO:0006836	neurotransmitter transport	23/1038	197/14104	0.0186102	0.198562	0.175436	Grik5/Fbxl20/Pfn2/Sv2a/Erc2/Cplx2/Slc30a1/Prkca/Rims3/Adora2b/Slc6a6/Nrxn2/Syt7/Syt9/Th/Lin7b/Otof/Slc6a15/Rph3a/Chrna3/Kcnc4/Unc13c/Syt12	23
GO:0031056	regulation of histone modification	18/1038	144/14104	0.0187274	0.199345	0.176128	Nipbl/Akap8l/Phf1/Lpin1/Slk/Mllt6/Bcl6/Mapk3/Vegfa/Auts2/Ubr5/Bcor/Prkd1/Dnmt3b/Jdp2/Isl1/Rps6ka5/Snai2	18
GO:0006066	alcohol metabolic process	29/1038	263/14104	0.0187628	0.199345	0.176128	Prkaa1/Isyna1/Srebf2/Erlin2/Insig1/Idh1/Ppip5k1/Lrp1/Impa1/Por/Hsd17b7/Rdh11/Scnn1b/Pctp/Fech/Abca1/Dhcr24/Inpp5k/Naaa/Synj2/Retsat/Ldlrap1/Nudt4/Plcb3/Dhrs3/Itpk1/Apof/Lrp5/Apoa5	29
GO:0009755	hormone-mediated signaling pathway	17/1038	134/14104	0.0192012	0.203145	0.179486	Jak2/Ywhah/Nr1d2/Slc27a1/Rarg/Calcoco1/Vps11/Kank2/Crebrf/Ubr5/Nr1d1/Thra/Zmiz1/Isl1/Ptpn11/Ppara/Gcgr	17
GO:0043271	negative regulation of ion transport	17/1038	134/14104	0.0192012	0.203145	0.179486	Akt1/Snx27/Maob/Cabp1/Slc43a2/Vdac1/Adora1/Pxk/Slc30a1/Prkca/Rgs2/Syt11/Fkbp1b/Inpp5k/Hes1/Wnk2/Cnr1	17
GO:0010035	response to inorganic substance	41/1038	400/14104	0.0192693	0.203438	0.179744	Akt1/Prkaa1/Foxa2/Slc30a8/Pde8a/Ucp2/Cdkn1b/Gpx1/Capn1/Slc40a1/Nfe2l2/Stat6/Gipr/Slc30a1/Ppp3ca/Nr4a2/Atp2b4/Crip1/Slc25a13/Itpr3/Mapk3/Nqo1/Khk/Syt11/Pklr/Syt7/Syt9/Anxa11/Mt2/Mt1/Chp2/Aldob/Cybrd1/Avpr1a/Alox5ap/Syt12/Syt17/Glra1/Cacna1g/Cpne4/Id2	41
GO:0071384	cellular response to corticosteroid stimulus	7/1038	38/14104	0.0193428	0.203514	0.179812	Jak2/Casp9/Scnn1b/Crebrf/Fbxo32/Scnn1g/Scnn1a	7
GO:0043524	negative regulation of neuron apoptotic process	19/1038	155/14104	0.0193573	0.203514	0.179812	Jak2/Lrp1/Nr4a2/Zpr1/Vegfa/Kdm2b/Glp1r/Vstm2l/Arrb2/Grin1/Unc5b/Isl1/Mt1/Agt/Cntfr/Ntrk1/Ngfr/Barhl1/Sct	19
GO:0014823	response to activity	5/1038	22/14104	0.0196411	0.205213	0.181312	Prkaa1/Hadh/Agt/Fndc5/Ntrk1	5
GO:0014829	vascular associated smooth muscle contraction	5/1038	22/14104	0.0196411	0.205213	0.181312	Bbs2/Scnn1b/Agt/Edn2/Cacna1g	5
GO:0050926	regulation of positive chemotaxis	5/1038	22/14104	0.0196411	0.205213	0.181312	Akt2/Prkca/Itga2/Vegfa/Ntrk3	5
GO:0001505	regulation of neurotransmitter levels	24/1038	209/14104	0.0197887	0.206327	0.182297	Maob/Aldh9a1/Grik5/Fbxl20/Pfn2/Sv2a/Erc2/Cplx2/Pebp1/Slc30a1/Prkca/Rims3/Adora2b/Nrxn2/Syt7/Syt9/Th/Lin7b/Otof/Rph3a/Chrna3/Kcnc4/Unc13c/Syt12	24
GO:0048588	developmental cell growth	27/1038	242/14104	0.0198493	0.206532	0.182478	Smurf1/Rufy3/Lrp1/Sema4b/Prkcz/Rgs2/Rarg/Ddr1/Vegfa/Epha7/Ptprs/Tmem108/Auts2/Jade2/L1cam/Sh3gl2/Aatk/Ppara/Cdh4/Raph1/Agt/Tnn/Sema6a/Ntrk3/Edn2/Syt17/Smad7	27
GO:0002040	sprouting angiogenesis	13/1038	94/14104	0.0199248	0.206845	0.182754	Akt1/Jak1/Hdac5/Robo1/Akt3/Vegfa/Pkm/Efnb2/S100a1/Sema6a/Ceacam1/Ngfr/Meox2	13
GO:0032371	regulation of sterol transport	8/1038	47/14104	0.0201859	0.206845	0.182754	Srebf2/Lrp1/Nr1h2/Abca1/Nfkbia/Ldlrap1/Furin/Apoa5	8
GO:0032374	regulation of cholesterol transport	8/1038	47/14104	0.0201859	0.206845	0.182754	Srebf2/Lrp1/Nr1h2/Abca1/Nfkbia/Ldlrap1/Furin/Apoa5	8
GO:0043388	positive regulation of DNA binding	8/1038	47/14104	0.0201859	0.206845	0.182754	Jak2/Ski/Pdx1/Pax6/Itga2/Myc/Hes1/Isl1	8
GO:0046850	regulation of bone remodeling	8/1038	47/14104	0.0201859	0.206845	0.182754	Prkca/Vegfa/Syt7/Tmem64/Tnfrsf11a/Ceacam1/Tnfrsf11b/Dlk1	8
GO:0014044	Schwann cell development	6/1038	30/14104	0.0201977	0.206845	0.182754	Akt1/Akt2/Ski/Adam22/Ntrk3/Pou3f1	6
GO:0001708	cell fate specification	9/1038	56/14104	0.020208	0.206845	0.182754	Foxa2/Bmpr1a/Pax6/Mnx1/Isl1/Cdon/Fzd7/Ntrk3/Tbx3	9
GO:0060191	regulation of lipase activity	9/1038	56/14104	0.020208	0.206845	0.182754	Lrp1/Nr1h2/Por/Prkcz/Rgs2/Agt/Angptl4/Lpar1/Apoa5	9
GO:0022409	positive regulation of cell-cell adhesion	22/1038	188/14104	0.0205276	0.208186	0.183939	Jak2/Cbfb/Capn1/Jak1/Sox12/Bcl6/Stat5a/Prkcz/Jak3/F11r/Mex3b/L1cam/Zmiz1/Hes1/Fut4/Rap1gap/Efnb2/Itga6/Il4ra/Ptpru/Ceacam1/Smad7	22
GO:0003161	cardiac conduction system development	4/1038	15/14104	0.0206698	0.208186	0.183939	Bmpr1a/Isl1/Tbx3/Id2	4
GO:0032098	regulation of appetite	4/1038	15/14104	0.0206698	0.208186	0.183939	Bbs2/Bbs4/Ppara/Sct	4
GO:0045063	T-helper 1 cell differentiation	4/1038	15/14104	0.0206698	0.208186	0.183939	Stat6/Jak3/Gadd45g/Il4ra	4
GO:0046321	positive regulation of fatty acid oxidation	4/1038	15/14104	0.0206698	0.208186	0.183939	Akt2/Irs1/Abcd2/Ppara	4
GO:0050965	detection of temperature stimulus involved in sensory perception of pain	4/1038	15/14104	0.0206698	0.208186	0.183939	Adora1/Arrb2/Ntrk1/Ano1	4
GO:0061179	negative regulation of insulin secretion involved in cellular response to glucose stimulus	4/1038	15/14104	0.0206698	0.208186	0.183939	Ucp2/Pim3/Pde4c/Fkbp1b	4
GO:2001212	regulation of vasculogenesis	4/1038	15/14104	0.0206698	0.208186	0.183939	Emp2/Ceacam1/Asb4/Hey1	4
GO:0019226	transmission of nerve impulse	11/1038	75/14104	0.0207562	0.208223	0.183972	Dcdc2a/Itga2/Fkbp1b/Scn9a/Agt/Ntrk3/Avpr1a/Kcnc4/Glra1/Cacna1g/Chrnb4	11
GO:1903578	regulation of ATP metabolic process	11/1038	75/14104	0.0207562	0.208223	0.183972	Prkaa1/Cox7a2l/Entpd5/Gck/Mlxipl/Pid1/Myc/Pde2a/Prkag2/Ppara/Slc4a4	11
GO:0043281	regulation of cysteine-type endopeptidase activity involved in apoptotic process	20/1038	167/14104	0.0210574	0.210826	0.186271	Akt1/Akt2/Jak2/Gpx1/Casp9/Por/Mtch1/Robo1/Bcl2l11/Dapk1/Vegfa/Dhcr24/Epha7/Hip1/Arrb2/Myc/Mical1/Rnf34/Ngfr/Acvr1c	20
GO:0001654	eye development	33/1038	311/14104	0.0214305	0.214135	0.189195	Nipbl/Tenm3/Cdkn1b/Cacna1c/Bbs4/Meis2/Celf4/Ski/Limk2/Pbx3/Tulp3/Cep290/Rom1/Meis3/Pax6/Hsf4/Rarg/Rxra/Cc2d2a/Tmod1/Bmpr1b/Vegfa/Ptprm/Kdm2b/Gpd2/Lhx1/Th/Cdon/Skil/Ntrk3/Lrp5/Col8a2/Calb1	33
GO:0006936	muscle contraction	28/1038	255/14104	0.0217035	0.215746	0.190619	Bbs2/Cacna1c/Adora1/Scnn1b/Prkca/Atp2b4/Itga2/Rgs2/Adora2b/Trpm4/Snta1/Tmod1/Shc1/Fkbp1b/Hcn4/Atp1a1/Ryr3/Pde5a/Agt/Dmpk/Chrna3/Tbx3/Edn2/Glra1/Cacna1g/Smad7/Htr1d/Chrnb4	28
GO:0045638	negative regulation of myeloid cell differentiation	10/1038	66/14104	0.0217631	0.215746	0.190619	Pias3/Meis2/Ldb1/Stat5a/Myc/Nfkbia/Prdm16/Clec2d/Ceacam1/Lrrc17	10
GO:0051899	membrane depolarization	10/1038	66/14104	0.0217631	0.215746	0.190619	Ywhah/Fhl1/Cacna1c/Prkcz/Trpm4/Hcn4/Scn9a/Ngfr/Cacna1g/Smad7	10
GO:0051937	catecholamine transport	10/1038	66/14104	0.0217631	0.215746	0.190619	Gck/Adora2b/Syt11/Syt7/Syt9/Mapk15/Agt/Syt12/Syt17/Cnr1	10
GO:0060560	developmental growth involved in morphogenesis	27/1038	244/14104	0.0218369	0.216052	0.190889	Smurf1/Rufy3/Lrp1/Tmtc3/Sema4b/Robo1/Prkcz/Rarg/Ddr1/Vegfa/Epha7/Lzts2/Ptprs/Tmem108/Auts2/Lhx1/Jade2/L1cam/Sh3gl2/Aatk/Cdh4/Raph1/Tnn/Sema6a/Ntrk3/Edn2/Syt17	27
GO:0022407	regulation of cell-cell adhesion	34/1038	323/14104	0.021986	0.216758	0.191513	Akt1/Zdhhc2/Tenm3/Jak2/Taok2/Cbfb/Capn1/Zfp608/Jak1/Sox12/Rdx/Bcl6/Stat5a/Prkca/Prkcz/Jak3/Zfp703/F11r/Vegfa/Epha7/Mex3b/L1cam/Zmiz1/Hes1/Fut4/Rap1gap/Efnb2/Itga6/Ppara/Il4ra/Pde5a/Ptpru/Ceacam1/Smad7	34
GO:0021532	neural tube patterning	7/1038	39/14104	0.0221234	0.216758	0.191513	Foxa2/Tulp3/Pax6/Ssbp3/Mnx1/Kdm2b/Hes1	7
GO:0032768	regulation of monooxygenase activity	7/1038	39/14104	0.0221234	0.216758	0.191513	Akt1/Por/Nosip/Vdr/Atp2b4/S100a1/Cnr1	7
GO:0045124	regulation of bone resorption	7/1038	39/14104	0.0221234	0.216758	0.191513	Prkca/Vegfa/Tmem64/Tnfrsf11a/Ceacam1/Tnfrsf11b/Dlk1	7
GO:1900077	negative regulation of cellular response to insulin stimulus	7/1038	39/14104	0.0221234	0.216758	0.191513	Prkaa1/Irs1/Grb14/Prkca/Prkcz/Pid1/Inpp5k	7
GO:0009150	purine ribonucleotide metabolic process	30/1038	278/14104	0.0222876	0.217942	0.192559	Prkaa1/Adcy6/Pank4/Dcakd/Entpd5/Gck/Acsl3/Acss2/Mlxipl/Slc25a13/Aldoc/Khk/Galt/Pklr/Pfkfb2/Pid1/Pkm/Pdk1/Gmpr/Myc/Pde2a/Acly/Nudt4/Prkag2/Ppara/Slc4a4/Pde5a/Aldob/Acot3/Adcy2	30
GO:0007584	response to nutrient	9/1038	57/14104	0.0224837	0.218119	0.192716	Foxa2/Usf2/Vdr/Aacs/Serpina7/Kank2/Folr1/Fes/Snai2	9
GO:0035904	aorta development	9/1038	57/14104	0.0224837	0.218119	0.192716	Bmpr1a/Lrp1/Robo1/Pde2a/Hes1/Efnb2/Ngfr/Smad6/Hey1	9
GO:0048008	platelet-derived growth factor receptor signaling pathway	9/1038	57/14104	0.0224837	0.218119	0.192716	Sgpl1/Jak2/Lrp1/Vegfa/Hip1/Csrnp1/Ptpn11/Txnip/Pdgfd	9
GO:0050432	catecholamine secretion	9/1038	57/14104	0.0224837	0.218119	0.192716	Gck/Adora2b/Syt11/Syt7/Syt9/Agt/Syt12/Syt17/Cnr1	9
GO:0007517	muscle organ development	29/1038	267/14104	0.0225223	0.218119	0.192716	Prkaa1/Mtss1/Bmpr1a/Fhl1/Gpx1/Ski/Nr1d2/Hlf/Hdac5/Med20/Ppp3ca/Mettl8/Rxra/Btbd1/Mnx1/Myc/Adarb1/Isl1/Cdon/Boc/Cntfr/Skil/Ky/Fzd1/Eln/Smad7/Id3/Meox2/Hey1	29
GO:2001237	negative regulation of extrinsic apoptotic signaling pathway	12/1038	86/14104	0.023203	0.223141	0.197153	Gpx1/Zmynd11/Sgk3/Dapk1/Acvr1/Ctnna1/Vegfa/Pea15a/Unc5b/Itga6/Rnf34/Snai2	12
GO:0008286	insulin receptor signaling pathway	14/1038	106/14104	0.023229	0.223141	0.197153	Akt1/Prkaa1/Akt2/Irs1/Sorbs1/Grb14/Prkca/Prkcz/Sesn3/Shc1/Pid1/Inpp5k/Ptpn11/Agt	14
GO:0050767	regulation of neurogenesis	39/1038	382/14104	0.0233143	0.223141	0.197153	Parp6/Bmpr1a/Ywhah/Rufy3/Ski/Amigo1/Lrp1/Sema4b/Ppp3ca/Cux1/Robo1/Pax6/Hes6/Ctnna1/Lin28a/Vegfa/Epha7/Ptprs/Myc/Ctdsp1/Jade2/Nr1d1/L1cam/Kalrn/Hes1/Cux2/Aatk/Lingo1/Id4/Cdh4/Skil/Sema6a/Ntrk3/Serpinf1/Bhlhe40/Slitrk1/Id1/Id2/Hey1	39
GO:2000027	regulation of animal organ morphogenesis	13/1038	96/14104	0.0233463	0.223141	0.197153	Bmpr1a/Robo1/Pkhd1/Vegfa/Plekha4/Lhx1/Mllt3/Celsr1/Agt/Tnfrsf11b/Fzd1/Ngfr/Snai2	13
GO:0099068	postsynapse assembly	6/1038	31/14104	0.0235323	0.223141	0.197153	Arhgef9/Ptprs/Nrxn2/Lrfn4/Nlgn2/Ntrk3	6
GO:2000463	positive regulation of excitatory postsynaptic potential	6/1038	31/14104	0.0235323	0.223141	0.197153	Prkcz/Grin1/Cux2/Nlgn2/Shank1/Ngfr	6
GO:0019320	hexose catabolic process	5/1038	23/14104	0.0236168	0.223141	0.197153	Khk/Galt/Pfkfb2/Aldob/Lrp5	5
GO:0035094	response to nicotine	5/1038	23/14104	0.0236168	0.223141	0.197153	Ppara/Ntrk1/Chrna3/Cnr1/Chrnb4	5
GO:0045622	regulation of T-helper cell differentiation	5/1038	23/14104	0.0236168	0.223141	0.197153	Bcl6/Prkcz/Jak3/Il4ra/Smad7	5
GO:0045922	negative regulation of fatty acid metabolic process	5/1038	23/14104	0.0236168	0.223141	0.197153	Akt1/Erlin2/Insig1/Ceacam1/Cnr1	5
GO:0060444	branching involved in mammary gland duct morphogenesis	5/1038	23/14104	0.0236168	0.223141	0.197153	Btrc/Vdr/Ddr1/Lrp5/Tbx3	5
GO:0062149	detection of stimulus involved in sensory perception of pain	5/1038	23/14104	0.0236168	0.223141	0.197153	Adora1/Itga2/Arrb2/Ntrk1/Ano1	5
GO:0071276	cellular response to cadmium ion	5/1038	23/14104	0.0236168	0.223141	0.197153	Akt1/Foxa2/Mapk3/Mt2/Mt1	5
GO:0048598	embryonic morphogenesis	48/1038	488/14104	0.023845	0.224646	0.198482	Foxa2/Mthfd1/Nipbl/Jag2/Bmpr1a/Hira/Ets2/Foxp4/Insig1/Cacna1c/Bbs4/Ski/Bloc1s5/Sobp/Syf2/Ldb1/Phldb2/Tulp3/Pdx1/Erf/Pax6/Bcl2l11/Rarg/Mapk3/Cc2d2a/Acvr1/Kdm2b/Tshz1/Pofut2/Myc/Lhx1/Grem2/Hes1/Chst11/Th/Cdon/Celsr1/Wls/St14/Fzd7/T2/Folr1/Lrp5/Fzd1/Tbx3/Atoh8/Id2/Cdh23	48
GO:0032922	circadian regulation of gene expression	10/1038	67/14104	0.0239545	0.224646	0.198482	Nr1d1/Per3/Rorc/Id4/Ppara/Bhlhe40/Id1/Ngfr/Id2/Id3	10
GO:0097306	cellular response to alcohol	10/1038	67/14104	0.0239545	0.224646	0.198482	Akt1/Prkaa1/Adcy6/Osbpl7/Scnn1b/Ctnna1/Scnn1g/Adcy2/Scnn1a/Glra1	10
GO:1900076	regulation of cellular response to insulin stimulus	10/1038	67/14104	0.0239545	0.224646	0.198482	Prkaa1/Irs1/Sorbs1/Grb14/Prkca/Prkcz/Pid1/Inpp5k/Ptpn11/Agt	10
GO:0090316	positive regulation of intracellular protein transport	16/1038	127/14104	0.0240107	0.224755	0.198578	Zdhhc2/Prkaa1/B3gat3/Akt2/Jak2/Rufy3/Cep290/Zpr1/Bcas3/Hyal2/Tnfrsf1a/Ubr5/Mtcl1/Prkd1/Chp2/Prr5l	16
GO:0150063	visual system development	33/1038	314/14104	0.0242441	0.226317	0.199959	Nipbl/Tenm3/Cdkn1b/Cacna1c/Bbs4/Meis2/Celf4/Ski/Limk2/Pbx3/Tulp3/Cep290/Rom1/Meis3/Pax6/Hsf4/Rarg/Rxra/Cc2d2a/Tmod1/Bmpr1b/Vegfa/Ptprm/Kdm2b/Gpd2/Lhx1/Th/Cdon/Skil/Ntrk3/Lrp5/Col8a2/Calb1	33
GO:1901215	negative regulation of neuron death	24/1038	213/14104	0.0242676	0.226317	0.199959	Jak2/Lrp1/Nr4a2/Zpr1/Abcc1/Vegfa/Kdm2b/Glp1r/Vstm2l/Arrb2/Grin1/Itpr1/Unc5b/Isl1/Ppara/Mt1/Agt/Cntfr/Serpinf1/Ntrk1/Fzd1/Ngfr/Barhl1/Sct	24
GO:0048568	embryonic organ development	38/1038	372/14104	0.0247191	0.230102	0.203303	Akt1/Nipbl/Bmpr1a/Insig1/Pkd1/Bloc1s5/Sobp/Pbx3/Syf2/Ldb1/Tulp3/Hsd17b7/Erf/Pax6/Rarg/Mapk3/Cc2d2a/Acvr1/Vegfa/Kdm2b/Tshz1/Pkdcc/Myc/Lhx1/Zfat/Hes1/Chst11/Th/Celsr1/St14/T2/Cdx4/Folr1/Tbx3/Id2/Id3/Hey1/Cdh23	38
GO:0006164	purine nucleotide biosynthetic process	17/1038	138/14104	0.0248802	0.231175	0.204251	Adcy6/Mthfd1/Pank4/Dcakd/Acss2/Slc25a13/Adora2b/Pklr/Pid1/Pkm/Pdk1/Prpsap2/Gmpr/Myc/Acly/Ppara/Adcy2	17
GO:0051271	negative regulation of cellular component movement	27/1038	247/14104	0.025106	0.231341	0.204398	Akt1/Coro1b/Bmpr1a/Cdkn1b/Adora1/Lrp1/Pfn2/Srgap1/Phldb2/Nfe2l2/Hdac5/Robo1/Atp2b4/Hyal2/Ctnna1/Ptprm/Ptprr/Adarb1/Mapk15/Tnn/Ptpru/Serpinf1/Nbl1/Ngfr/Igfbp5/Acvr1c/Meox2	27
GO:0015872	dopamine transport	7/1038	40/14104	0.0251688	0.231341	0.204398	Syt11/Syt7/Syt9/Mapk15/Syt12/Syt17/Cnr1	7
GO:0042311	vasodilation	7/1038	40/14104	0.0251688	0.231341	0.204398	Bbs2/Gpx1/Adora1/Rgs2/Adora2b/Ptprm/Agt	7
GO:0048663	neuron fate commitment	7/1038	40/14104	0.0251688	0.231341	0.204398	Foxa2/Jag2/Pax6/Mnx1/Isl1/Ntrk3/Id2	7
GO:0099054	presynapse assembly	7/1038	40/14104	0.0251688	0.231341	0.204398	Ptprs/Lrfn4/Efnb2/Nlgn2/Ntrk3/Slitrk1/Fzd1	7
GO:0035249	synaptic transmission, glutamatergic	12/1038	87/14104	0.0251805	0.231341	0.204398	Dgkz/Grik5/Adora1/Dcdc2a/Grin2d/Kalrn/Grin1/Nlgn2/Ntrk1/Ngfr/Unc13c/Cnr1	12
GO:1990138	neuron projection extension	21/1038	181/14104	0.0252677	0.231341	0.204398	Smurf1/Rufy3/Lrp1/Sema4b/Prkcz/Ddr1/Vegfa/Ptprs/Tmem108/Auts2/Jade2/L1cam/Sh3gl2/Aatk/Cdh4/Raph1/Tnn/Sema6a/Ntrk3/Edn2/Syt17	21
GO:0051346	negative regulation of hydrolase activity	26/1038	236/14104	0.0252913	0.231341	0.204398	Akt1/Akt2/Gpx1/Bbs4/Lpin1/Pxk/Por/Rdx/Pebp1/Bcas3/Prkcz/Rgs2/Serpina7/Pcsk1n/F11r/Vegfa/Dhcr24/Fkbp1b/Arrb2/Itih2/Mical1/Agt/Angptl4/Serpinf1/Rnf34/Wfikkn2	26
GO:1990778	protein localization to cell periphery	35/1038	338/14104	0.0253116	0.231341	0.204398	Akt1/Zdhhc2/Snx27/Adcy6/Akt2/Clstn1/Bbs2/Fcho2/Gga2/Lrp1/Sorbs1/Adam22/Lgi1/Gpr158/Cnpy4/Rdx/Rilpl2/Grip1/Acsl3/Palm/Atp2b4/Prkcz/Atp2c1/F11r/Pid1/Inpp5k/Pkdcc/Zdhhc23/Tnfrsf1a/Mex3b/Kalrn/Grin1/Ldlrap1/Emp2/Lin7b	35
GO:0010675	regulation of cellular carbohydrate metabolic process	16/1038	128/14104	0.0256388	0.233745	0.206522	Akt1/Foxa2/Akt2/Irs1/Gck/Sorbs1/Adora2b/Khk/Pfkfb2/Pdk1/Ppp1r3c/Inpp5k/Rorc/Ppara/Gcgr/Slc35b4	16
GO:0030252	growth hormone secretion	4/1038	16/14104	0.0259912	0.233745	0.206522	Cacna1c/Madd/Kalrn/Ptpn11	4
GO:0035812	renal sodium excretion	4/1038	16/14104	0.0259912	0.233745	0.206522	Adora1/Mllt6/Agt/Avpr1a	4
GO:0042044	fluid transport	4/1038	16/14104	0.0259912	0.233745	0.206522	Scnn1b/Inpp5k/Itpr1/Aqp4	4
GO:0046325	negative regulation of glucose import	4/1038	16/14104	0.0259912	0.233745	0.206522	Prkca/Pid1/Pea15a/Myc	4
GO:0048665	neuron fate specification	4/1038	16/14104	0.0259912	0.233745	0.206522	Foxa2/Mnx1/Isl1/Ntrk3	4
GO:0110096	cellular response to aldehyde	4/1038	16/14104	0.0259912	0.233745	0.206522	Rdh11/Scnn1b/Scnn1g/Scnn1a	4
GO:1903909	regulation of receptor clustering	4/1038	16/14104	0.0259912	0.233745	0.206522	Zdhhc2/Snx27/Sorbs1/Shisa6	4
GO:0044283	small molecule biosynthetic process	42/1038	420/14104	0.0259923	0.233745	0.206522	Prkaa1/Mthfd1/Isyna1/Srebf2/Erlin2/Uros/Insig1/Elovl5/Coq5/Ppip5k1/Gck/Nr1h2/Scd2/Por/Hsd17b7/Csad/Acsl3/Mid1ip1/Acss2/Tha1/Atp2b4/Mlxipl/Plp1/Pklr/Dhcr24/Gpd2/Pkm/Nr1d1/Acly/Fabp5/Prkag2/Abcd2/Ppara/Agt/Ceacam1/Nags/Avpr1a/Alox5ap/Slc35b4/Edn2/Snai2/Apoa5	42
GO:0014743	regulation of muscle hypertrophy	10/1038	68/14104	0.0263005	0.236095	0.208598	Ppp3ca/Prkca/Atp2b4/Rgs2/Tnfrsf1a/Fbxo32/Ppara/Pde5a/Agt/Igfbp5	10
GO:1905039	carboxylic acid transmembrane transport	14/1038	108/14104	0.0268371	0.237543	0.209877	Akt1/Slc7a8/Akt2/Slc43a2/Abcc1/Rgs2/Slc25a13/Slc27a1/Slc6a6/Myc/Abcd2/Slc25a10/Agt/Folr1	14
GO:0043010	camera-type eye development	29/1038	271/14104	0.0268476	0.237543	0.209877	Tenm3/Cdkn1b/Cacna1c/Bbs4/Celf4/Ski/Limk2/Tulp3/Cep290/Rom1/Pax6/Hsf4/Rarg/Rxra/Cc2d2a/Tmod1/Bmpr1b/Vegfa/Ptprm/Kdm2b/Gpd2/Lhx1/Th/Cdon/Skil/Ntrk3/Lrp5/Col8a2/Calb1	29
GO:0015844	monoamine transport	11/1038	78/14104	0.0270252	0.237543	0.209877	Maob/Gck/Adora2b/Syt11/Syt7/Syt9/Mapk15/Agt/Syt12/Syt17/Cnr1	11
GO:0014046	dopamine secretion	6/1038	32/14104	0.0272165	0.237543	0.209877	Syt11/Syt7/Syt9/Syt12/Syt17/Cnr1	6
GO:0014059	regulation of dopamine secretion	6/1038	32/14104	0.0272165	0.237543	0.209877	Syt11/Syt7/Syt9/Syt12/Syt17/Cnr1	6
GO:0014741	negative regulation of muscle hypertrophy	6/1038	32/14104	0.0272165	0.237543	0.209877	Atp2b4/Rgs2/Tnfrsf1a/Fbxo32/Ppara/Igfbp5	6
GO:0019098	reproductive behavior	6/1038	32/14104	0.0272165	0.237543	0.209877	Crebrf/Thra/Kalrn/Grin1/Th/Avpr1a	6
GO:0022602	ovulation cycle process	6/1038	32/14104	0.0272165	0.237543	0.209877	Sgpl1/Stat5a/Bmpr1b/Arrb2/Agt/Edn2	6
GO:0043370	regulation of CD4-positive, alpha-beta T cell differentiation	6/1038	32/14104	0.0272165	0.237543	0.209877	Cbfb/Bcl6/Prkcz/Jak3/Il4ra/Smad7	6
GO:0046326	positive regulation of glucose import	6/1038	32/14104	0.0272165	0.237543	0.209877	Akt1/Akt2/Irs1/Sorbs1/Nfe2l2/Ptpn11	6
GO:0051180	vitamin transport	6/1038	32/14104	0.0272165	0.237543	0.209877	Slc2a2/Slc27a1/Folr1/Slc2a3/Slc52a3/Abcg2	6
GO:0070528	protein kinase C signaling	6/1038	32/14104	0.0272165	0.237543	0.209877	Coro1b/Prkcz/Vegfa/Ulk4/Sez6l/Sez6	6
GO:0071364	cellular response to epidermal growth factor stimulus	6/1038	32/14104	0.0272165	0.237543	0.209877	Akt1/Pde8a/Zpr1/Inpp5k/Ptpn11/Snai2	6
GO:0099174	regulation of presynapse organization	6/1038	32/14104	0.0272165	0.237543	0.209877	Ptprs/Lrfn4/Nlgn2/Ntrk3/Slitrk1/Fzd1	6
GO:1902742	apoptotic process involved in development	6/1038	32/14104	0.0272165	0.237543	0.209877	Jag2/Vdr/Zpr1/Bcl2l11/Tnfrsf1a/Lrp5	6
GO:2000758	positive regulation of peptidyl-lysine acetylation	6/1038	32/14104	0.0272165	0.237543	0.209877	Prkaa1/Mapk3/Auts2/Isl1/Rps6ka5/Snai2	6
GO:0014909	smooth muscle cell migration	12/1038	88/14104	0.0272786	0.237673	0.209992	Coro1b/Bmpr1a/Lrp1/Nfe2l2/Itga2/Ddr1/Myc/Kalrn/Agt/Lpar1/Pdgfd/Igfbp5	12
GO:0043367	CD4-positive, alpha-beta T cell differentiation	9/1038	59/14104	0.0275745	0.239163	0.211309	Cbfb/Bcl6/Stat6/Prkcz/Jak3/Gadd45g/Rorc/Il4ra/Smad7	9
GO:0061951	establishment of protein localization to plasma membrane	9/1038	59/14104	0.0275745	0.239163	0.211309	Zdhhc2/Snx27/Bbs2/Gga2/Rilpl2/Grip1/Acsl3/Atp2c1/Pkdcc	9
GO:0071241	cellular response to inorganic substance	19/1038	161/14104	0.0275921	0.239163	0.211309	Akt1/Prkaa1/Foxa2/Cdkn1b/Slc40a1/Nfe2l2/Mapk3/Syt11/Syt7/Syt9/Mt2/Mt1/Chp2/Alox5ap/Syt12/Syt17/Glra1/Cpne4/Id2	19
GO:0099003	vesicle-mediated transport in synapse	25/1038	227/14104	0.027959	0.241138	0.213054	Grik5/Clstn1/Fbxl20/Fcho2/Pfn2/Sv2a/Erc2/Cplx2/Grip1/Prkca/Rims3/Adora2b/Syt11/Sh3gl2/Syt7/Synj2/Syt9/Th/Efnb2/Ap1s2/Nlgn2/Otof/Chrna3/Unc13c/Syt12	25
GO:0038083	peptidyl-tyrosine autophosphorylation	5/1038	24/14104	0.0280764	0.241138	0.213054	Mapk3/Ddr1/Vegfa/Aatk/Ntrk1	5
GO:0060561	apoptotic process involved in morphogenesis	5/1038	24/14104	0.0280764	0.241138	0.213054	Jag2/Vdr/Bcl2l11/Tnfrsf1a/Lrp5	5
GO:0009612	response to mechanical stimulus	15/1038	119/14104	0.0281311	0.241138	0.213054	Akt1/Usp53/Pkd1/Habp4/Tmem150c/Itga2/F11r/Myc/Nrxn2/Nfkbia/Pde2a/Kalrn/Atp1a1/Ptpn11/Ntrk1	15
GO:0007612	learning	17/1038	140/14104	0.0281551	0.241138	0.213054	Cacna1c/Vdac1/Meis2/Slc12a5/Dcdc2a/Syt11/Glp1r/Ddhd2/Nrxn2/Kalrn/Grin1/Th/Ap1s2/Jph3/Agt/Shank1/Sct	17
GO:0048015	phosphatidylinositol-mediated signaling	17/1038	140/14104	0.0281551	0.241138	0.213054	Akt1/Maz/Jak2/Irs1/Entpd5/Lime1/Vegfa/Fbxl2/Unc5b/Plcb3/Pik3ip1/Agt/Ntrk3/Ceacam1/Ntrk1/Pdgfd/Prr5l	17
GO:0050714	positive regulation of protein secretion	17/1038	140/14104	0.0281551	0.241138	0.213054	Slc30a8/Jak2/Lrp1/Gck/Nr1h2/Gipr/Pdx1/Aacs/Sybu/Trpm4/Pfkfb2/Glp1r/A1cf/Isl1/Nlgn2/Wls/Ano1	17
GO:0002292	T cell differentiation involved in immune response	8/1038	50/14104	0.0284172	0.242557	0.214308	Bcl6/Stat6/Prkcz/Jak3/Gadd45g/Rorc/Il4ra/Smad7	8
GO:0007585	respiratory gaseous exchange by respiratory system	8/1038	50/14104	0.0284172	0.242557	0.214308	Jag2/Adora1/Pbx3/Nr4a2/Grin1/Chst11/Nlgn2/Glra1	8
GO:0050891	multicellular organismal water homeostasis	7/1038	41/14104	0.0284889	0.242758	0.214485	Adcy6/Scnn1b/Inpp5k/Scnn1g/Grhl1/Aqp4/Scnn1a	7
GO:1903825	organic acid transmembrane transport	14/1038	109/14104	0.0287889	0.2449	0.216377	Akt1/Slc7a8/Akt2/Slc43a2/Abcc1/Rgs2/Slc25a13/Slc27a1/Slc6a6/Myc/Abcd2/Slc25a10/Agt/Folr1	14
GO:2000146	negative regulation of cell motility	26/1038	239/14104	0.0290433	0.246648	0.217922	Akt1/Coro1b/Bmpr1a/Adora1/Lrp1/Pfn2/Srgap1/Phldb2/Nfe2l2/Hdac5/Robo1/Atp2b4/Hyal2/Ctnna1/Ptprm/Ptprr/Adarb1/Mapk15/Tnn/Ptpru/Serpinf1/Nbl1/Ngfr/Igfbp5/Acvr1c/Meox2	26
GO:0002761	regulation of myeloid leukocyte differentiation	13/1038	99/14104	0.0292689	0.247089	0.218311	Pias3/Stat5a/Prkca/Myc/Prdm16/Klf10/Clec2d/Tmem64/Ceacam1/Fes/Id2/Dlk1/Lrrc17	13
GO:0009636	response to toxic substance	13/1038	99/14104	0.0292689	0.247089	0.218311	Gpx1/Nfe2l2/Rdh11/Slc30a1/Nr4a2/Abcc1/Mapk3/Scn9a/Mt2/Mt1/Inmt/Htr1d/Abcg2	13
GO:1905477	positive regulation of protein localization to membrane	13/1038	99/14104	0.0292689	0.247089	0.218311	Akt1/Zdhhc2/Snx27/Akt2/Lrp1/Sorbs1/Cnpy4/Necab2/Acsl3/Atp2b4/Atp2c1/Mtcl1/Nlgn2	13
GO:0030336	negative regulation of cell migration	25/1038	228/14104	0.0292959	0.247089	0.218311	Akt1/Coro1b/Bmpr1a/Adora1/Lrp1/Pfn2/Srgap1/Phldb2/Nfe2l2/Hdac5/Robo1/Atp2b4/Hyal2/Ptprm/Ptprr/Adarb1/Mapk15/Tnn/Ptpru/Serpinf1/Nbl1/Ngfr/Igfbp5/Acvr1c/Meox2	25
GO:0014031	mesenchymal cell development	11/1038	79/14104	0.0293897	0.247089	0.218311	Bmpr1a/Sema4b/Pax6/Mapk3/Acvr1/Hes1/Isl1/Folr1/Sema6a/Snai2/Hey1	11
GO:0120162	positive regulation of cold-induced thermogenesis	11/1038	79/14104	0.0293897	0.247089	0.218311	Jak2/Ucp2/Lpin1/Stat6/Hadh/Vegfa/Gadd45g/Thra/Prdm16/Fabp5/Il4ra	11
GO:0072521	purine-containing compound metabolic process	33/1038	319/14104	0.0295678	0.248172	0.219269	Prkaa1/Adcy6/Mthfd1/Pank4/Dcakd/Entpd5/Gck/Acsl3/Acss2/Mlxipl/Slc25a13/Aldoc/Adora2b/Khk/Galt/Pklr/Pfkfb2/Pid1/Pkm/Pdk1/Prpsap2/Gmpr/Myc/Pde2a/Acly/Nudt4/Prkag2/Ppara/Slc4a4/Pde5a/Aldob/Acot3/Adcy2	33
GO:2000116	regulation of cysteine-type endopeptidase activity	21/1038	184/14104	0.0296225	0.248218	0.219309	Akt1/Akt2/Jak2/Gpx1/Casp9/Por/Mtch1/Robo1/Bcl2l11/Dapk1/Vegfa/Dhcr24/Epha7/Hip1/Arrb2/Myc/Grin1/Mical1/Rnf34/Ngfr/Acvr1c	21
GO:0016079	synaptic vesicle exocytosis	15/1038	120/14104	0.03005	0.250965	0.221736	Grik5/Fbxl20/Pfn2/Sv2a/Erc2/Cplx2/Prkca/Rims3/Adora2b/Syt7/Syt9/Otof/Chrna3/Unc13c/Syt12	15
GO:0072073	kidney epithelium development	15/1038	120/14104	0.03005	0.250965	0.221736	Mtss1/Vegfa/Epha7/Lzts2/Kank2/Myc/Lhx1/Hes1/Efnb2/Agt/Calb1/Smad7/Smad9/Smad6/Hey1	15
GO:0051965	positive regulation of synapse assembly	9/1038	60/14104	0.0304021	0.251049	0.22181	Clstn1/Amigo1/Prkca/Cux2/Nlgn2/Ntrk3/Ntrk1/Lingo4/Slitrk1	9
GO:0043086	negative regulation of catalytic activity	48/1038	496/14104	0.0306857	0.251049	0.22181	Akt1/Foxa2/Akt2/Cdkn1b/Gpx1/Bbs4/Lpin1/Pxk/Pkib/Por/Rdx/Nosip/Pebp1/Dusp26/Palm/Prkca/Atp2b4/Bcas3/Prkcz/Rgs2/Serpina7/Hyal2/Nqo1/Pkig/Pcsk1n/F11r/Vegfa/Dhcr24/Fkbp1b/Inpp5k/Arrb2/Gadd45g/Adarb1/Itih2/Prkag2/Pik3ip1/Mical1/Agt/Angptl4/Serpinf1/Parp3/Ceacam1/Rnf34/Lrp5/Srcin1/Wfikkn2/Smad7/Cnr1	48
GO:0051347	positive regulation of transferase activity	43/1038	437/14104	0.0309895	0.251049	0.22181	Akt1/Dgkz/Btrc/Jak2/Dlg3/Serinc5/Cdkn1b/Irs1/Nbn/Map4k2/Adora1/Pkd1/Strada/Pkib/Atg14/Dazap2/Robo1/Insrr/Atp2b4/Prkcz/Slc27a1/Mapk3/Ddr1/Vegfa/Pfkfb2/Epha7/Arrb2/Myc/Camkk1/Dok7/Parm1/Prkag2/Emp2/Mapk15/Pde5a/Agt/Ntrk3/Tnfrsf11a/Ceacam1/Ntrk1/Srcin1/Pdgfd/Chrna3	43
GO:0048705	skeletal system morphogenesis	20/1038	174/14104	0.0310869	0.251049	0.22181	Sgpl1/Nipbl/Insig1/Pkd1/Ski/Por/Tulp3/Vdr/Hyal2/Rarg/Bmpr1b/Vegfa/Myc/Lhx1/Thbs3/Thra/Csrnp1/Chst11/Dhrs3/Lrp5	20
GO:0045907	positive regulation of vasoconstriction	6/1038	33/14104	0.0312628	0.251049	0.22181	Akt1/Trpm4/Shc1/Pde5a/Avpr1a/Smad6	6
GO:0046686	response to cadmium ion	6/1038	33/14104	0.0312628	0.251049	0.22181	Akt1/Foxa2/Slc30a1/Mapk3/Mt2/Mt1	6
GO:0060603	mammary gland duct morphogenesis	6/1038	33/14104	0.0312628	0.251049	0.22181	Btrc/Robo1/Vdr/Ddr1/Lrp5/Tbx3	6
GO:0071320	cellular response to cAMP	6/1038	33/14104	0.0312628	0.251049	0.22181	Itpr3/Inpp5k/Hcn4/Pde2a/Itpr1/Igfbp5	6
GO:1903670	regulation of sprouting angiogenesis	6/1038	33/14104	0.0312628	0.251049	0.22181	Jak1/Vegfa/Pkm/S100a1/Sema6a/Ceacam1	6
GO:0015909	long-chain fatty acid transport	8/1038	51/14104	0.0316107	0.251049	0.22181	Akt1/Akt2/Acsl3/Abcc1/Slc27a1/Plin2/Fabp5/Abcd2	8
GO:0060324	face development	8/1038	51/14104	0.0316107	0.251049	0.22181	Sgpl1/Nipbl/Bbs4/Ski/Rarg/Mapk3/Csrnp1/Ptpn11	8
GO:0000083	regulation of transcription involved in G1/S transition of mitotic cell cycle	4/1038	17/14104	0.0320599	0.251049	0.22181	Bach1/Cdk17/Zpr1/Klf11	4
GO:0003352	regulation of cilium movement	4/1038	17/14104	0.0320599	0.251049	0.22181	Bbs2/Bbs4/Efcab1/Defb1	4
GO:0032095	regulation of response to food	4/1038	17/14104	0.0320599	0.251049	0.22181	Bbs2/Bbs4/Pyy/Ppara	4
GO:0050961	detection of temperature stimulus involved in sensory perception	4/1038	17/14104	0.0320599	0.251049	0.22181	Adora1/Arrb2/Ntrk1/Ano1	4
GO:0060749	mammary gland alveolus development	4/1038	17/14104	0.0320599	0.251049	0.22181	Ddr1/Vegfa/Tnfrsf11a/Id2	4
GO:0061377	mammary gland lobule development	4/1038	17/14104	0.0320599	0.251049	0.22181	Ddr1/Vegfa/Tnfrsf11a/Id2	4
GO:0071071	regulation of phospholipid biosynthetic process	4/1038	17/14104	0.0320599	0.251049	0.22181	Idh1/Lpin1/Acsl3/Slc27a1	4
GO:0071625	vocalization behavior	4/1038	17/14104	0.0320599	0.251049	0.22181	Celf6/Auts2/Nrxn2/Shank1	4
GO:0090036	regulation of protein kinase C signaling	4/1038	17/14104	0.0320599	0.251049	0.22181	Vegfa/Ulk4/Sez6l/Sez6	4
GO:1903672	positive regulation of sprouting angiogenesis	4/1038	17/14104	0.0320599	0.251049	0.22181	Jak1/Vegfa/Pkm/S100a1	4
GO:0035019	somatic stem cell population maintenance	7/1038	42/14104	0.032093	0.251049	0.22181	Ski/Ldb1/Myc/Prdm16/Hes1/Klf10/Lrp5	7
GO:0043392	negative regulation of DNA binding	7/1038	42/14104	0.032093	0.251049	0.22181	Jak2/Ercc4/Habp4/Wfikkn2/Id1/Id2/Hey1	7
GO:0045620	negative regulation of lymphocyte differentiation	7/1038	42/14104	0.032093	0.251049	0.22181	Cbfb/Zfp608/Bcl6/Jak3/Il4ra/Smad7/Id2	7
GO:1901985	positive regulation of protein acetylation	7/1038	42/14104	0.032093	0.251049	0.22181	Prkaa1/Fam161a/Mapk3/Auts2/Isl1/Rps6ka5/Snai2	7
GO:1905953	negative regulation of lipid localization	7/1038	42/14104	0.032093	0.251049	0.22181	Akt1/Akt2/Srebf2/Nr1h2/Nfkbia/Ptpn11/Ppara	7
GO:0033674	positive regulation of kinase activity	36/1038	356/14104	0.0321906	0.251049	0.22181	Akt1/Dgkz/Jak2/Dlg3/Cdkn1b/Irs1/Nbn/Map4k2/Adora1/Pkd1/Strada/Atg14/Dazap2/Robo1/Insrr/Atp2b4/Prkcz/Slc27a1/Ddr1/Vegfa/Pfkfb2/Epha7/Arrb2/Camkk1/Dok7/Prkag2/Emp2/Pde5a/Agt/Ntrk3/Tnfrsf11a/Ceacam1/Ntrk1/Srcin1/Pdgfd/Chrna3	36
GO:0003263	cardioblast proliferation	3/1038	10/14104	0.0322495	0.251049	0.22181	Gng5/Hes1/Isl1	3
GO:0003264	regulation of cardioblast proliferation	3/1038	10/14104	0.0322495	0.251049	0.22181	Gng5/Hes1/Isl1	3
GO:0032099	negative regulation of appetite	3/1038	10/14104	0.0322495	0.251049	0.22181	Bbs2/Bbs4/Ppara	3
GO:0035581	sequestering of extracellular ligand from receptor	3/1038	10/14104	0.0322495	0.251049	0.22181	Dand5/Grem2/Nbl1	3
GO:0042659	regulation of cell fate specification	3/1038	10/14104	0.0322495	0.251049	0.22181	Bmpr1a/Pax6/Fzd7	3
GO:0045628	regulation of T-helper 2 cell differentiation	3/1038	10/14104	0.0322495	0.251049	0.22181	Bcl6/Prkcz/Il4ra	3
GO:0048262	determination of dorsal/ventral asymmetry	3/1038	10/14104	0.0322495	0.251049	0.22181	Acvr1/Grem2/Nbl1	3
GO:0048263	determination of dorsal identity	3/1038	10/14104	0.0322495	0.251049	0.22181	Acvr1/Grem2/Nbl1	3
GO:0050774	negative regulation of dendrite morphogenesis	3/1038	10/14104	0.0322495	0.251049	0.22181	Ywhah/Ppp3ca/Id1	3
GO:0071379	cellular response to prostaglandin stimulus	3/1038	10/14104	0.0322495	0.251049	0.22181	Akt1/Prkaa1/Adcy6	3
GO:0071380	cellular response to prostaglandin E stimulus	3/1038	10/14104	0.0322495	0.251049	0.22181	Akt1/Prkaa1/Adcy6	3
GO:0071670	smooth muscle cell chemotaxis	3/1038	10/14104	0.0322495	0.251049	0.22181	Coro1b/Lpar1/Pdgfd	3
GO:0086067	AV node cell to bundle of His cell communication	3/1038	10/14104	0.0322495	0.251049	0.22181	Cacna1c/Trpm4/Cacna1g	3
GO:0099171	presynaptic modulation of chemical synaptic transmission	3/1038	10/14104	0.0322495	0.251049	0.22181	Fbxl20/Prkca/Plekhg5	3
GO:1901142	insulin metabolic process	3/1038	10/14104	0.0322495	0.251049	0.22181	Pax6/Nlgn2/Ceacam1	3
GO:1903960	negative regulation of anion transmembrane transport	3/1038	10/14104	0.0322495	0.251049	0.22181	Slc43a2/Prkca/Rgs2	3
GO:0007416	synapse assembly	18/1038	153/14104	0.0322535	0.251049	0.22181	Clstn1/Amigo1/Negr1/Prkca/Arhgef9/Epha7/Ptprs/Nrxn2/Lrfn4/Grin1/Cux2/Efnb2/Nlgn2/Ntrk3/Ntrk1/Lingo4/Slitrk1/Fzd1	18
GO:0033157	regulation of intracellular protein transport	22/1038	197/14104	0.0327719	0.25469	0.225027	Zdhhc2/Prkaa1/B3gat3/Akt2/Jak2/Cabp1/Insig1/Rufy3/Cep290/Ube2j1/Zpr1/Bcas3/Hyal2/Pkig/Inpp5k/Tnfrsf1a/Ubr5/Mtcl1/Prkd1/Ptpn11/Chp2/Prr5l	22
GO:0034765	regulation of ion transmembrane transport	38/1038	380/14104	0.0329346	0.254772	0.225099	Akt1/Snx27/Ywhah/Fhl1/Cabp1/Slc43a2/Cacna1c/Vdac1/Klhl24/Amigo1/Fxyd6/Lime1/Slc30a1/Prkca/Atp2b4/Rgs2/Plp1/Kcnab3/Snta1/Dapk1/Fkbp1b/Hcn4/Rasgrf1/Neto2/Scn9a/Prkd1/Wnk2/S100a1/Jph3/Nlgn2/Agt/Kcnj12/Shisa6/Shank1/Cacna2d2/Rph3a/Kcnc4/Fxyd3	38
GO:0007224	smoothened signaling pathway	16/1038	132/14104	0.0329858	0.254772	0.225099	Foxa2/Ulk3/Kctd21/Kctd6/Por/Tulp3/Pdx1/Ptpdc1/Pax6/Dcdc2a/Cc2d2a/Ctnna1/Hes1/Cdon/Boc/Ptchd1	16
GO:0035767	endothelial cell chemotaxis	5/1038	25/14104	0.0330353	0.254772	0.225099	Coro1b/Vegfa/Prkd1/Plekhg5/Snai2	5
GO:0045742	positive regulation of epidermal growth factor receptor signaling pathway	5/1038	25/14104	0.0330353	0.254772	0.225099	Adora1/Shkbp1/Hip1/Agt/Neu3	5
GO:1904353	regulation of telomere capping	5/1038	25/14104	0.0330353	0.254772	0.225099	Nbn/Ercc4/Pkib/Mapk3/Mapk15	5
GO:0006816	calcium ion transport	33/1038	322/14104	0.0331705	0.255312	0.225577	Akt1/Cabp1/Cacna1c/Vdac1/Pkd1/Gck/Orai2/Lime1/Slc30a1/Ppp3ca/Vdr/Atp2b4/Itpr3/Atp2c1/Jak3/Plp1/Trpm4/Glp1r/Grin2d/Fkbp1b/Inpp5k/Arrb2/Prkd1/Hes1/Grin1/Itpr1/S100a1/Jph3/Ryr3/Agt/Cacna2d2/Cacna1g/Cdh23	33
GO:0050727	regulation of inflammatory response	26/1038	242/14104	0.0332068	0.255312	0.225577	Jak2/Gpx1/Adora1/Cdk19/Nr1d2/Bcl6/Stat5a/Prkca/Abcc1/Itga2/Hyal2/Adora2b/Syt11/Tnfrsf1a/Nr1d1/Nfkbia/Pde2a/Isl1/Ppara/Pde5a/Agt/Serpinf1/Tnfrsf11a/Lbp/Alox5ap/Cnr1	26
GO:0048017	inositol lipid-mediated signaling	17/1038	143/14104	0.0336563	0.258374	0.228282	Akt1/Maz/Jak2/Irs1/Entpd5/Lime1/Vegfa/Fbxl2/Unc5b/Plcb3/Pik3ip1/Agt/Ntrk3/Ceacam1/Ntrk1/Pdgfd/Prr5l	17
GO:1901655	cellular response to ketone	10/1038	71/14104	0.0343172	0.263046	0.23241	Akt1/Prkaa1/Adcy6/Jak2/Casp9/Scnn1b/Fbxo32/Scnn1g/Adcy2/Scnn1a	10
GO:0045637	regulation of myeloid cell differentiation	19/1038	165/14104	0.0343932	0.263229	0.232571	Pias3/Meis2/Ldb1/Stat5a/Prkca/Rarg/Myc/Mturn/Nfkbia/Prdm16/Fam210b/Klf10/Clec2d/Tmem64/Ceacam1/Fes/Id2/Dlk1/Lrrc17	19
GO:0072659	protein localization to plasma membrane	29/1038	277/14104	0.0345069	0.263672	0.232963	Akt1/Zdhhc2/Snx27/Adcy6/Akt2/Bbs2/Fcho2/Gga2/Lrp1/Sorbs1/Gpr158/Cnpy4/Rdx/Rilpl2/Grip1/Acsl3/Palm/Atp2b4/Prkcz/Atp2c1/F11r/Pid1/Inpp5k/Pkdcc/Zdhhc23/Tnfrsf1a/Kalrn/Ldlrap1/Emp2	29
GO:0003014	renal system process	11/1038	81/14104	0.0345559	0.263672	0.232963	Adcy6/Cacna1c/Adora1/Mllt6/Inpp5k/Emp2/Agt/Chrna3/Avpr1a/Aqp4/Chrnb4	11
GO:0006940	regulation of smooth muscle contraction	8/1038	52/14104	0.035041	0.266565	0.235519	Adora1/Itga2/Rgs2/Adora2b/Shc1/Chrna3/Edn2/Chrnb4	8
GO:0098661	inorganic anion transmembrane transport	8/1038	52/14104	0.035041	0.266565	0.235519	Slc37a4/Slc12a9/Slc12a5/Slc20a2/Ank/Slc25a10/Glra1/Ano1	8
GO:0072522	purine-containing compound biosynthetic process	17/1038	144/14104	0.0356547	0.269306	0.237941	Adcy6/Mthfd1/Pank4/Dcakd/Acss2/Slc25a13/Adora2b/Pklr/Pid1/Pkm/Pdk1/Prpsap2/Gmpr/Myc/Acly/Ppara/Adcy2	17
GO:0007031	peroxisome organization	6/1038	34/14104	0.0356819	0.269306	0.237941	Pex6/Pex16/Lonp2/Hacl1/Abcd2/Zfand6	6
GO:0045823	positive regulation of heart contraction	6/1038	34/14104	0.0356819	0.269306	0.237941	Rgs2/Trpm4/Glp1r/Atp1a1/Avpr1a/Edn2	6
GO:1990089	response to nerve growth factor	6/1038	34/14104	0.0356819	0.269306	0.237941	Akt1/Tmem108/Sh3gl2/Hes1/Ntrk3/Ntrk1	6
GO:1990090	cellular response to nerve growth factor stimulus	6/1038	34/14104	0.0356819	0.269306	0.237941	Akt1/Tmem108/Sh3gl2/Hes1/Ntrk3/Ntrk1	6
GO:0002042	cell migration involved in sprouting angiogenesis	7/1038	43/14104	0.0359895	0.269306	0.237941	Akt1/Hdac5/Robo1/Akt3/Vegfa/Efnb2/Meox2	7
GO:0033344	cholesterol efflux	7/1038	43/14104	0.0359895	0.269306	0.237941	Srebf2/Lrp1/Nr1h2/Abca1/Nfkbia/Apof/Apoa5	7
GO:0042149	cellular response to glucose starvation	7/1038	43/14104	0.0359895	0.269306	0.237941	Prkaa1/Gck/Atg14/Nfe2l2/Sesn3/Prkag2/Nuak1	7
GO:0042307	positive regulation of protein import into nucleus	7/1038	43/14104	0.0359895	0.269306	0.237941	Jak2/Zpr1/Hyal2/Tnfrsf1a/Ubr5/Prkd1/Chp2	7
GO:0072583	clathrin-dependent endocytosis	7/1038	43/14104	0.0359895	0.269306	0.237941	Tnk2/Ap2a1/Fcho2/Syt11/Hip1/Sh3gl2/Neu3	7
GO:2000514	regulation of CD4-positive, alpha-beta T cell activation	7/1038	43/14104	0.0359895	0.269306	0.237941	Cbfb/Bcl6/Prkcz/Jak3/Il4ra/Ceacam1/Smad7	7
GO:0051216	cartilage development	18/1038	155/14104	0.0360533	0.269383	0.238009	Bmpr1a/Bmp1/Bbs2/Pkd1/Por/Prkca/Rarg/Mapk3/Bmpr1b/Pkdcc/Thbs3/Thra/Chst11/Ptpn11/Bgn/Smad7/Snai2/Smad9	18
GO:0007160	cell-matrix adhesion	22/1038	199/14104	0.0361143	0.269439	0.238058	Taok2/Slk/Lrp1/Sorbs1/Plekha2/Ldb1/Phldb2/Bcl6/Bcas3/Itga2/Prkcz/Bcl2l11/Camsap3/Ddr1/Vegfa/L1cam/Ptpn11/Emp2/Itga6/Agt/Tnn/Hpse	22
GO:0097305	response to alcohol	15/1038	123/14104	0.0363832	0.271044	0.239477	Akt1/Prkaa1/Adcy6/Osbpl7/Scnn1b/Aacs/Prkca/Ctnna1/Grin1/Th/Scnn1g/Adcy2/Scnn1a/Glra1/Cnr1	15
GO:0014068	positive regulation of phosphatidylinositol 3-kinase signaling	9/1038	62/14104	0.0366505	0.27223	0.240524	Maz/Jak2/Vegfa/Unc5b/Agt/Ntrk3/Ntrk1/Pdgfd/Prr5l	9
GO:0032890	regulation of organic acid transport	9/1038	62/14104	0.0366505	0.27223	0.240524	Akt1/Akt2/Slc43a2/Adora1/Sv2a/Rgs2/Agt/Tnfrsf11a/Avpr1a	9
GO:0060485	mesenchyme development	25/1038	233/14104	0.0367231	0.272368	0.240646	Foxa2/Bmpr1a/Sema4b/Phldb2/Robo1/Dand5/Pax6/Rxra/Mapk3/Zfp703/Acvr1/Vegfa/Pofut2/Myc/Hes1/Isl1/Trim62/Folr1/Sema6a/Fam83d/Tbx3/Bambi/Smad7/Snai2/Hey1	25
GO:0001824	blastocyst development	16/1038	134/14104	0.0371897	0.274304	0.242356	Xab2/Nbn/Suds3/Taf8/Sbds/Zpr1/Ccdc62/Uspl1/Arhgdig/Bcor/Mxi1/Txnrd3/Agbl4/Skil/Furin/Acvr1c	16
GO:0071383	cellular response to steroid hormone stimulus	16/1038	134/14104	0.0371897	0.274304	0.242356	Jak2/Ywhah/Casp9/Scnn1b/Calcoco1/Vps11/Kank2/Crebrf/Ubr5/Fbxo32/Zmiz1/Atp1a1/Scnn1g/Isl1/Mgarp/Scnn1a	16
GO:0035023	regulation of Rho protein signal transduction	10/1038	72/14104	0.0373315	0.274304	0.242356	Kctd13/Bcl6/Robo1/Abca1/F11r/Kank2/Rit2/Rasgrf1/Lpar1/Ngfr	10
GO:0062014	negative regulation of small molecule metabolic process	10/1038	72/14104	0.0373315	0.274304	0.242356	Akt1/Erlin2/Insig1/Gck/Atp2b4/Pid1/Ppara/Ceacam1/Snai2/Cnr1	10
GO:0001657	ureteric bud development	11/1038	82/14104	0.0373654	0.274304	0.242356	Vegfa/Lzts2/Myc/Lhx1/Hes1/Agt/Calb1/Smad7/Smad9/Smad6/Hey1	11
GO:0072163	mesonephric epithelium development	11/1038	82/14104	0.0373654	0.274304	0.242356	Vegfa/Lzts2/Myc/Lhx1/Hes1/Agt/Calb1/Smad7/Smad9/Smad6/Hey1	11
GO:0072164	mesonephric tubule development	11/1038	82/14104	0.0373654	0.274304	0.242356	Vegfa/Lzts2/Myc/Lhx1/Hes1/Agt/Calb1/Smad7/Smad9/Smad6/Hey1	11
GO:0050954	sensory perception of mechanical stimulus	17/1038	145/14104	0.0377384	0.276639	0.244419	Nipbl/Jag2/Cdkn1b/Usp53/Gpx1/Sobp/Dcdc2a/Itga2/Myc/Otof/Ntrk1/Coch/Barhl1/Aqp4/Slc52a3/Snai2/Cdh23	17
GO:0040013	negative regulation of locomotion	28/1038	268/14104	0.0381033	0.278907	0.246424	Akt1/Coro1b/Bmpr1a/Adora1/Lrp1/Pfn2/Srgap1/Sema4b/Phldb2/Nfe2l2/Hdac5/Robo1/Atp2b4/Hyal2/Ctnna1/Ptprm/Ptprr/Adarb1/Mapk15/Tnn/Ptpru/Sema6a/Serpinf1/Nbl1/Ngfr/Igfbp5/Acvr1c/Meox2	28
GO:0002026	regulation of the force of heart contraction	5/1038	26/14104	0.0385057	0.279373	0.246835	Pebp1/Prkca/Atp2b4/Atp1a1/Pde5a	5
GO:0031338	regulation of vesicle fusion	5/1038	26/14104	0.0385057	0.279373	0.246835	Akt2/Grik5/Cplx2/Syt7/Syt9	5
GO:0046365	monosaccharide catabolic process	5/1038	26/14104	0.0385057	0.279373	0.246835	Khk/Galt/Pfkfb2/Aldob/Lrp5	5
GO:1900078	positive regulation of cellular response to insulin stimulus	5/1038	26/14104	0.0385057	0.279373	0.246835	Irs1/Sorbs1/Prkcz/Ptpn11/Agt	5
GO:1903539	protein localization to postsynaptic membrane	8/1038	53/14104	0.0387143	0.279373	0.246835	Zdhhc2/Clstn1/Adam22/Lgi1/Grip1/Prkcz/Kalrn/Grin1	8
GO:0010894	negative regulation of steroid biosynthetic process	4/1038	18/14104	0.0388881	0.279373	0.246835	Erlin2/Insig1/Atp1a1/Snai2	4
GO:0043116	negative regulation of vascular permeability	4/1038	18/14104	0.0388881	0.279373	0.246835	Vegfa/Sh3gl2/Pde2a/Ceacam1	4
GO:0051450	myoblast proliferation	4/1038	18/14104	0.0388881	0.279373	0.246835	Malat1/Gpx1/Meis2/Atoh8	4
GO:0061323	cell proliferation involved in heart morphogenesis	4/1038	18/14104	0.0388881	0.279373	0.246835	Gng5/Hes1/Isl1/Tbx3	4
GO:0099150	regulation of postsynaptic specialization assembly	4/1038	18/14104	0.0388881	0.279373	0.246835	Arhgef9/Ptprs/Lrfn4/Ntrk3	4
GO:1990776	response to angiotensin	4/1038	18/14104	0.0388881	0.279373	0.246835	Capn1/Nfe2l2/Adora2b/Agt	4
GO:2000136	regulation of cell proliferation involved in heart morphogenesis	4/1038	18/14104	0.0388881	0.279373	0.246835	Gng5/Hes1/Isl1/Tbx3	4
GO:2000369	regulation of clathrin-dependent endocytosis	4/1038	18/14104	0.0388881	0.279373	0.246835	Tnk2/Syt11/Sh3gl2/Neu3	4
GO:0007188	adenylate cyclase-modulating G protein-coupled receptor signaling pathway	16/1038	135/14104	0.0394314	0.28032	0.247672	Adcy6/Adora1/Gipr/Palm/Atp2b4/Rgs2/Adora2b/Abca1/Glp1r/Rit2/Pde2a/Lpar1/Gcgr/Adcy2/Cnr1/Htr1d	16
GO:1905952	regulation of lipid localization	16/1038	135/14104	0.0394314	0.28032	0.247672	Akt1/Akt2/Srebf2/Lrp1/Nr1h2/Plin2/Abca1/Nfkbia/Ldlrap1/Ptpn11/Ppara/Agt/Furin/Cidea/Tnfrsf11a/Apoa5	16
GO:2000241	regulation of reproductive process	16/1038	135/14104	0.0394314	0.28032	0.247672	Eif4g3/Cdkn1b/Smurf2/Rps6ka2/Grb14/Efcab1/Rxra/Vegfa/Mapk15/Pde5a/Defb1/Serpinf1/Ovol1/Acvr1c/Glra1/Cnr1	16
GO:0010632	regulation of epithelial cell migration	22/1038	201/14104	0.0397036	0.28032	0.247672	Akt1/Pfn2/Nfe2l2/Stat5a/Hdac5/Prkca/Atp2b4/Bcas3/Itga2/Adora2b/Akt3/Vegfa/Ptprm/Ptprr/Prkd1/Emp2/Agt/Serpinf1/Ceacam1/Snai2/Atoh8/Meox2	22
GO:0000271	polysaccharide biosynthetic process	9/1038	63/14104	0.0400819	0.28032	0.247672	Akt1/Akt2/Ap2a1/Irs1/Gck/Sorbs1/Ppp1r3c/Inpp5k/Nr1d1	9
GO:0032507	maintenance of protein location in cell	9/1038	63/14104	0.0400819	0.28032	0.247672	Akt1/Adcy6/Grik5/Insig1/Bbs4/Taf8/Vps13a/Sun2/Rit2	9
GO:0055117	regulation of cardiac muscle contraction	9/1038	63/14104	0.0400819	0.28032	0.247672	Cacna1c/Adora1/Rgs2/Trpm4/Fkbp1b/Hcn4/Atp1a1/Pde5a/Smad7	9
GO:0001764	neuron migration	18/1038	157/14104	0.0401715	0.28032	0.247672	Nipbl/Bbs4/Nr4a2/Pax6/Dcdc2a/Mnx1/Vegfa/Auts2/Ulk4/Lhx1/Zmiz1/Celsr1/Matn2/Tnn/Sema6a/Ntrk3/Barhl1/Unc5d	18
GO:0003197	endocardial cushion development	7/1038	44/14104	0.0401859	0.28032	0.247672	Bmpr1a/Robo1/Acvr1/Isl1/Tbx3/Snai2/Hey1	7
GO:0051055	negative regulation of lipid biosynthetic process	7/1038	44/14104	0.0401859	0.28032	0.247672	Erlin2/Insig1/Lpin1/Slc27a1/Atp1a1/Ceacam1/Snai2	7
GO:0007623	circadian rhythm	20/1038	179/14104	0.040188	0.28032	0.247672	Prkaa1/Btrc/Adora1/Nr1d2/Nr1d1/Per3/Klf10/Rorc/Id4/Ppara/Dbp/Ntrk3/Tnfrsf11a/Bhlhe40/Ntrk1/Id1/Ngfr/Hs3st2/Id2/Id3	20
GO:1905475	regulation of protein localization to membrane	20/1038	179/14104	0.040188	0.28032	0.247672	Akt1/Zdhhc2/Snx27/Akt2/Lrp1/Sorbs1/Cnpy4/Necab2/Acsl3/Atp2b4/Prkcz/Atp2c1/Pid1/Inpp5k/Pkdcc/Mtcl1/Kalrn/Ldlrap1/Nlgn2/Shisa6	20
GO:0030258	lipid modification	19/1038	168/14104	0.0402544	0.28032	0.247672	Akt1/Prkaa1/Dgkz/Akt2/Irs1/Mtmr11/Acads/Por/Lonp2/Hacl1/Hadh/Inpp5k/Synj2/Abcd2/Ppara/Agt/B3galt1/Cnr1/Apoa5	19
GO:0001933	negative regulation of protein phosphorylation	31/1038	304/14104	0.0402814	0.28032	0.247672	Akt1/Cdkn1b/Lrp1/Pkib/Atg14/Pebp1/Dusp26/Prkca/Pax6/Prkcz/Rgs2/Mlxipl/Hyal2/Pkig/Pid1/Inpp5k/Arrb2/Gadd45g/Ctdsp1/Sh3gl2/Adarb1/Prkag2/Mical1/Agt/Ntrk3/Ceacam1/Lrp5/Srcin1/Smad7/Prr5l/Smad6	31
GO:0007189	adenylate cyclase-activating G protein-coupled receptor signaling pathway	11/1038	83/14104	0.0403309	0.28032	0.247672	Adcy6/Gipr/Atp2b4/Adora2b/Abca1/Glp1r/Rit2/Lpar1/Gcgr/Adcy2/Cnr1	11
GO:0035418	protein localization to synapse	11/1038	83/14104	0.0403309	0.28032	0.247672	Zdhhc2/Clstn1/Adam22/Lgi1/Grip1/Prkcz/Nrxn2/Kalrn/Grin1/Nlgn2/Shank1	11
GO:1900182	positive regulation of protein localization to nucleus	11/1038	83/14104	0.0403309	0.28032	0.247672	Akt1/Jak2/Mepce/Limk2/Zpr1/Hyal2/Tnfrsf1a/Ubr5/Prkd1/Chp2/Ngfr	11
GO:0006692	prostanoid metabolic process	6/1038	35/14104	0.0404829	0.28032	0.247672	Tnfrsf1a/Fabp5/Ptgr1/Cyp2s1/Avpr1a/Edn2	6
GO:0006693	prostaglandin metabolic process	6/1038	35/14104	0.0404829	0.28032	0.247672	Tnfrsf1a/Fabp5/Ptgr1/Cyp2s1/Avpr1a/Edn2	6
GO:0007618	mating	6/1038	35/14104	0.0404829	0.28032	0.247672	Ddo/Thra/Grin1/Th/Avpr1a/Cnr1	6
GO:0010907	positive regulation of glucose metabolic process	6/1038	35/14104	0.0404829	0.28032	0.247672	Akt1/Akt2/Irs1/Gck/Sorbs1/Ppara	6
GO:0051955	regulation of amino acid transport	6/1038	35/14104	0.0404829	0.28032	0.247672	Slc43a2/Adora1/Sv2a/Rgs2/Agt/Avpr1a	6
GO:0060323	head morphogenesis	6/1038	35/14104	0.0404829	0.28032	0.247672	Sgpl1/Nipbl/Ski/Ssbp3/Csrnp1/Ptpn11	6
GO:0071825	protein-lipid complex subunit organization	6/1038	35/14104	0.0404829	0.28032	0.247672	Nr1h2/Acsl3/Fech/Abca1/Sh3gl2/Apoa5	6
GO:0014032	neural crest cell development	10/1038	73/14104	0.0405239	0.28032	0.247672	Bmpr1a/Sema4b/Pax6/Mapk3/Acvr1/Hes1/Isl1/Folr1/Sema6a/Snai2	10
GO:0016575	histone deacetylation	10/1038	73/14104	0.0405239	0.28032	0.247672	Nipbl/Akap8l/Suds3/Mta3/Lpin1/Bcl6/Hdac5/Vegfa/Prkd1/Jdp2	10
GO:0035710	CD4-positive, alpha-beta T cell activation	10/1038	73/14104	0.0405239	0.28032	0.247672	Cbfb/Bcl6/Stat6/Prkcz/Jak3/Gadd45g/Rorc/Il4ra/Ceacam1/Smad7	10
GO:0007605	sensory perception of sound	15/1038	125/14104	0.0411083	0.28032	0.247672	Nipbl/Jag2/Cdkn1b/Usp53/Gpx1/Sobp/Dcdc2a/Myc/Otof/Coch/Barhl1/Aqp4/Slc52a3/Snai2/Cdh23	15
GO:0060828	regulation of canonical Wnt signaling pathway	23/1038	213/14104	0.0411465	0.28032	0.247672	Btrc/Tle2/Tle3/Trpm4/Zfp703/Plekha4/Lzts2/Ubr5/Thra/Mllt3/Wnk2/Isl1/Wls/Tmem64/Rbms3/Fzd7/Tnn/Folr1/Ptpru/Shisa6/Fzd1/Bambi/Snai2	23
GO:0060562	epithelial tube morphogenesis	33/1038	328/14104	0.0413729	0.28032	0.247672	Foxa2/Mtss1/Mthfd1/Btrc/Bbs4/Pkd1/Ski/Tmtc3/Tulp3/Hdac5/Robo1/Vdr/Rarg/Pkhd1/Cc2d2a/Ddr1/Acvr1/Vegfa/Epha7/Kdm2b/Lzts2/Myc/Lhx1/Hes1/Efnb2/Celsr1/St14/Agt/Folr1/Lrp5/Fzd1/Tbx3/Hey1	33
GO:0006753	nucleoside phosphate metabolic process	37/1038	375/14104	0.0414571	0.28032	0.247672	Prkaa1/Adcy6/Mthfd1/Pank4/Enpp5/Dcakd/Entpd5/Gck/Flad1/Acsl3/Acss2/Mlxipl/Slc25a13/Aldoc/Adora2b/Khk/Galt/Pklr/Pfkfb2/Pid1/Pkm/Pdk1/Prpsap2/Gmpr/Myc/Pde2a/Acly/Nudt4/Prkag2/Ppara/Slc4a4/Smpdl3a/Pde5a/Aldob/Ak5/Acot3/Adcy2	37
GO:0099504	synaptic vesicle cycle	22/1038	202/14104	0.0415937	0.28032	0.247672	Grik5/Fbxl20/Fcho2/Pfn2/Sv2a/Erc2/Cplx2/Prkca/Rims3/Adora2b/Syt11/Sh3gl2/Syt7/Synj2/Syt9/Th/Ap1s2/Nlgn2/Otof/Chrna3/Unc13c/Syt12	22
GO:0048762	mesenchymal cell differentiation	21/1038	191/14104	0.0419575	0.28032	0.247672	Foxa2/Bmpr1a/Sema4b/Phldb2/Pax6/Mapk3/Zfp703/Acvr1/Vegfa/Pofut2/Hes1/Isl1/Trim62/Folr1/Sema6a/Fam83d/Tbx3/Bambi/Smad7/Snai2/Hey1	21
GO:0001973	G protein-coupled adenosine receptor signaling pathway	3/1038	11/14104	0.04197	0.28032	0.247672	Adora1/Necab2/Adora2b	3
GO:0003174	mitral valve development	3/1038	11/14104	0.04197	0.28032	0.247672	Bmpr1a/Acvr1/Smad6	3
GO:0003183	mitral valve morphogenesis	3/1038	11/14104	0.04197	0.28032	0.247672	Bmpr1a/Acvr1/Smad6	3
GO:0006000	fructose metabolic process	3/1038	11/14104	0.04197	0.28032	0.247672	Pfkfb4/Khk/Aldob	3
GO:0009068	aspartate family amino acid catabolic process	3/1038	11/14104	0.04197	0.28032	0.247672	Asrgl1/Tha1/Ddo	3
GO:0009950	dorsal/ventral axis specification	3/1038	11/14104	0.04197	0.28032	0.247672	Bmpr1a/Pax6/Smad6	3
GO:0010958	regulation of amino acid import across plasma membrane	3/1038	11/14104	0.04197	0.28032	0.247672	Slc43a2/Rgs2/Agt	3
GO:0031650	regulation of heat generation	3/1038	11/14104	0.04197	0.28032	0.247672	Slc27a1/Tnfrsf11a/Cnr1	3
GO:0032769	negative regulation of monooxygenase activity	3/1038	11/14104	0.04197	0.28032	0.247672	Nosip/Atp2b4/Cnr1	3
GO:0033700	phospholipid efflux	3/1038	11/14104	0.04197	0.28032	0.247672	Abcc1/Abca1/Apoa5	3
GO:0035588	G protein-coupled purinergic receptor signaling pathway	3/1038	11/14104	0.04197	0.28032	0.247672	Adora1/Necab2/Adora2b	3
GO:0042492	gamma-delta T cell differentiation	3/1038	11/14104	0.04197	0.28032	0.247672	Jag2/Stat5a/Rorc	3
GO:0042711	maternal behavior	3/1038	11/14104	0.04197	0.28032	0.247672	Crebrf/Kalrn/Avpr1a	3
GO:0042996	regulation of Golgi to plasma membrane protein transport	3/1038	11/14104	0.04197	0.28032	0.247672	Acsl3/Atp2c1/Pkdcc	3
GO:0071294	cellular response to zinc ion	3/1038	11/14104	0.04197	0.28032	0.247672	Mt2/Mt1/Glra1	3
GO:0140289	protein mono-ADP-ribosylation	3/1038	11/14104	0.04197	0.28032	0.247672	Parp6/Parp8/Parp3	3
GO:1900115	extracellular regulation of signal transduction	3/1038	11/14104	0.04197	0.28032	0.247672	Dand5/Grem2/Nbl1	3
GO:1900116	extracellular negative regulation of signal transduction	3/1038	11/14104	0.04197	0.28032	0.247672	Dand5/Grem2/Nbl1	3
GO:1903789	regulation of amino acid transmembrane transport	3/1038	11/14104	0.04197	0.28032	0.247672	Slc43a2/Rgs2/Agt	3
GO:2001171	positive regulation of ATP biosynthetic process	3/1038	11/14104	0.04197	0.28032	0.247672	Pid1/Myc/Ppara	3
GO:0008217	regulation of blood pressure	17/1038	147/14104	0.042169	0.281276	0.248516	Cacna1c/Adora1/Bbs4/Rps6ka2/F11r/Glp1r/Atp1a1/Plcb3/Emp2/Ppara/Enpep/Agt/Lrp5/Avpr1a/Edn2/Cnr1/Id2	17
GO:0010595	positive regulation of endothelial cell migration	12/1038	94/14104	0.0425953	0.283268	0.250276	Akt1/Nfe2l2/Stat5a/Prkca/Bcas3/Adora2b/Akt3/Vegfa/Prkd1/Agt/Snai2/Atoh8	12
GO:0062237	protein localization to postsynapse	8/1038	54/14104	0.0426364	0.283268	0.250276	Zdhhc2/Clstn1/Adam22/Lgi1/Grip1/Prkcz/Kalrn/Grin1	8
GO:2001238	positive regulation of extrinsic apoptotic signaling pathway	8/1038	54/14104	0.0426364	0.283268	0.250276	Hyal2/Jak3/Bmpr1b/Ctnna1/Pea15a/Unc5b/Agt/Skil	8
GO:0032386	regulation of intracellular transport	30/1038	294/14104	0.0427676	0.283765	0.250716	Zdhhc2/Prkaa1/B3gat3/Akt2/Jak2/Akap8l/Cabp1/Insig1/Rufy3/Use1/Rdx/Cep290/Ube2j1/Zpr1/Bcas3/Hyal2/Mapk3/Pkig/Vps11/Crebrf/Inpp5k/Tnfrsf1a/Ubr5/Mtcl1/Prkd1/Ldlrap1/Ptpn11/Mapk15/Chp2/Prr5l	30
GO:0001823	mesonephros development	11/1038	84/14104	0.0434555	0.287194	0.253746	Vegfa/Lzts2/Myc/Lhx1/Hes1/Agt/Calb1/Smad7/Smad9/Smad6/Hey1	11
GO:0048041	focal adhesion assembly	11/1038	84/14104	0.0434555	0.287194	0.253746	Taok2/Slk/Lrp1/Sorbs1/Ldb1/Phldb2/Bcas3/Itga2/Camsap3/Vegfa/Ptpn11	11
GO:0048814	regulation of dendrite morphogenesis	11/1038	84/14104	0.0434555	0.287194	0.253746	Parp6/Ywhah/Ppp3ca/Cux1/Robo1/Kalrn/Grin1/Cux2/Kndc1/Id1/Chrna3	11
GO:0017156	calcium-ion regulated exocytosis	9/1038	64/14104	0.0437243	0.287462	0.253982	Cacna1c/Rims3/Syt11/Syt7/Syt9/Unc13c/Syt12/Syt17/Cacna1g	9
GO:0034109	homotypic cell-cell adhesion	9/1038	64/14104	0.0437243	0.287462	0.253982	Jak2/Jak1/Rdx/Prkca/Zfp703/F11r/L1cam/Ptpru/Ceacam1	9
GO:0034637	cellular carbohydrate biosynthetic process	9/1038	64/14104	0.0437243	0.287462	0.253982	Akt1/Akt2/Isyna1/Irs1/Gck/Sorbs1/Ppp1r3c/Inpp5k/Nr1d1	9
GO:0043154	negative regulation of cysteine-type endopeptidase activity involved in apoptotic process	9/1038	64/14104	0.0437243	0.287462	0.253982	Akt1/Akt2/Gpx1/Por/Vegfa/Dhcr24/Arrb2/Mical1/Rnf34	9
GO:0010466	negative regulation of peptidase activity	16/1038	137/14104	0.0442038	0.289513	0.255794	Akt1/Akt2/Gpx1/Por/Pebp1/Serpina7/Pcsk1n/Vegfa/Dhcr24/Arrb2/Itih2/Mical1/Agt/Serpinf1/Rnf34/Wfikkn2	16
GO:0014002	astrocyte development	5/1038	27/14104	0.0444962	0.289513	0.255794	Tspan2/Lrp1/Plp1/Nr1d1/Agt	5
GO:0014912	negative regulation of smooth muscle cell migration	5/1038	27/14104	0.0444962	0.289513	0.255794	Coro1b/Bmpr1a/Lrp1/Nfe2l2/Igfbp5	5
GO:0035066	positive regulation of histone acetylation	5/1038	27/14104	0.0444962	0.289513	0.255794	Mapk3/Auts2/Isl1/Rps6ka5/Snai2	5
GO:0050654	chondroitin sulfate proteoglycan metabolic process	5/1038	27/14104	0.0444962	0.289513	0.255794	B3gat3/Chst11/Spock2/B3gat1/Bgn	5
GO:0060390	regulation of SMAD protein signal transduction	5/1038	27/14104	0.0444962	0.289513	0.255794	Jak2/Bmpr1a/Lrp1/Nup93/Pbld1	5
GO:1901186	positive regulation of ERBB signaling pathway	5/1038	27/14104	0.0444962	0.289513	0.255794	Adora1/Shkbp1/Hip1/Agt/Neu3	5
GO:1904861	excitatory synapse assembly	5/1038	27/14104	0.0444962	0.289513	0.255794	Ptprs/Nrxn2/Lrfn4/Nlgn2/Ntrk3	5
GO:0052548	regulation of endopeptidase activity	26/1038	249/14104	0.04466	0.290204	0.256405	Akt1/Akt2/Jak2/Gpx1/Casp9/Por/Mtch1/Robo1/Bcl2l11/Serpina7/Pcsk1n/Dapk1/Vegfa/Dhcr24/Epha7/Hip1/Arrb2/Myc/Grin1/Mical1/Agt/Furin/Serpinf1/Rnf34/Ngfr/Acvr1c	26
GO:0048593	camera-type eye morphogenesis	14/1038	116/14104	0.0454556	0.294613	0.260301	Tenm3/Bbs4/Ski/Rom1/Pax6/Vegfa/Ptprm/Kdm2b/Lhx1/Th/Cdon/Lrp5/Col8a2/Calb1	14
GO:0051592	response to calcium ion	14/1038	116/14104	0.0454556	0.294613	0.260301	Prkaa1/Gipr/Ppp3ca/Slc25a13/Itpr3/Syt11/Syt7/Syt9/Anxa11/Chp2/Alox5ap/Syt12/Syt17/Cpne4	14
GO:0019395	fatty acid oxidation	12/1038	95/14104	0.0456329	0.294885	0.26054	Akt1/Prkaa1/Akt2/Irs1/Acads/Por/Lonp2/Hacl1/Hadh/Abcd2/Ppara/Cnr1	12
GO:0014037	Schwann cell differentiation	6/1038	36/14104	0.0456732	0.294885	0.26054	Akt1/Akt2/Ski/Adam22/Ntrk3/Pou3f1	6
GO:0045601	regulation of endothelial cell differentiation	6/1038	36/14104	0.0456732	0.294885	0.26054	F11r/Vegfa/Tnfrsf1a/Ceacam1/Id1/Atoh8	6
GO:0003177	pulmonary valve development	4/1038	19/14104	0.0464805	0.298947	0.26413	Robo1/Tnfrsf1a/Smad6/Hey1	4
GO:0045939	negative regulation of steroid metabolic process	4/1038	19/14104	0.0464805	0.298947	0.26413	Erlin2/Insig1/Atp1a1/Snai2	4
GO:0071392	cellular response to estradiol stimulus	4/1038	19/14104	0.0464805	0.298947	0.26413	Ccdc62/Zfp703/Sstr1/Fam210b	4
GO:0006641	triglyceride metabolic process	11/1038	85/14104	0.0467427	0.299551	0.264663	Slc37a4/Gpx1/Insig1/Lpin1/Nr1h2/Atg14/Slc27a1/Ddhd2/Ptpn11/Apof/Apoa5	11
GO:0009582	detection of abiotic stimulus	11/1038	85/14104	0.0467427	0.299551	0.264663	Adora1/Pkd1/Rdh11/Rom1/Itga2/Fech/Arrb2/Myc/Ntrk1/Ngfr/Ano1	11
GO:0031102	neuron projection regeneration	8/1038	55/14104	0.0468122	0.299551	0.264663	Jak2/Lrp1/Ptprs/Fkbp1b/Matn2/Folr1/Rtn4rl1/Ntrk3	8
GO:0033692	cellular polysaccharide biosynthetic process	8/1038	55/14104	0.0468122	0.299551	0.264663	Akt1/Akt2/Irs1/Gck/Sorbs1/Ppp1r3c/Inpp5k/Nr1d1	8
GO:0046777	protein autophosphorylation	23/1038	216/14104	0.0469869	0.300287	0.265313	Jak2/Ulk3/Nbn/Pikfyve/Slk/Mknk2/Pim3/Prkca/Insrr/Mapk3/Clk1/Dapk1/Ddr1/Vegfa/Epha7/Tnks1bp1/Prkd1/Aatk/Wnk2/Mapk15/Ntrk1/Pdgfd/Fes	23
GO:0052547	regulation of peptidase activity	29/1038	285/14104	0.0471618	0.301022	0.265963	Akt1/Akt2/Jak2/Gpx1/Casp9/Por/Pebp1/Mtch1/Robo1/Bcl2l11/Serpina7/Pcsk1n/Dapk1/Vegfa/Dhcr24/Epha7/Hip1/Arrb2/Myc/Grin1/Itih2/Mical1/Agt/Furin/Serpinf1/Rnf34/Wfikkn2/Ngfr/Acvr1c	29
GO:0015908	fatty acid transport	9/1038	65/14104	0.047582	0.302554	0.267317	Akt1/Akt2/Acsl3/Abcc1/Slc27a1/Plin2/Fabp5/Abcd2/Tnfrsf11a	9
GO:0031960	response to corticosteroid	9/1038	65/14104	0.047582	0.302554	0.267317	Jak2/Casp9/Por/Scnn1b/Rxra/Crebrf/Fbxo32/Scnn1g/Scnn1a	9
GO:0061333	renal tubule morphogenesis	9/1038	65/14104	0.047582	0.302554	0.267317	Mtss1/Hdac5/Vegfa/Lzts2/Myc/Lhx1/Hes1/Agt/Hey1	9
GO:0009259	ribonucleotide metabolic process	30/1038	297/14104	0.0478108	0.303626	0.268263	Prkaa1/Adcy6/Pank4/Dcakd/Entpd5/Gck/Acsl3/Acss2/Mlxipl/Slc25a13/Aldoc/Khk/Galt/Pklr/Pfkfb2/Pid1/Pkm/Pdk1/Gmpr/Myc/Pde2a/Acly/Nudt4/Prkag2/Ppara/Slc4a4/Pde5a/Aldob/Acot3/Adcy2	30
GO:0042692	muscle cell differentiation	34/1038	344/14104	0.0480146	0.304536	0.269067	Akt1/Bmpr1a/Hira/Gpx1/Ski/Tmtc3/Hdac5/Ppp3ca/Rgs2/Csrp1/Rxra/Tmod1/Acvr1/Vegfa/Arrb2/Thra/Hes1/Myo18b/Efnb2/Isl1/Cdon/Ppara/Fzd7/Il4ra/Agt/Dmpk/Cacna2d2/Wfikkn2/Tbx3/Igfbp5/Olfm2/Id2/Smad6/Hey1	34
GO:0090596	sensory organ morphogenesis	24/1038	228/14104	0.0482503	0.305544	0.269958	Nipbl/Tenm3/Insig1/Bbs4/Ski/Bloc1s5/Sobp/Rom1/Pax6/Rarg/Mapk3/Vegfa/Ptprm/Kdm2b/Tshz1/Myc/Lhx1/Th/Cdon/Celsr1/Lrp5/Col8a2/Calb1/Cdh23	24
GO:0006694	steroid biosynthetic process	14/1038	117/14104	0.0482948	0.305544	0.269958	Prkaa1/Srebf2/Erlin2/Insig1/Por/Hsd17b7/Adora2b/Bmpr1b/Dhcr24/Sdr42e1/Nr1d1/Atp1a1/Snai2/Apoa5	14
GO:0019693	ribose phosphate metabolic process	31/1038	309/14104	0.0483793	0.305694	0.270091	Prkaa1/Adcy6/Pank4/Dcakd/Entpd5/Gck/Acsl3/Acss2/Mlxipl/Slc25a13/Aldoc/Khk/Galt/Pklr/Pfkfb2/Pid1/Pkm/Pdk1/Prpsap2/Gmpr/Myc/Pde2a/Acly/Nudt4/Prkag2/Ppara/Slc4a4/Pde5a/Aldob/Acot3/Adcy2	31
GO:0009117	nucleotide metabolic process	36/1038	368/14104	0.0486118	0.306778	0.271049	Prkaa1/Adcy6/Mthfd1/Pank4/Enpp5/Dcakd/Entpd5/Gck/Flad1/Acsl3/Acss2/Mlxipl/Slc25a13/Aldoc/Adora2b/Khk/Galt/Pklr/Pfkfb2/Pid1/Pkm/Pdk1/Prpsap2/Gmpr/Myc/Pde2a/Acly/Nudt4/Prkag2/Ppara/Slc4a4/Pde5a/Aldob/Ak5/Acot3/Adcy2	36
GO:0016358	dendrite development	29/1038	286/14104	0.0489562	0.308406	0.272487	Parp6/Taok2/Ywhah/Bbs4/Grip1/Strn/Ppp3ca/Palm/Cux1/Robo1/Slc12a5/Dcdc2a/Spire1/Ptprs/Foxo6/Kalrn/Grin1/Cux2/Nlgn2/Matn2/Lpar1/Sez6/Shank1/Klhl1/Srcin1/Kndc1/Id1/Chrna3/Ngfr	29
GO:0035637	multicellular organismal signaling	15/1038	128/14104	0.0489922	0.308406	0.272487	Cacna1c/Dcdc2a/Itga2/Trpm4/Fkbp1b/Hcn4/Scn9a/Isl1/Agt/Ntrk3/Avpr1a/Kcnc4/Glra1/Cacna1g/Chrnb4	15
GO:0007204	positive regulation of cytosolic calcium ion concentration	23/1038	217/14104	0.0490611	0.308454	0.272529	Jak2/Cacna1c/Pkd1/Lrp1/Gck/Lime1/Gipr/Itpr3/Jak3/Trpm4/Glp1r/Grin2d/Fkbp1b/Prkd1/Grin1/Itpr1/Jph3/Ryr3/Agt/Lpar1/Avpr1a/Edn2/Cacna1g	23
GO:0051272	positive regulation of cellular component movement	46/1038	488/14104	0.0491252	0.308472	0.272545	Akt1/Maz/Akt2/Nipbl/Grb7/Jak2/Irs1/Rufy3/Smurf2/Lrp1/Sema4b/Rdx/Nfe2l2/Bcl6/Stat5a/Ppp3ca/Prkca/Abcc1/Bcas3/Pax6/Itga2/Sun2/Mapk3/Adora2b/Plp1/Jam2/Akt3/Zfp703/Acvr1/Vegfa/Myc/Prkd1/Grin1/Itga6/Agt/Furin/Sema6a/Defb1/Ntrk3/Lpar1/Pdgfd/Lbp/Igfbp5/Edn2/Snai2/Atoh8	46
GO:2000147	positive regulation of cell motility	45/1038	476/14104	0.0492134	0.308535	0.272601	Akt1/Maz/Akt2/Nipbl/Grb7/Jak2/Irs1/Rufy3/Smurf2/Lrp1/Sema4b/Rdx/Nfe2l2/Stat5a/Ppp3ca/Prkca/Abcc1/Bcas3/Pax6/Itga2/Sun2/Mapk3/Adora2b/Plp1/Jam2/Akt3/Zfp703/Acvr1/Vegfa/Myc/Prkd1/Grin1/Itga6/Agt/Furin/Sema6a/Defb1/Ntrk3/Lpar1/Pdgfd/Lbp/Igfbp5/Edn2/Snai2/Atoh8	45
GO:0016049	cell growth	43/1038	452/14104	0.049313	0.308535	0.272601	Akt1/Cirbp/Clstn1/Cdkn1b/Fhl1/Smurf1/Rufy3/Lrp1/Lgi1/Sema4b/Bcl6/Cdhr2/Rbbp7/Prkcz/Rgs2/Hyal2/Rarg/Ddr1/Vegfa/Epha7/Kdm2b/Ptprs/Tmem108/Pttg1/Auts2/Jade2/L1cam/Sh3gl2/Aatk/Sertad1/Ppara/Cdh4/Raph1/Agt/Tnn/Sema6a/Ntrk3/Ceacam1/Avpr1a/Igfbp5/Edn2/Syt17/Smad7	43
GO:0043523	regulation of neuron apoptotic process	25/1038	240/14104	0.0493739	0.308535	0.272601	Grik5/Jak2/Lrp1/Casp9/Nr4a2/Zpr1/Bcl2l11/Nqo1/Vegfa/Epha7/Kdm2b/Glp1r/Vstm2l/Arrb2/Tnfrsf1a/Grin1/Unc5b/Isl1/Mt1/Agt/Cntfr/Ntrk1/Ngfr/Barhl1/Sct	25
GO:0051591	response to cAMP	7/1038	46/14104	0.0495029	0.308535	0.272601	Itpr3/Pklr/Inpp5k/Hcn4/Pde2a/Itpr1/Igfbp5	7
GO:0061028	establishment of endothelial barrier	7/1038	46/14104	0.0495029	0.308535	0.272601	Rdx/F11r/Vegfa/Ptprs/Tnfrsf1a/Pde2a/Hpse	7
GO:0140115	export across plasma membrane	7/1038	46/14104	0.0495029	0.308535	0.272601	Slc40a1/Abcc1/Slc27a1/Abca1/Atp1a1/Slc4a4/Abcg2	7
GO:0042326	negative regulation of phosphorylation	34/1038	345/14104	0.0496626	0.309148	0.273143	Akt1/Foxa2/Cdkn1b/Lrp1/Pkib/Atg14/Pebp1/Dusp26/Prkca/Pax6/Prkcz/Rgs2/Mlxipl/Hyal2/Pkig/Pid1/Inpp5k/Arrb2/Gadd45g/Ctdsp1/Sh3gl2/Adarb1/Prkag2/Pik3ip1/Ppara/Mical1/Agt/Ntrk3/Ceacam1/Lrp5/Srcin1/Smad7/Prr5l/Smad6	34
GO:0009581	detection of external stimulus	11/1038	86/14104	0.0501951	0.31023	0.274098	Adora1/Pkd1/Rdh11/Rom1/Itga2/Fech/Arrb2/Myc/Ntrk1/Ngfr/Ano1	11
GO:0030335	positive regulation of cell migration	44/1038	465/14104	0.0507165	0.31023	0.274098	Akt1/Maz/Akt2/Nipbl/Grb7/Jak2/Irs1/Rufy3/Smurf2/Lrp1/Sema4b/Rdx/Nfe2l2/Stat5a/Ppp3ca/Prkca/Abcc1/Bcas3/Pax6/Itga2/Sun2/Mapk3/Adora2b/Plp1/Jam2/Akt3/Zfp703/Acvr1/Vegfa/Myc/Prkd1/Grin1/Itga6/Agt/Furin/Sema6a/Ntrk3/Lpar1/Pdgfd/Lbp/Igfbp5/Edn2/Snai2/Atoh8	44
GO:0001832	blastocyst growth	5/1038	28/14104	0.0510125	0.31023	0.274098	Nbn/Taf8/Sbds/Zpr1/Acvr1c	5
GO:0030808	regulation of nucleotide biosynthetic process	5/1038	28/14104	0.0510125	0.31023	0.274098	Adora2b/Pid1/Pdk1/Myc/Ppara	5
GO:0032369	negative regulation of lipid transport	5/1038	28/14104	0.0510125	0.31023	0.274098	Akt1/Akt2/Srebf2/Nr1h2/Ptpn11	5
GO:0044319	wound healing, spreading of cells	5/1038	28/14104	0.0510125	0.31023	0.274098	Phldb2/Scnn1b/Ddr1/Scnn1g/Snai2	5
GO:0048009	insulin-like growth factor receptor signaling pathway	5/1038	28/14104	0.0510125	0.31023	0.274098	Akt1/Irs1/Zfand2b/Gigyf1/Igfbp5	5
GO:0090505	epiboly involved in wound healing	5/1038	28/14104	0.0510125	0.31023	0.274098	Phldb2/Scnn1b/Ddr1/Scnn1g/Snai2	5
GO:1900371	regulation of purine nucleotide biosynthetic process	5/1038	28/14104	0.0510125	0.31023	0.274098	Adora2b/Pid1/Pdk1/Myc/Ppara	5
GO:0006942	regulation of striated muscle contraction	10/1038	76/14104	0.0512083	0.31023	0.274098	Cacna1c/Adora1/Rgs2/Trpm4/Fkbp1b/Hcn4/Atp1a1/Pde5a/Dmpk/Smad7	10
GO:0042632	cholesterol homeostasis	10/1038	76/14104	0.0512083	0.31023	0.274098	Slc37a4/Srebf2/Insig1/Nr1h2/Abca1/Nr1d1/Ldlrap1/Mylip/Lrp5/Apoa5	10
GO:0050810	regulation of steroid biosynthetic process	8/1038	56/14104	0.0512463	0.31023	0.274098	Srebf2/Erlin2/Insig1/Por/Adora2b/Nr1d1/Atp1a1/Snai2	8
GO:0099601	regulation of neurotransmitter receptor activity	8/1038	56/14104	0.0512463	0.31023	0.274098	Klhl24/Dapk1/Rasgrf1/Neto2/Nlgn2/Shisa6/Shank1/Rph3a	8
GO:1902305	regulation of sodium ion transmembrane transport	8/1038	56/14104	0.0512463	0.31023	0.274098	Ywhah/Klhl24/Fxyd6/Atp2b4/Snta1/Neto2/Wnk2/Fxyd3	8
GO:1903510	mucopolysaccharide metabolic process	8/1038	56/14104	0.0512463	0.31023	0.274098	Ap2a1/Habp4/Hyal2/Itih2/Chst11/Spock2/Bgn/Hpse	8
GO:0032941	secretion by tissue	6/1038	37/14104	0.0512584	0.31023	0.274098	Adora1/Nr1h2/Scnn1b/Madd/Aqp4/Sct	6
GO:0043029	T cell homeostasis	6/1038	37/14104	0.0512584	0.31023	0.274098	Akt1/Stat5a/Bcl2l11/Jak3/Lmo1/Ceacam1	6
GO:0045581	negative regulation of T cell differentiation	6/1038	37/14104	0.0512584	0.31023	0.274098	Cbfb/Zfp608/Bcl6/Jak3/Il4ra/Smad7	6
GO:0050918	positive chemotaxis	6/1038	37/14104	0.0512584	0.31023	0.274098	Akt2/Lrp1/Prkca/Itga2/Vegfa/Ntrk3	6
GO:1903524	positive regulation of blood circulation	6/1038	37/14104	0.0512584	0.31023	0.274098	Rgs2/Trpm4/Glp1r/Atp1a1/Avpr1a/Edn2	6
GO:0010611	regulation of cardiac muscle hypertrophy	9/1038	66/14104	0.0516586	0.31023	0.274098	Ppp3ca/Prkca/Atp2b4/Rgs2/Tnfrsf1a/Fbxo32/Ppara/Pde5a/Agt	9
GO:0042306	regulation of protein import into nucleus	9/1038	66/14104	0.0516586	0.31023	0.274098	Jak2/Cabp1/Zpr1/Hyal2/Pkig/Tnfrsf1a/Ubr5/Prkd1/Chp2	9
GO:0009267	cellular response to starvation	16/1038	140/14104	0.052111	0.31023	0.274098	Prkaa1/Srebf2/Gck/Atg14/Nfe2l2/Wdr45/Sesn3/Mapk3/Prkd1/Klf10/Prkag2/Ppara/Angptl4/Gcgr/Nuak1/Bmf	16
GO:0035051	cardiocyte differentiation	17/1038	151/14104	0.0521284	0.31023	0.274098	Bmpr1a/Rgs2/Rxra/Mapk3/Acvr1/Vegfa/Arrb2/Hes1/Myo18b/Efnb2/Isl1/Ppara/Fzd7/Agt/Folr1/Tbx3/Smad6	17
GO:0006820	anion transport	33/1038	335/14104	0.0527653	0.31023	0.274098	Slc7a8/Slc37a4/Slc43a2/Vdac1/Adora1/Slc12a9/Sv2a/Slc2a2/Prkca/Abcc1/Slc12a5/Rgs2/Slc25a13/Slc27a1/Slc20a2/Slc6a6/Ank/Myc/Slc25a10/Slc4a4/Abcc3/Agt/Folr1/Slc2a3/Tnfrsf11a/Ceacam1/Slc6a15/Avpr1a/Slc35b4/Glra1/Slc52a3/Ano1/Abcg2	33
GO:0044843	cell cycle G1/S phase transition	21/1038	196/14104	0.0528183	0.31023	0.274098	Akt1/Cirbp/Dgkz/Cdkn1b/Fhl1/Mepce/Bach1/Pkd1/Cdk17/Rdx/Ppp3ca/Zpr1/Atp2b4/Nacc2/Klf11/Acvr1/Kank2/Ctdsp1/Id4/Fam83d/Id2	21
GO:0010226	response to lithium ion	3/1038	12/14104	0.0529781	0.31023	0.274098	Cdkn1b/Pklr/Id2	3
GO:0014848	urinary tract smooth muscle contraction	3/1038	12/14104	0.0529781	0.31023	0.274098	Cacna1c/Atp2b4/Tbx3	3
GO:0030157	pancreatic juice secretion	3/1038	12/14104	0.0529781	0.31023	0.274098	Nr1h2/Madd/Sct	3
GO:0032926	negative regulation of activin receptor signaling pathway	3/1038	12/14104	0.0529781	0.31023	0.274098	Ski/Dand5/Acvr1	3
GO:0033147	negative regulation of intracellular estrogen receptor signaling pathway	3/1038	12/14104	0.0529781	0.31023	0.274098	Vps11/Kank2/Isl1	3
GO:0035235	ionotropic glutamate receptor signaling pathway	3/1038	12/14104	0.0529781	0.31023	0.274098	Plp1/Kalrn/Grin1	3
GO:0038065	collagen-activated signaling pathway	3/1038	12/14104	0.0529781	0.31023	0.274098	Jak2/Itga2/Ddr1	3
GO:0045064	T-helper 2 cell differentiation	3/1038	12/14104	0.0529781	0.31023	0.274098	Bcl6/Prkcz/Il4ra	3
GO:0045779	negative regulation of bone resorption	3/1038	12/14104	0.0529781	0.31023	0.274098	Vegfa/Ceacam1/Tnfrsf11b	3
GO:0046629	gamma-delta T cell activation	3/1038	12/14104	0.0529781	0.31023	0.274098	Jag2/Stat5a/Rorc	3
GO:0051004	regulation of lipoprotein lipase activity	3/1038	12/14104	0.0529781	0.31023	0.274098	Nr1h2/Angptl4/Apoa5	3
GO:0051956	negative regulation of amino acid transport	3/1038	12/14104	0.0529781	0.31023	0.274098	Slc43a2/Adora1/Rgs2	3
GO:0060192	negative regulation of lipase activity	3/1038	12/14104	0.0529781	0.31023	0.274098	Por/Rgs2/Angptl4	3
GO:0060346	bone trabecula formation	3/1038	12/14104	0.0529781	0.31023	0.274098	Vdr/Vegfa/Thbs3	3
GO:0060394	negative regulation of pathway-restricted SMAD protein phosphorylation	3/1038	12/14104	0.0529781	0.31023	0.274098	Lrp1/Smad7/Smad6	3
GO:0060644	mammary gland epithelial cell differentiation	3/1038	12/14104	0.0529781	0.31023	0.274098	Irf6/Zfp703/Id2	3
GO:0060746	parental behavior	3/1038	12/14104	0.0529781	0.31023	0.274098	Crebrf/Kalrn/Avpr1a	3
GO:0061418	regulation of transcription from RNA polymerase II promoter in response to hypoxia	3/1038	12/14104	0.0529781	0.31023	0.274098	Bach1/Nfe2l2/Vegfa	3
GO:0061450	trophoblast cell migration	3/1038	12/14104	0.0529781	0.31023	0.274098	Smurf2/Vegfa/Acvr1c	3
GO:0070213	protein auto-ADP-ribosylation	3/1038	12/14104	0.0529781	0.31023	0.274098	Parp6/Parp8/Parp3	3
GO:0097084	vascular associated smooth muscle cell development	3/1038	12/14104	0.0529781	0.31023	0.274098	Vegfa/Hes1/Smad6	3
GO:0097113	AMPA glutamate receptor clustering	3/1038	12/14104	0.0529781	0.31023	0.274098	Zdhhc2/Snx27/Shisa6	3
GO:0097688	glutamate receptor clustering	3/1038	12/14104	0.0529781	0.31023	0.274098	Zdhhc2/Snx27/Shisa6	3
GO:1901163	regulation of trophoblast cell migration	3/1038	12/14104	0.0529781	0.31023	0.274098	Smurf2/Vegfa/Acvr1c	3
GO:1901722	regulation of cell proliferation involved in kidney development	3/1038	12/14104	0.0529781	0.31023	0.274098	Lin28a/Myc/Pdgfd	3
GO:0003012	muscle system process	34/1038	347/14104	0.0530832	0.310484	0.274323	Gtf2i/Bbs2/Cacna1c/Adora1/Ppp3ca/Scnn1b/Prkca/Atp2b4/Itga2/Rgs2/Adora2b/Trpm4/Snta1/Tmod1/Shc1/Fkbp1b/Tnfrsf1a/Hcn4/Fbxo32/Atp1a1/Ryr3/Ppara/Pde5a/Agt/Dmpk/Chrna3/Tbx3/Igfbp5/Edn2/Glra1/Cacna1g/Smad7/Htr1d/Chrnb4	34
GO:0010951	negative regulation of endopeptidase activity	13/1038	108/14104	0.0534875	0.312486	0.276092	Akt1/Akt2/Gpx1/Por/Serpina7/Pcsk1n/Vegfa/Dhcr24/Arrb2/Mical1/Agt/Serpinf1/Rnf34	13
GO:0031099	regeneration	14/1038	119/14104	0.0543383	0.316722	0.279834	Jak2/Cdkn1b/Gpx1/Lrp1/Ezh1/Pkm/Ptprs/Fkbp1b/Itpr1/Fzd7/Matn2/Folr1/Rtn4rl1/Ntrk3	14
GO:0033135	regulation of peptidyl-serine phosphorylation	14/1038	119/14104	0.0543383	0.316722	0.279834	Akt1/Prkaa1/Akt2/Pfn2/Atp2b4/Mlxipl/Vegfa/Tnks1bp1/Inpp5k/Arrb2/Prkd1/Agt/Ntrk3/Smad7	14
GO:0007193	adenylate cyclase-inhibiting G protein-coupled receptor signaling pathway	7/1038	47/14104	0.0546334	0.317003	0.280082	Adcy6/Adora1/Palm/Rgs2/Pde2a/Lpar1/Htr1d	7
GO:0099172	presynapse organization	7/1038	47/14104	0.0546334	0.317003	0.280082	Ptprs/Lrfn4/Efnb2/Nlgn2/Ntrk3/Slitrk1/Fzd1	7
GO:1902041	regulation of extrinsic apoptotic signaling pathway via death domain receptors	7/1038	47/14104	0.0546334	0.317003	0.280082	Gpx1/Madd/Dapk1/Bmpr1b/Pea15a/Skil/Rnf34	7
GO:0006817	phosphate ion transport	4/1038	20/14104	0.0548346	0.317003	0.280082	Slc37a4/Slc20a2/Ank/Slc25a10	4
GO:0010453	regulation of cell fate commitment	4/1038	20/14104	0.0548346	0.317003	0.280082	Bmpr1a/Pax6/Hes1/Fzd7	4
GO:0044331	cell-cell adhesion mediated by cadherin	4/1038	20/14104	0.0548346	0.317003	0.280082	Cdhr2/Vegfa/Plekha7/Ptpru	4
GO:0045838	positive regulation of membrane potential	4/1038	20/14104	0.0548346	0.317003	0.280082	Akt1/Akt2/Pias3/Myc	4
GO:0019827	stem cell population maintenance	16/1038	141/14104	0.054953	0.317003	0.280082	Jmjd1c/Nipbl/Bmpr1a/Ss18/Ski/Ldb1/Lin28a/Kdm2b/Myc/Prdm16/Hes1/Klf10/Fzd7/Lrp5/Tbx3/Sct	16
GO:0051896	regulation of protein kinase B signaling	16/1038	141/14104	0.054953	0.317003	0.280082	Maz/Gpx1/Meis3/Sesn3/Hyal2/Pkhd1/Lin28a/Vegfa/Inpp5k/Arrb2/Ppara/Ntrk3/Ntrk1/Ngfr/Igfbp5/Hpse	16
GO:0048864	stem cell development	10/1038	77/14104	0.0551497	0.31741	0.280442	Bmpr1a/Sema4b/Pax6/Mapk3/Acvr1/Hes1/Isl1/Folr1/Sema6a/Snai2	10
GO:0055092	sterol homeostasis	10/1038	77/14104	0.0551497	0.31741	0.280442	Slc37a4/Srebf2/Insig1/Nr1h2/Abca1/Nr1d1/Ldlrap1/Mylip/Lrp5/Apoa5	10
GO:1901890	positive regulation of cell junction assembly	12/1038	98/14104	0.0556326	0.319824	0.282575	Clstn1/Amigo1/Prkca/Vegfa/Cux2/Ptpn11/Nlgn2/Agt/Ntrk3/Ntrk1/Lingo4/Slitrk1	12
GO:0006368	transcription elongation from RNA polymerase II promoter	8/1038	57/14104	0.0559422	0.320959	0.283578	Smarcd1/Nelfb/Ldb1/Zmynd11/Gtf2f2/Zmiz1/Cbx7/Sertad1	8
GO:2000117	negative regulation of cysteine-type endopeptidase activity	9/1038	67/14104	0.0559575	0.320959	0.283578	Akt1/Akt2/Gpx1/Por/Vegfa/Dhcr24/Arrb2/Mical1/Rnf34	9
GO:1903706	regulation of hemopoiesis	29/1038	290/14104	0.0566351	0.324476	0.286685	Pias3/Cbfb/Zfp608/Meis2/Sox12/Ldb1/Bcl6/Stat5a/Prkca/Prkcz/Rarg/Jak3/Myc/Mturn/Zmiz1/Nfkbia/Prdm16/Fam210b/Klf10/Clec2d/Rorc/Tmem64/Il4ra/Ceacam1/Fes/Smad7/Id2/Dlk1/Lrrc17	29
GO:0032368	regulation of lipid transport	13/1038	109/14104	0.0568321	0.325235	0.287356	Akt1/Akt2/Srebf2/Lrp1/Nr1h2/Abca1/Nfkbia/Ldlrap1/Ptpn11/Agt/Furin/Tnfrsf11a/Apoa5	13
GO:0002707	negative regulation of lymphocyte mediated immunity	6/1038	38/14104	0.0572426	0.326471	0.288448	Bcl6/Arrb2/Clec2d/Parp3/Ceacam1/Smad7	6
GO:0030850	prostate gland development	6/1038	38/14104	0.0572426	0.326471	0.288448	Cdkn1b/Stat5a/Rarg/Rxra/Id4/Serpinf1	6
GO:0072595	maintenance of protein localization in organelle	6/1038	38/14104	0.0572426	0.326471	0.288448	Akt1/Grik5/Insig1/Bbs4/Taf8/Sun2	6
GO:0043502	regulation of muscle adaptation	11/1038	88/14104	0.0576067	0.327222	0.289111	Gtf2i/Ppp3ca/Prkca/Atp2b4/Rgs2/Tnfrsf1a/Fbxo32/Ppara/Pde5a/Agt/Igfbp5	11
GO:0048592	eye morphogenesis	16/1038	142/14104	0.0579005	0.327222	0.289111	Nipbl/Tenm3/Bbs4/Ski/Rom1/Pax6/Rarg/Vegfa/Ptprm/Kdm2b/Lhx1/Th/Cdon/Lrp5/Col8a2/Calb1	16
GO:0001990	regulation of systemic arterial blood pressure by hormone	5/1038	29/14104	0.058057	0.327222	0.289111	Rps6ka2/Enpep/Agt/Avpr1a/Edn2	5
GO:0032373	positive regulation of sterol transport	5/1038	29/14104	0.058057	0.327222	0.289111	Lrp1/Nr1h2/Abca1/Nfkbia/Ldlrap1	5
GO:0032376	positive regulation of cholesterol transport	5/1038	29/14104	0.058057	0.327222	0.289111	Lrp1/Nr1h2/Abca1/Nfkbia/Ldlrap1	5
GO:0034260	negative regulation of GTPase activity	5/1038	29/14104	0.058057	0.327222	0.289111	Bbs4/Rdx/Bcas3/F11r/Arrb2	5
GO:0046677	response to antibiotic	5/1038	29/14104	0.058057	0.327222	0.289111	Jak2/Cdkn1b/Jak1/Crip1/Id1	5
GO:0090504	epiboly	5/1038	29/14104	0.058057	0.327222	0.289111	Phldb2/Scnn1b/Ddr1/Scnn1g/Snai2	5
GO:0098801	regulation of renal system process	5/1038	29/14104	0.058057	0.327222	0.289111	Adora1/Inpp5k/Emp2/Agt/Avpr1a	5
GO:1904707	positive regulation of vascular associated smooth muscle cell proliferation	5/1038	29/14104	0.058057	0.327222	0.289111	Jak2/Bmpr1a/Ldlrap1/Agt/Igfbp5	5
GO:0034504	protein localization to nucleus	28/1038	279/14104	0.058089	0.327222	0.289111	Akt1/Akt2/Jak2/Irs1/Cabp1/Pikfyve/Mepce/Bbs4/Banp/Limk2/Nxt2/Taf8/Ppp3ca/Zpr1/Hyal2/Sun2/Pkig/Ctnna1/Lzts2/Tnfrsf1a/Ubr5/Prkd1/Nfkbia/Chp2/Nup93/Agt/Txnip/Ngfr	28
GO:0031349	positive regulation of defense response	20/1038	187/14104	0.0585761	0.329597	0.29121	Jak2/Cdk19/Polr3g/Stat5a/Prkca/Abcc1/Itga2/Hyal2/Mapk3/Adora2b/Tnfrsf1a/Nfkbia/Pde2a/Trim62/Pde5a/Tnfrsf11a/Coch/Lbp/Alox5ap/Cnr1	20
GO:0016055	Wnt signaling pathway	35/1038	362/14104	0.0587141	0.330005	0.29157	Prkaa1/Btrc/Pkd1/Lrp1/Ldb1/Tle2/Tle3/Strn/Dcdc2a/Calcoco1/Trpm4/Zfp703/Plekha4/Lzts2/Myc/Ubr5/Thra/Mllt3/Wnk2/Isl1/Celsr1/Wls/Shisa2/Tmem64/Rbms3/Fzd7/Tnn/Folr1/Ptpru/Shisa6/Lrp5/Fzd1/Bambi/Snai2/Wif1	35
GO:1901615	organic hydroxy compound metabolic process	38/1038	398/14104	0.0589539	0.330983	0.292435	Prkaa1/Slc37a4/Maob/Isyna1/Srebf2/Erlin2/Insig1/Idh1/Ppip5k1/Lrp1/Impa1/Por/Hsd17b7/Rdh11/Scnn1b/Nr4a2/Pctp/Fech/Abca1/Pfkfb2/Dhcr24/Inpp5k/Naaa/Nr1d1/Synj2/Retsat/Ldlrap1/Th/Nudt4/Plcb3/Fah/Sult1d1/Dhrs3/Itpk1/Apof/Lrp5/Snai2/Apoa5	38
GO:2001234	negative regulation of apoptotic signaling pathway	22/1038	210/14104	0.0591462	0.331693	0.293062	Akt1/Maz/Cep63/Gpx1/Nfe2l2/Zmynd11/Pdx1/Madd/Meis3/Nr4a2/Sgk3/Dapk1/Acvr1/Ctnna1/Vegfa/Pea15a/Arrb2/Unc5b/Itga6/Rnf34/Bmf/Snai2	22
GO:0034440	lipid oxidation	12/1038	99/14104	0.059269	0.332012	0.293343	Akt1/Prkaa1/Akt2/Irs1/Acads/Por/Lonp2/Hacl1/Hadh/Abcd2/Ppara/Cnr1	12
GO:0003170	heart valve development	7/1038	48/14104	0.0600833	0.335454	0.296385	Bmpr1a/Robo1/Acvr1/Tnfrsf1a/Pde2a/Smad6/Hey1	7
GO:0043647	inositol phosphate metabolic process	7/1038	48/14104	0.0600833	0.335454	0.296385	Ppip5k1/Impa1/Inpp5k/Synj2/Nudt4/Plcb3/Itpk1	7
GO:0098754	detoxification	7/1038	48/14104	0.0600833	0.335454	0.296385	Nfe2l2/Rdh11/Slc30a1/Abcc1/Mt2/Mt1/Abcg2	7
GO:0033559	unsaturated fatty acid metabolic process	9/1038	68/14104	0.0604815	0.337303	0.298019	Gpx1/Scd2/Tnfrsf1a/Fabp5/Abcd2/Ptgr1/Cyp2s1/Avpr1a/Edn2	9
GO:0048771	tissue remodeling	17/1038	154/14104	0.0606056	0.337328	0.298041	Capn1/Lrp1/Stat5a/Ppp3ca/Vdr/Prkca/Vegfa/Syt7/Tmem64/Agt/Tnfrsf11a/Ceacam1/Lrp5/Tnfrsf11b/Igfbp5/Eln/Dlk1	17
GO:1903078	positive regulation of protein localization to plasma membrane	8/1038	58/14104	0.060903	0.337328	0.298041	Akt1/Zdhhc2/Lrp1/Sorbs1/Cnpy4/Acsl3/Atp2b4/Atp2c1	8
GO:0010977	negative regulation of neuron projection development	16/1038	143/14104	0.0609548	0.337328	0.298041	Adcy6/Rufy3/Lrp1/Sema4b/Epha7/Ptprs/Rit2/Hes1/Aatk/Efnb2/Mylip/Sema6a/Rtn4rl1/Lpar1/Sez6/Ngfr	16
GO:0042445	hormone metabolic process	16/1038	143/14104	0.0609548	0.337328	0.298041	Sgpl1/Pcsk6/Por/Hsd17b7/Rdh11/Scnn1b/Pcsk1n/Bmpr1b/Ddo/Retsat/Atp1a1/Ptpn11/Agt/Furin/Dhrs3/Cyp2s1	16
GO:0051100	negative regulation of binding	16/1038	143/14104	0.0609548	0.337328	0.298041	Akt1/Ckmt1/Jak2/Mepce/Ercc4/Habp4/Ppp3ca/Mapk3/Arrb2/Myc/Rap1gap/Ppara/Wfikkn2/Id1/Id2/Hey1	16
GO:0051606	detection of stimulus	16/1038	143/14104	0.0609548	0.337328	0.298041	Foxa2/Adora1/Pkd1/Gck/Rdh11/Pdx1/Cdhr2/Rom1/Itga2/Fech/Arrb2/Myc/Ntrk1/Lbp/Ngfr/Ano1	16
GO:0098727	maintenance of cell number	16/1038	143/14104	0.0609548	0.337328	0.298041	Jmjd1c/Nipbl/Bmpr1a/Ss18/Ski/Ldb1/Lin28a/Kdm2b/Myc/Prdm16/Hes1/Klf10/Fzd7/Lrp5/Tbx3/Sct	16
GO:1900180	regulation of protein localization to nucleus	15/1038	132/14104	0.0610671	0.337578	0.298262	Akt1/Jak2/Cabp1/Mepce/Limk2/Zpr1/Hyal2/Pkig/Ctnna1/Lzts2/Tnfrsf1a/Ubr5/Prkd1/Chp2/Ngfr	15
GO:0030282	bone mineralization	11/1038	89/14104	0.0615704	0.339987	0.30039	Mtss1/Bmpr1a/Sbds/Trpm4/Acvr1/Bmpr1b/Ank/Pkdcc/Bcor/Klf10/Dlk1	11
GO:1901214	regulation of neuron death	32/1038	328/14104	0.0619588	0.341757	0.301954	Grik5/Jak2/Adora1/Lrp1/Casp9/Nr4a2/Zpr1/Abcc1/Bcl2l11/Nqo1/Vegfa/Epha7/Kdm2b/Glp1r/Vstm2l/Arrb2/Tnfrsf1a/Grin1/Itpr1/Unc5b/Efnb2/Isl1/Ppara/Mt1/Agt/Cntfr/Serpinf1/Ntrk1/Fzd1/Ngfr/Barhl1/Sct	32
GO:0198738	cell-cell signaling by wnt	35/1038	364/14104	0.0625061	0.342915	0.302977	Prkaa1/Btrc/Pkd1/Lrp1/Ldb1/Tle2/Tle3/Strn/Dcdc2a/Calcoco1/Trpm4/Zfp703/Plekha4/Lzts2/Myc/Ubr5/Thra/Mllt3/Wnk2/Isl1/Celsr1/Wls/Shisa2/Tmem64/Rbms3/Fzd7/Tnn/Folr1/Ptpru/Shisa6/Lrp5/Fzd1/Bambi/Snai2/Wif1	35
GO:0014812	muscle cell migration	12/1038	100/14104	0.0630602	0.342915	0.302977	Coro1b/Bmpr1a/Lrp1/Nfe2l2/Itga2/Ddr1/Myc/Kalrn/Agt/Lpar1/Pdgfd/Igfbp5	12
GO:0006790	sulfur compound metabolic process	26/1038	258/14104	0.0633431	0.342915	0.302977	Gdap1l1/Mthfd1/Gpx1/Idh1/Ahcyl2/Mat2b/Btd/Nfe2l2/Stat5a/Csad/Acsl3/Acss2/Gstt1/Gstm1/Pdk1/Txnrd3/Oplah/Acly/Chst11/Spock2/Mical1/Sult1d1/Bgn/Acot3/Hs3st5/Hpse	26
GO:0014033	neural crest cell differentiation	10/1038	79/14104	0.0636184	0.342915	0.302977	Bmpr1a/Sema4b/Pax6/Mapk3/Acvr1/Hes1/Isl1/Folr1/Sema6a/Snai2	10
GO:0015918	sterol transport	10/1038	79/14104	0.0636184	0.342915	0.302977	Srebf2/Lrp1/Nr1h2/Abca1/Nfkbia/Syt7/Ldlrap1/Furin/Apof/Apoa5	10
GO:0030301	cholesterol transport	10/1038	79/14104	0.0636184	0.342915	0.302977	Srebf2/Lrp1/Nr1h2/Abca1/Nfkbia/Syt7/Ldlrap1/Furin/Apof/Apoa5	10
GO:0010828	positive regulation of glucose transmembrane transport	6/1038	39/14104	0.0636279	0.342915	0.302977	Akt1/Akt2/Irs1/Sorbs1/Nfe2l2/Ptpn11	6
GO:0043949	regulation of cAMP-mediated signaling	6/1038	39/14104	0.0636279	0.342915	0.302977	Pebp1/Gipr/Adora2b/Pde2a/Lpar1/Sct	6
GO:0090224	regulation of spindle organization	6/1038	39/14104	0.0636279	0.342915	0.302977	Chmp1a/Pkd1/Chmp4c/Eml3/Mapk15/Parp3	6
GO:0002828	regulation of type 2 immune response	4/1038	21/14104	0.0639414	0.342915	0.302977	Bcl6/Stat6/Prkcz/Il4ra	4
GO:0003181	atrioventricular valve morphogenesis	4/1038	21/14104	0.0639414	0.342915	0.302977	Bmpr1a/Acvr1/Smad6/Hey1	4
GO:0006516	glycoprotein catabolic process	4/1038	21/14104	0.0639414	0.342915	0.302977	Fbxo44/Manba/Fbxo27/Hpse	4
GO:0007617	mating behavior	4/1038	21/14104	0.0639414	0.342915	0.302977	Thra/Grin1/Th/Avpr1a	4
GO:0010875	positive regulation of cholesterol efflux	4/1038	21/14104	0.0639414	0.342915	0.302977	Lrp1/Nr1h2/Abca1/Nfkbia	4
GO:0021983	pituitary gland development	4/1038	21/14104	0.0639414	0.342915	0.302977	Bmpr1a/Pax6/Hes1/Isl1	4
GO:0031061	negative regulation of histone methylation	4/1038	21/14104	0.0639414	0.342915	0.302977	Phf1/Mllt6/Bcor/Dnmt3b	4
GO:0034104	negative regulation of tissue remodeling	4/1038	21/14104	0.0639414	0.342915	0.302977	Vegfa/Agt/Ceacam1/Tnfrsf11b	4
GO:0035025	positive regulation of Rho protein signal transduction	4/1038	21/14104	0.0639414	0.342915	0.302977	Robo1/F11r/Lpar1/Ngfr	4
GO:0048266	behavioral response to pain	4/1038	21/14104	0.0639414	0.342915	0.302977	Akt1/Scn9a/Kalrn/Ntrk1	4
GO:0048535	lymph node development	4/1038	21/14104	0.0639414	0.342915	0.302977	Jak3/Rorc/Tnfrsf11a/Id2	4
GO:0050951	sensory perception of temperature stimulus	4/1038	21/14104	0.0639414	0.342915	0.302977	Adora1/Arrb2/Ntrk1/Ano1	4
GO:0086019	cell-cell signaling involved in cardiac conduction	4/1038	21/14104	0.0639414	0.342915	0.302977	Cacna1c/Trpm4/Hcn4/Cacna1g	4
GO:0030111	regulation of Wnt signaling pathway	27/1038	270/14104	0.0640512	0.342915	0.302977	Btrc/Lrp1/Tle2/Tle3/Dcdc2a/Trpm4/Zfp703/Plekha4/Lzts2/Ubr5/Thra/Mllt3/Wnk2/Isl1/Wls/Shisa2/Tmem64/Rbms3/Fzd7/Tnn/Folr1/Ptpru/Shisa6/Fzd1/Bambi/Snai2/Wif1	27
GO:0003231	cardiac ventricle development	14/1038	122/14104	0.0643423	0.342915	0.302977	Bmpr1a/Robo1/Dand5/Rxra/Acvr1/Pde2a/Hes1/Isl1/Fzd1/Tbx3/Smad7/Id2/Smad6/Hey1	14
GO:0009152	purine ribonucleotide biosynthetic process	14/1038	122/14104	0.0643423	0.342915	0.302977	Adcy6/Pank4/Dcakd/Acss2/Slc25a13/Pklr/Pid1/Pkm/Pdk1/Gmpr/Myc/Acly/Ppara/Adcy2	14
GO:0048545	response to steroid hormone	19/1038	178/14104	0.065011	0.342915	0.302977	Jak2/Ywhah/Idh1/Casp9/Por/Scnn1b/Calcoco1/Rxra/Vps11/Kank2/Crebrf/Ubr5/Fbxo32/Zmiz1/Atp1a1/Scnn1g/Isl1/Mgarp/Scnn1a	19
GO:0001502	cartilage condensation	3/1038	13/14104	0.0652176	0.342915	0.302977	Pkd1/Bmpr1b/Thra	3
GO:0010839	negative regulation of keratinocyte proliferation	3/1038	13/14104	0.0652176	0.342915	0.302977	Vdr/Efnb2/Snai2	3
GO:0010889	regulation of sequestering of triglyceride	3/1038	13/14104	0.0652176	0.342915	0.302977	Plin2/Ppara/Cidea	3
GO:0031340	positive regulation of vesicle fusion	3/1038	13/14104	0.0652176	0.342915	0.302977	Akt2/Syt7/Syt9	3
GO:0033169	histone H3-K9 demethylation	3/1038	13/14104	0.0652176	0.342915	0.302977	Jmjd1c/Hsf4/Hr	3
GO:0034694	response to prostaglandin	3/1038	13/14104	0.0652176	0.342915	0.302977	Akt1/Prkaa1/Adcy6	3
GO:0034695	response to prostaglandin E	3/1038	13/14104	0.0652176	0.342915	0.302977	Akt1/Prkaa1/Adcy6	3
GO:0042994	cytoplasmic sequestering of transcription factor	3/1038	13/14104	0.0652176	0.342915	0.302977	Pkd1/Thra/Nfkbia	3
GO:0045717	negative regulation of fatty acid biosynthetic process	3/1038	13/14104	0.0652176	0.342915	0.302977	Erlin2/Insig1/Ceacam1	3
GO:0045953	negative regulation of natural killer cell mediated cytotoxicity	3/1038	13/14104	0.0652176	0.342915	0.302977	Arrb2/Clec2d/Ceacam1	3
GO:0048096	chromatin-mediated maintenance of transcription	3/1038	13/14104	0.0652176	0.342915	0.302977	Smarcd1/Zmiz1/Sertad1	3
GO:0050884	neuromuscular process controlling posture	3/1038	13/14104	0.0652176	0.342915	0.302977	Tmem150c/Adarb1/Glra1	3
GO:0061308	cardiac neural crest cell development involved in heart development	3/1038	13/14104	0.0652176	0.342915	0.302977	Mapk3/Hes1/Folr1	3
GO:0070417	cellular response to cold	3/1038	13/14104	0.0652176	0.342915	0.302977	Cirbp/Cidea/Rnf34	3
GO:0071280	cellular response to copper ion	3/1038	13/14104	0.0652176	0.342915	0.302977	Nfe2l2/Mt2/Mt1	3
GO:1905668	positive regulation of protein localization to endosome	3/1038	13/14104	0.0652176	0.342915	0.302977	Zdhhc1/Rdx/Vegfa	3
GO:2001279	regulation of unsaturated fatty acid biosynthetic process	3/1038	13/14104	0.0652176	0.342915	0.302977	Fabp5/Abcd2/Avpr1a	3
GO:0046683	response to organophosphorus	9/1038	69/14104	0.0652328	0.342915	0.302977	Itpr3/Trpm4/Pklr/Inpp5k/Hcn4/Pde2a/Itpr1/Lpar1/Igfbp5	9
GO:0071277	cellular response to calcium ion	9/1038	69/14104	0.0652328	0.342915	0.302977	Prkaa1/Syt11/Syt7/Syt9/Chp2/Alox5ap/Syt12/Syt17/Cpne4	9
GO:0097191	extrinsic apoptotic signaling pathway	21/1038	201/14104	0.0655428	0.342963	0.303019	Jak2/Gpx1/Mknk2/Zmynd11/Madd/Bcl2l11/Hyal2/Jak3/Sgk3/Dapk1/Acvr1/Bmpr1b/Ctnna1/Vegfa/Pea15a/Unc5b/Itga6/Agt/Skil/Rnf34/Snai2	21
GO:0002053	positive regulation of mesenchymal cell proliferation	5/1038	30/14104	0.0656289	0.342963	0.303019	Bmpr1a/Irs1/Vegfa/Myc/Lrp5	5
GO:0010614	negative regulation of cardiac muscle hypertrophy	5/1038	30/14104	0.0656289	0.342963	0.303019	Atp2b4/Rgs2/Tnfrsf1a/Fbxo32/Ppara	5
GO:0010874	regulation of cholesterol efflux	5/1038	30/14104	0.0656289	0.342963	0.303019	Srebf2/Lrp1/Nr1h2/Abca1/Nfkbia	5
GO:0050999	regulation of nitric-oxide synthase activity	5/1038	30/14104	0.0656289	0.342963	0.303019	Akt1/Nosip/Atp2b4/S100a1/Cnr1	5
GO:0002704	negative regulation of leukocyte mediated immunity	7/1038	49/14104	0.0658549	0.342963	0.303019	Bcl6/Jak3/Arrb2/Clec2d/Parp3/Ceacam1/Smad7	7
GO:0002763	positive regulation of myeloid leukocyte differentiation	7/1038	49/14104	0.0658549	0.342963	0.303019	Stat5a/Prkca/Klf10/Tmem64/Fes/Id2/Dlk1	7
GO:0048645	animal organ formation	7/1038	49/14104	0.0658549	0.342963	0.303019	Bmpr1a/Gng5/Robo1/Mapk3/Hes1/Isl1/Folr1	7
GO:1904591	positive regulation of protein import	7/1038	49/14104	0.0658549	0.342963	0.303019	Jak2/Zpr1/Hyal2/Tnfrsf1a/Ubr5/Prkd1/Chp2	7
GO:0043433	negative regulation of DNA-binding transcription factor activity	16/1038	145/14104	0.0673892	0.350591	0.309759	Foxa2/Pkd1/Pkhd1/Hes6/Arrb2/Mturn/Thra/Irak2/Nfkbia/Hes1/Bhlhe40/Id1/Hr/Smad7/Id2/Id3	16
GO:1902414	protein localization to cell junction	13/1038	112/14104	0.0677034	0.351862	0.310882	Zdhhc2/Clstn1/Jak1/Adam22/Lgi1/Grip1/Prkcz/F11r/Nrxn2/Kalrn/Grin1/Nlgn2/Shank1	13
GO:0055001	muscle cell development	19/1038	179/14104	0.0679587	0.352364	0.311325	Bmpr1a/Gpx1/Ski/Tmtc3/Hdac5/Ppp3ca/Rgs2/Csrp1/Tmod1/Vegfa/Hes1/Myo18b/Isl1/Ppara/Agt/Cacna2d2/Wfikkn2/Tbx3/Smad6	19
GO:0045765	regulation of angiogenesis	23/1038	225/14104	0.0680778	0.352364	0.311325	Gtf2i/Jak1/Nfe2l2/Prkca/Atp2b4/Akt3/Shc1/Vegfa/Ptprm/Pkm/Tnfrsf1a/Prkd1/S100a1/Isl1/Emp2/Agt/Sema6a/Serpinf1/Ceacam1/Ntrk1/Id1/Ngfr/Ism1	23
GO:0001525	angiogenesis	39/1038	415/14104	0.0681416	0.352364	0.311325	Akt1/Gtf2i/Gpx1/Jak1/Nfe2l2/Hdac5/Robo1/Prkca/Atp2b4/Bcas3/Rxra/Akt3/Acvr1/Shc1/Vegfa/Ptprm/Pkm/Tnfrsf1a/Prkd1/Unc5b/Efnb2/S100a1/Isl1/Emp2/Enpep/Agt/Fmnl3/Angptl4/Sema6a/Serpinf1/Ceacam1/Ntrk1/Col8a2/Id1/Ngfr/Edn2/Hpse/Ism1/Meox2	39
GO:0033555	multicellular organismal response to stress	10/1038	80/14104	0.0681498	0.352364	0.311325	Akt1/Vdac1/Fbxl20/Hdac5/Ppp3ca/Nr4a2/Spire1/Scn9a/Kalrn/Ntrk1	10
GO:0061326	renal tubule development	10/1038	80/14104	0.0681498	0.352364	0.311325	Mtss1/Hdac5/Vegfa/Lzts2/Myc/Lhx1/Hes1/Agt/Calb1/Hey1	10
GO:0060070	canonical Wnt signaling pathway	25/1038	249/14104	0.0699302	0.360742	0.318727	Btrc/Tle2/Tle3/Trpm4/Zfp703/Plekha4/Lzts2/Myc/Ubr5/Thra/Mllt3/Wnk2/Isl1/Wls/Tmem64/Rbms3/Fzd7/Tnn/Folr1/Ptpru/Shisa6/Lrp5/Fzd1/Bambi/Snai2	25
GO:0042594	response to starvation	17/1038	157/14104	0.0699841	0.360742	0.318727	Prkaa1/Srebf2/Gck/Atg14/Nfe2l2/Wdr45/Bcas3/Sesn3/Mapk3/Prkd1/Klf10/Prkag2/Ppara/Angptl4/Gcgr/Nuak1/Bmf	17
GO:0030203	glycosaminoglycan metabolic process	9/1038	70/14104	0.0702131	0.360742	0.318727	B3gat3/Ap2a1/Habp4/Hyal2/Itih2/Chst11/Spock2/Bgn/Hpse	9
GO:0002762	negative regulation of myeloid leukocyte differentiation	6/1038	40/14104	0.0704148	0.360742	0.318727	Pias3/Myc/Prdm16/Clec2d/Ceacam1/Lrrc17	6
GO:0017158	regulation of calcium ion-dependent exocytosis	6/1038	40/14104	0.0704148	0.360742	0.318727	Syt11/Syt7/Syt9/Syt12/Syt17/Cacna1g	6
GO:0032330	regulation of chondrocyte differentiation	6/1038	40/14104	0.0704148	0.360742	0.318727	Por/Rarg/Pkdcc/Ptpn11/Smad7/Snai2	6
GO:0032355	response to estradiol	6/1038	40/14104	0.0704148	0.360742	0.318727	Prkca/Ccdc62/Zfp703/Sstr1/Fam210b/Mapk15	6
GO:0120163	negative regulation of cold-induced thermogenesis	6/1038	40/14104	0.0704148	0.360742	0.318727	Nr1h2/Tle3/Pctp/Nr1d1/Cidea/Id1	6
GO:1990573	potassium ion import across plasma membrane	6/1038	40/14104	0.0704148	0.360742	0.318727	Slc12a9/Slc12a5/Hcn4/Atp1a1/Wnk2/Kcnj12	6
GO:0021953	central nervous system neuron differentiation	16/1038	146/14104	0.0707713	0.361832	0.31969	Ldb1/Tulp3/Nr4a2/Prkca/Pax6/Mnx1/Lhx1/Zmiz1/Hes1/Adarb1/Isl1/Lingo1/Id4/Agbl4/Chd5/Kndc1	16
GO:0048659	smooth muscle cell proliferation	16/1038	146/14104	0.0707713	0.361832	0.31969	Akt1/Jak2/Bmpr1a/Cdkn1b/Prkca/Itga2/Shc1/Vegfa/Irak4/Myc/Kalrn/Ldlrap1/Agt/Pdgfd/Igfbp5/Id2	16
GO:0006612	protein targeting to membrane	12/1038	102/14104	0.0711135	0.363213	0.32091	Zdhhc2/Akt2/Pikfyve/Sgtb/Adora1/Zdhhc1/Pex16/Zfand2b/Inpp5k/Zdhhc23/Mtcl1/Folr1	12
GO:0051057	positive regulation of small GTPase mediated signal transduction	8/1038	60/14104	0.0716278	0.364862	0.322368	Robo1/F11r/Auts2/Rasgrf1/Cdon/Lpar1/Ntrk1/Ngfr	8
GO:0031103	axon regeneration	7/1038	50/14104	0.0719494	0.364862	0.322368	Jak2/Lrp1/Ptprs/Fkbp1b/Folr1/Rtn4rl1/Ntrk3	7
GO:0043536	positive regulation of blood vessel endothelial cell migration	7/1038	50/14104	0.0719494	0.364862	0.322368	Akt1/Nfe2l2/Stat5a/Prkca/Akt3/Vegfa/Prkd1	7
GO:0045599	negative regulation of fat cell differentiation	7/1038	50/14104	0.0719494	0.364862	0.322368	Insig1/Zadh2/Lrp3/Vegfa/Jdp2/Id4/Dlk1	7
GO:0040017	positive regulation of locomotion	45/1038	490/14104	0.0719564	0.364862	0.322368	Akt1/Maz/Akt2/Nipbl/Grb7/Jak2/Irs1/Rufy3/Smurf2/Lrp1/Sema4b/Rdx/Nfe2l2/Stat5a/Ppp3ca/Prkca/Abcc1/Bcas3/Pax6/Itga2/Sun2/Mapk3/Adora2b/Plp1/Jam2/Akt3/Zfp703/Acvr1/Vegfa/Myc/Prkd1/Grin1/Itga6/Agt/Furin/Sema6a/Defb1/Ntrk3/Lpar1/Pdgfd/Lbp/Igfbp5/Edn2/Snai2/Atoh8	45
GO:0007631	feeding behavior	10/1038	81/14104	0.0728813	0.364862	0.322368	Phf21a/Negr1/Glp1r/Grin1/Th/Pyy/Agt/Cntfr/Ppy/Cnr1	10
GO:0010717	regulation of epithelial to mesenchymal transition	10/1038	81/14104	0.0728813	0.364862	0.322368	Foxa2/Phldb2/Zfp703/Acvr1/Vegfa/Pofut2/Isl1/Trim62/Bambi/Smad7	10
GO:0014074	response to purine-containing compound	10/1038	81/14104	0.0728813	0.364862	0.322368	Prkaa1/Irs1/Itpr3/Trpm4/Pklr/Inpp5k/Hcn4/Pde2a/Itpr1/Igfbp5	10
GO:0043535	regulation of blood vessel endothelial cell migration	10/1038	81/14104	0.0728813	0.364862	0.322368	Akt1/Nfe2l2/Stat5a/Hdac5/Prkca/Atp2b4/Akt3/Vegfa/Prkd1/Meox2	10
GO:0031400	negative regulation of protein modification process	42/1038	454/14104	0.0731561	0.364862	0.322368	Akt1/Prkaa1/Pias3/Phf1/Cdkn1b/Hmg20a/Lrp1/Pkib/Atg14/Mllt6/Pebp1/Dusp26/Prkca/Atp2b4/Pax6/Prkcz/Rgs2/Mlxipl/Hyal2/Pkig/Snta1/Pid1/Fkbp1b/Inpp5k/Arrb2/Gadd45g/Ctdsp1/Ubr5/Bcor/Sh3gl2/Dnmt3b/Adarb1/Prkag2/Mical1/Agt/Ntrk3/Ceacam1/Lrp5/Srcin1/Smad7/Prr5l/Smad6	42
GO:0000578	embryonic axis specification	5/1038	31/14104	0.0737244	0.364862	0.322368	Foxa2/Pcsk6/Lhx1/Tbx3/Smad6	5
GO:0032365	intracellular lipid transport	5/1038	31/14104	0.0737244	0.364862	0.322368	Plekha3/Abca1/Syt7/Ldlrap1/Abcd2	5
GO:0043616	keratinocyte proliferation	5/1038	31/14104	0.0737244	0.364862	0.322368	Irf6/Vdr/Prkd1/Efnb2/Snai2	5
GO:0046636	negative regulation of alpha-beta T cell activation	5/1038	31/14104	0.0737244	0.364862	0.322368	Cbfb/Bcl6/Jak3/Il4ra/Smad7	5
GO:0060325	face morphogenesis	5/1038	31/14104	0.0737244	0.364862	0.322368	Sgpl1/Nipbl/Ski/Csrnp1/Ptpn11	5
GO:0071827	plasma lipoprotein particle organization	5/1038	31/14104	0.0737244	0.364862	0.322368	Nr1h2/Acsl3/Fech/Abca1/Apoa5	5
GO:0003171	atrioventricular valve development	4/1038	22/14104	0.0737859	0.364862	0.322368	Bmpr1a/Acvr1/Smad6/Hey1	4
GO:0010884	positive regulation of lipid storage	4/1038	22/14104	0.0737859	0.364862	0.322368	Srebf2/Nr1h2/Plin2/Cidea	4
GO:0010893	positive regulation of steroid biosynthetic process	4/1038	22/14104	0.0737859	0.364862	0.322368	Srebf2/Por/Adora2b/Nr1d1	4
GO:0014821	phasic smooth muscle contraction	4/1038	22/14104	0.0737859	0.364862	0.322368	Agt/Tbx3/Edn2/Htr1d	4
GO:0023058	adaptation of signaling pathway	4/1038	22/14104	0.0737859	0.364862	0.322368	Necab2/Gipr/Rdh11/Arrb2	4
GO:0030212	hyaluronan metabolic process	4/1038	22/14104	0.0737859	0.364862	0.322368	Ap2a1/Habp4/Hyal2/Itih2	4
GO:0032528	microvillus organization	4/1038	22/14104	0.0737859	0.364862	0.322368	Rdx/Cdhr2/Rap1gap/Ptpn11	4
GO:0032925	regulation of activin receptor signaling pathway	4/1038	22/14104	0.0737859	0.364862	0.322368	Ski/Dand5/Acvr1/Smad7	4
GO:0045780	positive regulation of bone resorption	4/1038	22/14104	0.0737859	0.364862	0.322368	Prkca/Tmem64/Tnfrsf11a/Dlk1	4
GO:0060004	reflex	4/1038	22/14104	0.0737859	0.364862	0.322368	Auts2/Shank1/Glra1/Cdh23	4
GO:0060512	prostate gland morphogenesis	4/1038	22/14104	0.0737859	0.364862	0.322368	Stat5a/Rarg/Rxra/Id4	4
GO:0060740	prostate gland epithelium morphogenesis	4/1038	22/14104	0.0737859	0.364862	0.322368	Stat5a/Rarg/Rxra/Id4	4
GO:0071548	response to dexamethasone	4/1038	22/14104	0.0737859	0.364862	0.322368	Jak2/Casp9/Por/Fbxo32	4
GO:0090183	regulation of kidney development	4/1038	22/14104	0.0737859	0.364862	0.322368	Vegfa/Myc/Lhx1/Agt	4
GO:0090330	regulation of platelet aggregation	4/1038	22/14104	0.0737859	0.364862	0.322368	Jak2/Prkca/F11r/Ceacam1	4
GO:1903792	negative regulation of anion transport	4/1038	22/14104	0.0737859	0.364862	0.322368	Slc43a2/Adora1/Prkca/Rgs2	4
GO:0060284	regulation of cell development	45/1038	491/14104	0.0738274	0.364862	0.322368	Parp6/Bmpr1a/Ywhah/Rufy3/Ski/Amigo1/Lrp1/Sema4b/Hdac5/Ppp3ca/Cux1/Robo1/Grb14/Pax6/Hes6/Ctnna1/F11r/Lin28a/Vegfa/Epha7/Ptprs/Tnfrsf1a/Myc/Ctdsp1/Jade2/Nr1d1/L1cam/Kalrn/Hes1/Cux2/Aatk/Lingo1/Id4/Cdh4/Pde5a/Skil/Sema6a/Ntrk3/Serpinf1/Bhlhe40/Slitrk1/Id1/Smad7/Id2/Hey1	45
GO:0007044	cell-substrate junction assembly	11/1038	92/14104	0.0745144	0.367897	0.325049	Taok2/Slk/Lrp1/Sorbs1/Ldb1/Phldb2/Bcas3/Itga2/Camsap3/Vegfa/Ptpn11	11
GO:0016042	lipid catabolic process	25/1038	251/14104	0.075201	0.370923	0.327723	Akt1/Prkaa1/Sgpl1/Akt2/Ywhah/Irs1/Idh1/Adora1/Lpin1/Acads/Lrp1/Lonp2/Hacl1/Hadh/Naaa/Ddhd2/Thra/Plcb3/Abcd2/Smpdl3a/Cidea/Neu3/Sct/Cnr1/Apoa5	25
GO:0006690	icosanoid metabolic process	9/1038	71/14104	0.0754238	0.371295	0.328051	Gpx1/Cyp4f13/Tnfrsf1a/Fabp5/Ptgr1/Cyp2s1/Avpr1a/Alox5ap/Edn2	9
GO:0019935	cyclic-nucleotide-mediated signaling	9/1038	71/14104	0.0754238	0.371295	0.328051	Pebp1/Gipr/Adora2b/Glp1r/Pde2a/Defb1/Lpar1/Adcy2/Sct	9
GO:0001952	regulation of cell-matrix adhesion	13/1038	114/14104	0.0756628	0.372107	0.328769	Slk/Lrp1/Plekha2/Ldb1/Phldb2/Bcl6/Bcas3/Prkcz/Camsap3/Ddr1/Vegfa/Ptpn11/Emp2	13
GO:0015711	organic anion transport	24/1038	240/14104	0.0772289	0.374934	0.331266	Slc7a8/Slc43a2/Adora1/Sv2a/Slc2a2/Abcc1/Rgs2/Slc25a13/Slc27a1/Slc6a6/Myc/Slc25a10/Slc4a4/Abcc3/Agt/Folr1/Slc2a3/Tnfrsf11a/Ceacam1/Slc6a15/Avpr1a/Slc35b4/Slc52a3/Abcg2	24
GO:0001941	postsynaptic membrane organization	6/1038	41/14104	0.0776021	0.374934	0.331266	Zdhhc2/Snx27/Sorbs1/Nrxn2/Nlgn2/Shisa6	6
GO:0003254	regulation of membrane depolarization	6/1038	41/14104	0.0776021	0.374934	0.331266	Fhl1/Trpm4/Hcn4/Ngfr/Cacna1g/Smad7	6
GO:0042698	ovulation cycle	6/1038	41/14104	0.0776021	0.374934	0.331266	Sgpl1/Stat5a/Bmpr1b/Arrb2/Agt/Edn2	6
GO:0014910	regulation of smooth muscle cell migration	10/1038	82/14104	0.0778141	0.374934	0.331266	Coro1b/Bmpr1a/Lrp1/Nfe2l2/Itga2/Myc/Agt/Lpar1/Pdgfd/Igfbp5	10
GO:0007218	neuropeptide signaling pathway	7/1038	51/14104	0.078367	0.374934	0.331266	Gipr/Pcsk1n/Glp1r/Sstr1/Pyy/Ppy/Glra1	7
GO:0001967	suckling behavior	3/1038	14/14104	0.0786199	0.374934	0.331266	Phf21a/Grin1/Cntfr	3
GO:0002716	negative regulation of natural killer cell mediated immunity	3/1038	14/14104	0.0786199	0.374934	0.331266	Arrb2/Clec2d/Ceacam1	3
GO:0006525	arginine metabolic process	3/1038	14/14104	0.0786199	0.374934	0.331266	Atp2b4/Fah/Nags	3
GO:0007620	copulation	3/1038	14/14104	0.0786199	0.374934	0.331266	Ddo/Avpr1a/Cnr1	3
GO:0010172	embryonic body morphogenesis	3/1038	14/14104	0.0786199	0.374934	0.331266	Phldb2/Grem2/Cdon	3
GO:0010918	positive regulation of mitochondrial membrane potential	3/1038	14/14104	0.0786199	0.374934	0.331266	Akt1/Akt2/Myc	3
GO:0016486	peptide hormone processing	3/1038	14/14104	0.0786199	0.374934	0.331266	Pcsk6/Pcsk1n/Furin	3
GO:0032933	SREBP signaling pathway	3/1038	14/14104	0.0786199	0.374934	0.331266	Srebf2/Erlin2/Insig1	3
GO:0032986	protein-DNA complex disassembly	3/1038	14/14104	0.0786199	0.374934	0.331266	Smarcd1/Smarcd2/Myc	3
GO:0035590	purinergic nucleotide receptor signaling pathway	3/1038	14/14104	0.0786199	0.374934	0.331266	Adora1/Necab2/Adora2b	3
GO:0035809	regulation of urine volume	3/1038	14/14104	0.0786199	0.374934	0.331266	Adcy6/Mllt6/Inpp5k	3
GO:0045217	cell-cell junction maintenance	3/1038	14/14104	0.0786199	0.374934	0.331266	Mtss1/Camsap3/Plekha7	3
GO:0046851	negative regulation of bone remodeling	3/1038	14/14104	0.0786199	0.374934	0.331266	Vegfa/Ceacam1/Tnfrsf11b	3
GO:0048680	positive regulation of axon regeneration	3/1038	14/14104	0.0786199	0.374934	0.331266	Lrp1/Fkbp1b/Ntrk3	3
GO:0051447	negative regulation of meiotic cell cycle	3/1038	14/14104	0.0786199	0.374934	0.331266	Rps6ka2/Grb14/Ovol1	3
GO:0055089	fatty acid homeostasis	3/1038	14/14104	0.0786199	0.374934	0.331266	Prkaa1/Adora1/Mlxipl	3
GO:0060123	regulation of growth hormone secretion	3/1038	14/14104	0.0786199	0.374934	0.331266	Madd/Kalrn/Ptpn11	3
GO:0061307	cardiac neural crest cell differentiation involved in heart development	3/1038	14/14104	0.0786199	0.374934	0.331266	Mapk3/Hes1/Folr1	3
GO:0070734	histone H3-K27 methylation	3/1038	14/14104	0.0786199	0.374934	0.331266	Phf1/Ezh1/Chd5	3
GO:0072170	metanephric tubule development	3/1038	14/14104	0.0786199	0.374934	0.331266	Mtss1/Hes1/Calb1	3
GO:0098743	cell aggregation	3/1038	14/14104	0.0786199	0.374934	0.331266	Pkd1/Bmpr1b/Thra	3
GO:0099151	regulation of postsynaptic density assembly	3/1038	14/14104	0.0786199	0.374934	0.331266	Ptprs/Lrfn4/Ntrk3	3
GO:1905666	regulation of protein localization to endosome	3/1038	14/14104	0.0786199	0.374934	0.331266	Zdhhc1/Rdx/Vegfa	3
GO:2000479	regulation of cAMP-dependent protein kinase activity	3/1038	14/14104	0.0786199	0.374934	0.331266	Pkib/Atp2b4/Pkig	3
GO:2000765	regulation of cytoplasmic translation	3/1038	14/14104	0.0786199	0.374934	0.331266	Cnbp/Lin28a/Pkm	3
GO:2001028	positive regulation of endothelial cell chemotaxis	3/1038	14/14104	0.0786199	0.374934	0.331266	Vegfa/Prkd1/Snai2	3
GO:0051651	maintenance of location in cell	18/1038	171/14104	0.0788643	0.375743	0.331982	Akt1/Adcy6/Slc30a8/Grik5/Insig1/Bbs4/Lime1/Taf8/Vps13a/Itpr3/Sun2/Glp1r/Fkbp1b/Rit2/Prkd1/Itpr1/Jph3/Ryr3	18
GO:0006476	protein deacetylation	11/1038	93/14104	0.0791845	0.376654	0.332787	Prkaa1/Nipbl/Akap8l/Suds3/Mta3/Lpin1/Bcl6/Hdac5/Vegfa/Prkd1/Jdp2	11
GO:1901342	regulation of vasculature development	23/1038	229/14104	0.0792799	0.376654	0.332787	Gtf2i/Jak1/Nfe2l2/Prkca/Atp2b4/Akt3/Shc1/Vegfa/Ptprm/Pkm/Tnfrsf1a/Prkd1/S100a1/Isl1/Emp2/Agt/Sema6a/Serpinf1/Ceacam1/Ntrk1/Id1/Ngfr/Ism1	23
GO:1902105	regulation of leukocyte differentiation	23/1038	229/14104	0.0792799	0.376654	0.332787	Pias3/Cbfb/Zfp608/Sox12/Bcl6/Stat5a/Prkca/Prkcz/Jak3/Myc/Zmiz1/Prdm16/Klf10/Clec2d/Rorc/Tmem64/Il4ra/Ceacam1/Fes/Smad7/Id2/Dlk1/Lrrc17	23
GO:0032103	positive regulation of response to external stimulus	30/1038	312/14104	0.0796961	0.378022	0.333995	Akt2/Jak2/Cdk19/Lrp1/Polr3g/Stat5a/Prkca/Abcc1/Itga2/Hyal2/Mapk3/Adora2b/Vegfa/Fkbp1b/Tnfrsf1a/Prkd1/Nfkbia/Pde2a/Trim62/Pde5a/Ntrk3/Lpar1/Tnfrsf11a/Coch/Pdgfd/Lbp/Alox5ap/Edn2/Snai2/Cnr1	30
GO:0006091	generation of precursor metabolites and energy	33/1038	348/14104	0.0797179	0.378022	0.333995	Akt1/Prkaa1/Slc37a4/Akt2/Cox7a2l/Irs1/Cox6a2/Idh1/Entpd5/Gck/Ppp1r1a/Sorbs1/Por/Mlxipl/Slc25a13/Bloc1s1/Aldoc/Khk/Galt/Pklr/Pfkfb2/Pkm/Ppp1r3c/Inpp5k/Myc/Nr1d1/Pde2a/Prdm16/Prkag2/Ppara/Slc4a4/Aldob/Gcgr	33
GO:1901293	nucleoside phosphate biosynthetic process	19/1038	183/14104	0.0806543	0.382102	0.3376	Adcy6/Mthfd1/Pank4/Dcakd/Flad1/Acss2/Slc25a13/Adora2b/Pklr/Pid1/Pkm/Pdk1/Prpsap2/Gmpr/Myc/Acly/Ppara/Ak5/Adcy2	19
GO:1904589	regulation of protein import	9/1038	72/14104	0.0808656	0.382744	0.338167	Jak2/Cabp1/Zpr1/Hyal2/Pkig/Tnfrsf1a/Ubr5/Prkd1/Chp2	9
GO:0010563	negative regulation of phosphorus metabolic process	37/1038	397/14104	0.0811873	0.383545	0.338875	Akt1/Foxa2/Cdkn1b/Lpin1/Lrp1/Pkib/Atg14/Pebp1/Dusp26/Prkca/Pax6/Prkcz/Rgs2/Mlxipl/Slc27a1/Hyal2/Pkig/Pid1/Fkbp1b/Inpp5k/Arrb2/Gadd45g/Ctdsp1/Sh3gl2/Adarb1/Prkag2/Pik3ip1/Ppara/Mical1/Agt/Ntrk3/Ceacam1/Lrp5/Srcin1/Smad7/Prr5l/Smad6	37
GO:0045936	negative regulation of phosphate metabolic process	37/1038	397/14104	0.0811873	0.383545	0.338875	Akt1/Foxa2/Cdkn1b/Lpin1/Lrp1/Pkib/Atg14/Pebp1/Dusp26/Prkca/Pax6/Prkcz/Rgs2/Mlxipl/Slc27a1/Hyal2/Pkig/Pid1/Fkbp1b/Inpp5k/Arrb2/Gadd45g/Ctdsp1/Sh3gl2/Adarb1/Prkag2/Pik3ip1/Ppara/Mical1/Agt/Ntrk3/Ceacam1/Lrp5/Srcin1/Smad7/Prr5l/Smad6	37
GO:0008544	epidermis development	23/1038	230/14104	0.0822636	0.385003	0.340163	Akt1/Irf6/Jag2/Ldb1/Cux1/Vdr/Pax6/Atp2c1/Hes1/Celsr1/Pphln1/St14/Ppara/Lor/Txnip/Ovol1/Pou3f1/Grhl1/Ngfr/Igfbp5/Hpse/Hey1/Cdh23	23
GO:0030099	myeloid cell differentiation	31/1038	325/14104	0.0822711	0.385003	0.340163	Pias3/Jak2/Cbfb/Nbeal2/Tspan2/Sh3pxd2a/Meis2/Ldb1/Bcl6/Stat5a/Prkca/Rarg/Jak3/Fech/Vegfa/Myc/Mturn/Thra/Nfkbia/Prdm16/Fam210b/Klf10/Ptpn11/Clec2d/Tmem64/Tnfrsf11a/Ceacam1/Fes/Id2/Dlk1/Lrrc17	31
GO:0034331	cell junction maintenance	5/1038	32/14104	0.0823369	0.385003	0.340163	Mtss1/Dgkz/Erc2/Camsap3/Plekha7	5
GO:0035909	aorta morphogenesis	5/1038	32/14104	0.0823369	0.385003	0.340163	Bmpr1a/Lrp1/Hes1/Efnb2/Hey1	5
GO:0040018	positive regulation of multicellular organism growth	5/1038	32/14104	0.0823369	0.385003	0.340163	Nipbl/Bbs2/Bbs4/Stat5a/Agt	5
GO:0042088	T-helper 1 type immune response	5/1038	32/14104	0.0823369	0.385003	0.340163	Stat6/Jak3/Vegfa/Gadd45g/Il4ra	5
GO:0048710	regulation of astrocyte differentiation	5/1038	32/14104	0.0823369	0.385003	0.340163	Nr1d1/Hes1/Id4/Ntrk3/Id2	5
GO:0070542	response to fatty acid	5/1038	32/14104	0.0823369	0.385003	0.340163	Irs1/Scd2/Aacs/Pid1/Id3	5
GO:0086091	regulation of heart rate by cardiac conduction	5/1038	32/14104	0.0823369	0.385003	0.340163	Cacna1c/Trpm4/Hcn4/Isl1/Cacna1g	5
GO:0089718	amino acid import across plasma membrane	5/1038	32/14104	0.0823369	0.385003	0.340163	Slc7a8/Slc43a2/Rgs2/Slc6a6/Agt	5
GO:1903715	regulation of aerobic respiration	5/1038	32/14104	0.0823369	0.385003	0.340163	Akt1/Cox7a2l/Mlxipl/Myc/Pde2a	5
GO:0006749	glutathione metabolic process	8/1038	62/14104	0.0834302	0.387049	0.341971	Gdap1l1/Gpx1/Idh1/Nfe2l2/Gstt1/Gstm1/Txnrd3/Oplah	8
GO:0007422	peripheral nervous system development	8/1038	62/14104	0.0834302	0.387049	0.341971	Akt1/Akt2/Ski/Adam22/Isl1/Agt/Ntrk3/Pou3f1	8
GO:0051893	regulation of focal adhesion assembly	8/1038	62/14104	0.0834302	0.387049	0.341971	Slk/Lrp1/Ldb1/Phldb2/Bcas3/Camsap3/Vegfa/Ptpn11	8
GO:0090109	regulation of cell-substrate junction assembly	8/1038	62/14104	0.0834302	0.387049	0.341971	Slk/Lrp1/Ldb1/Phldb2/Bcas3/Camsap3/Vegfa/Ptpn11	8
GO:0051146	striated muscle cell differentiation	25/1038	254/14104	0.0836061	0.387049	0.341971	Akt1/Bmpr1a/Gpx1/Ski/Hdac5/Ppp3ca/Rgs2/Csrp1/Rxra/Tmod1/Acvr1/Vegfa/Arrb2/Thra/Myo18b/Efnb2/Isl1/Cdon/Ppara/Fzd7/Il4ra/Agt/Dmpk/Tbx3/Igfbp5	25
GO:0001837	epithelial to mesenchymal transition	14/1038	127/14104	0.0836101	0.387049	0.341971	Foxa2/Phldb2/Zfp703/Acvr1/Vegfa/Pofut2/Isl1/Trim62/Fam83d/Tbx3/Bambi/Smad7/Snai2/Hey1	14
GO:0045216	cell-cell junction organization	17/1038	161/14104	0.083936	0.387049	0.341971	Mtss1/Rdx/Prkca/Pkhd1/Camsap3/Zfp703/Ctnna1/F11r/Vegfa/Plekha7/Efnb2/Cdh22/Agt/Ceacam1/Grhl1/Smad7/Snai2	17
GO:0031214	biomineral tissue development	13/1038	116/14104	0.0842017	0.387049	0.341971	Mtss1/Bmpr1a/Sbds/Trpm4/Acvr1/Bmpr1b/Ank/Pkdcc/Bcor/Klf10/Ppara/Dlk1/Hey1	13
GO:0002082	regulation of oxidative phosphorylation	4/1038	23/14104	0.0843478	0.387049	0.341971	Cox7a2l/Mlxipl/Myc/Pde2a	4
GO:0003176	aortic valve development	4/1038	23/14104	0.0843478	0.387049	0.341971	Robo1/Tnfrsf1a/Smad6/Hey1	4
GO:0007274	neuromuscular synaptic transmission	4/1038	23/14104	0.0843478	0.387049	0.341971	Erc2/Adarb1/Chrna3/Chrnb4	4
GO:0009187	cyclic nucleotide metabolic process	4/1038	23/14104	0.0843478	0.387049	0.341971	Adcy6/Pde2a/Pde5a/Adcy2	4
GO:0018149	peptide cross-linking	4/1038	23/14104	0.0843478	0.387049	0.341971	Spock2/Lor/Bgn/F13a1	4
GO:0042133	neurotransmitter metabolic process	4/1038	23/14104	0.0843478	0.387049	0.341971	Maob/Aldh9a1/Pebp1/Th	4
GO:0043950	positive regulation of cAMP-mediated signaling	4/1038	23/14104	0.0843478	0.387049	0.341971	Pebp1/Gipr/Adora2b/Sct	4
GO:0045324	late endosome to vacuole transport	4/1038	23/14104	0.0843478	0.387049	0.341971	Chmp1a/Tmem50a/Tmem50b/Chmp4c	4
GO:0045671	negative regulation of osteoclast differentiation	4/1038	23/14104	0.0843478	0.387049	0.341971	Pias3/Clec2d/Ceacam1/Lrrc17	4
GO:0050909	sensory perception of taste	4/1038	23/14104	0.0843478	0.387049	0.341971	Scnn1b/Itpr3/Scnn1g/Scnn1a	4
GO:0070633	transepithelial transport	4/1038	23/14104	0.0843478	0.387049	0.341971	Scnn1b/Abcc1/Itpr1/Abcg2	4
GO:1903959	regulation of anion transmembrane transport	4/1038	23/14104	0.0843478	0.387049	0.341971	Slc43a2/Prkca/Rgs2/Agt	4
GO:0048259	regulation of receptor-mediated endocytosis	12/1038	105/14104	0.0843883	0.387049	0.341971	Tnk2/Ap2a1/Necab2/Prkca/Syt11/Vegfa/Hip1/Arrb2/Sh3gl2/Ldlrap1/Efnb2/Neu3	12
GO:0046579	positive regulation of Ras protein signal transduction	7/1038	52/14104	0.0851066	0.388941	0.343642	Robo1/F11r/Auts2/Rasgrf1/Lpar1/Ntrk1/Ngfr	7
GO:0060675	ureteric bud morphogenesis	7/1038	52/14104	0.0851066	0.388941	0.343642	Vegfa/Lzts2/Myc/Lhx1/Hes1/Agt/Hey1	7
GO:0072171	mesonephric tubule morphogenesis	7/1038	52/14104	0.0851066	0.388941	0.343642	Vegfa/Lzts2/Myc/Lhx1/Hes1/Agt/Hey1	7
GO:0008038	neuron recognition	6/1038	42/14104	0.085187	0.388941	0.343642	Amigo1/Robo1/Vstm2l/L1cam/Tnn/Cnr1	6
GO:0018198	peptidyl-cysteine modification	6/1038	42/14104	0.085187	0.388941	0.343642	Zdhhc2/Rab6a/Zdhhc1/Atp2b4/Snta1/Zdhhc23	6
GO:0060538	skeletal muscle organ development	16/1038	150/14104	0.0854204	0.389653	0.344271	Prkaa1/Gpx1/Ski/Nr1d2/Hlf/Hdac5/Med20/Ppp3ca/Mettl8/Mnx1/Myc/Cdon/Cntfr/Skil/Eln/Meox2	16
GO:0050920	regulation of chemotaxis	18/1038	173/14104	0.0859074	0.39152	0.345921	Akt2/Coro1b/Sema4b/Robo1/Prkca/Itga2/Mapk3/Vegfa/Prkd1/Efnb2/Sema6a/Ntrk3/Lpar1/Nbl1/Pdgfd/Lbp/Edn2/Snai2	18
GO:0009913	epidermal cell differentiation	15/1038	139/14104	0.0867472	0.39499	0.348987	Irf6/Jag2/Cux1/Vdr/Pax6/Hes1/Pphln1/St14/Lor/Txnip/Ovol1/Pou3f1/Grhl1/Hey1/Cdh23	15
GO:0008306	associative learning	10/1038	84/14104	0.0882857	0.40127	0.354535	Cacna1c/Meis2/Dcdc2a/Glp1r/Ddhd2/Grin1/Ap1s2/Agt/Shank1/Sct	10
GO:0043255	regulation of carbohydrate biosynthetic process	10/1038	84/14104	0.0882857	0.40127	0.354535	Akt1/Akt2/Ap2a1/Irs1/Gck/Sorbs1/Ppp1r3c/Inpp5k/Ppara/Slc35b4	10
GO:0110148	biomineralization	13/1038	117/14104	0.0886901	0.402744	0.355838	Mtss1/Bmpr1a/Sbds/Trpm4/Acvr1/Bmpr1b/Ank/Pkdcc/Bcor/Klf10/Ppara/Dlk1/Hey1	13
GO:0051145	smooth muscle cell differentiation	8/1038	63/14104	0.0897355	0.406758	0.359384	Acvr1/Vegfa/Hes1/Agt/Tbx3/Olfm2/Smad6/Hey1	8
GO:1904377	positive regulation of protein localization to cell periphery	8/1038	63/14104	0.0897355	0.406758	0.359384	Akt1/Zdhhc2/Lrp1/Sorbs1/Cnpy4/Acsl3/Atp2b4/Atp2c1	8
GO:0030178	negative regulation of Wnt signaling pathway	15/1038	140/14104	0.0909036	0.41048	0.362673	Lrp1/Tle2/Tle3/Lzts2/Mllt3/Isl1/Shisa2/Tmem64/Rbms3/Tnn/Ptpru/Shisa6/Fzd1/Snai2/Wif1	15
GO:0002823	negative regulation of adaptive immune response based on somatic recombination of immune receptors built from immunoglobulin superfamily domains	5/1038	33/14104	0.0914573	0.41048	0.362673	Bcl6/Jak3/Il4ra/Parp3/Smad7	5
GO:0007157	heterophilic cell-cell adhesion via plasma membrane cell adhesion molecules	5/1038	33/14104	0.0914573	0.41048	0.362673	Tenm3/Amigo1/Scarf2/L1cam/Cdh4	5
GO:0009311	oligosaccharide metabolic process	5/1038	33/14104	0.0914573	0.41048	0.362673	St6galnac6/Fut4/St8sia1/B3galt1/Neu3	5
GO:0032924	activin receptor signaling pathway	5/1038	33/14104	0.0914573	0.41048	0.362673	Ski/Dand5/Acvr1/Acvr1c/Smad7	5
GO:0048806	genitalia development	5/1038	33/14104	0.0914573	0.41048	0.362673	Nipbl/Dhcr24/Lhx1/Ptpn11/Tbx3	5
GO:0051930	regulation of sensory perception of pain	5/1038	33/14104	0.0914573	0.41048	0.362673	Adora1/Zfhx2/Grin2d/Fabp5/Kcnc4	5
GO:0051973	positive regulation of telomerase activity	5/1038	33/14104	0.0914573	0.41048	0.362673	Pkib/Mapk3/Myc/Parm1/Mapk15	5
GO:0031641	regulation of myelination	7/1038	53/14104	0.0921663	0.41048	0.362673	Akt1/Lpin1/Zpr1/Rarg/Rxra/Jam2/Ngfr	7
GO:0072080	nephron tubule development	9/1038	74/14104	0.0924427	0.41048	0.362673	Mtss1/Vegfa/Lzts2/Myc/Lhx1/Hes1/Agt/Calb1/Hey1	9
GO:0003184	pulmonary valve morphogenesis	3/1038	15/14104	0.0931075	0.41048	0.362673	Robo1/Smad6/Hey1	3
GO:0006991	response to sterol depletion	3/1038	15/14104	0.0931075	0.41048	0.362673	Srebf2/Erlin2/Insig1	3
GO:0010470	regulation of gastrulation	3/1038	15/14104	0.0931075	0.41048	0.362673	Foxa2/Phldb2/Lhx1	3
GO:0010885	regulation of cholesterol storage	3/1038	15/14104	0.0931075	0.41048	0.362673	Srebf2/Nr1h2/Ppara	3
GO:0014733	regulation of skeletal muscle adaptation	3/1038	15/14104	0.0931075	0.41048	0.362673	Gtf2i/Ppp3ca/Igfbp5	3
GO:0030730	sequestering of triglyceride	3/1038	15/14104	0.0931075	0.41048	0.362673	Plin2/Ppara/Cidea	3
GO:0032511	late endosome to vacuole transport via multivesicular body sorting pathway	3/1038	15/14104	0.0931075	0.41048	0.362673	Tmem50a/Tmem50b/Chmp4c	3
GO:0035813	regulation of renal sodium excretion	3/1038	15/14104	0.0931075	0.41048	0.362673	Adora1/Agt/Avpr1a	3
GO:0036315	cellular response to sterol	3/1038	15/14104	0.0931075	0.41048	0.362673	Insig1/Osbpl7/Rorc	3
GO:0043217	myelin maintenance	3/1038	15/14104	0.0931075	0.41048	0.362673	Akt1/Akt2/Abcd2	3
GO:0051782	negative regulation of cell division	3/1038	15/14104	0.0931075	0.41048	0.362673	Chmp4c/Myc/Txnip	3
GO:0060396	growth hormone receptor signaling pathway	3/1038	15/14104	0.0931075	0.41048	0.362673	Jak2/Stat6/Stat5a	3
GO:0070572	positive regulation of neuron projection regeneration	3/1038	15/14104	0.0931075	0.41048	0.362673	Lrp1/Fkbp1b/Ntrk3	3
GO:0071378	cellular response to growth hormone stimulus	3/1038	15/14104	0.0931075	0.41048	0.362673	Jak2/Stat6/Stat5a	3
GO:0071501	cellular response to sterol depletion	3/1038	15/14104	0.0931075	0.41048	0.362673	Srebf2/Erlin2/Insig1	3
GO:0090136	epithelial cell-cell adhesion	3/1038	15/14104	0.0931075	0.41048	0.362673	Camsap3/Ctnna1/Plekha7	3
GO:0099638	endosome to plasma membrane protein transport	3/1038	15/14104	0.0931075	0.41048	0.362673	Zdhhc2/Snx27/Grip1	3
GO:1902043	positive regulation of extrinsic apoptotic signaling pathway via death domain receptors	3/1038	15/14104	0.0931075	0.41048	0.362673	Bmpr1b/Pea15a/Skil	3
GO:2001241	positive regulation of extrinsic apoptotic signaling pathway in absence of ligand	3/1038	15/14104	0.0931075	0.41048	0.362673	Jak3/Ctnna1/Unc5b	3
GO:0006754	ATP biosynthetic process	6/1038	43/14104	0.093165	0.41048	0.362673	Slc25a13/Pklr/Pid1/Pkm/Myc/Ppara	6
GO:0010883	regulation of lipid storage	6/1038	43/14104	0.093165	0.41048	0.362673	Srebf2/Nr1h2/Plin2/Nfkbia/Ppara/Cidea	6
GO:0021536	diencephalon development	6/1038	43/14104	0.093165	0.41048	0.362673	Bmpr1a/Nr4a2/Pax6/Hes1/Isl1/Ptchd1	6
GO:0006606	protein import into nucleus	16/1038	152/14104	0.0934261	0.411271	0.363371	Akt1/Jak2/Cabp1/Nxt2/Ppp3ca/Zpr1/Hyal2/Pkig/Tnfrsf1a/Ubr5/Prkd1/Nfkbia/Chp2/Nup93/Agt/Txnip	16
GO:1903076	regulation of protein localization to plasma membrane	12/1038	107/14104	0.094043	0.413625	0.365451	Akt1/Zdhhc2/Lrp1/Sorbs1/Cnpy4/Acsl3/Atp2b4/Atp2c1/Pid1/Pkdcc/Kalrn/Ldlrap1	12
GO:0038127	ERBB signaling pathway	11/1038	96/14104	0.0942706	0.414264	0.366016	Akt1/Rnf115/Adora1/Shkbp1/Shc1/Hip1/Ptprr/Ptpn11/Agt/Ceacam1/Neu3	11
GO:0002347	response to tumor cell	4/1038	24/14104	0.0956021	0.417927	0.369253	Dapk1/Rbms3/Txnip/Ceacam1	4
GO:0006882	cellular zinc ion homeostasis	4/1038	24/14104	0.0956021	0.417927	0.369253	Slc30a8/Slc30a1/Mt2/Mt1	4
GO:0010837	regulation of keratinocyte proliferation	4/1038	24/14104	0.0956021	0.417927	0.369253	Vdr/Prkd1/Efnb2/Snai2	4
GO:0031629	synaptic vesicle fusion to presynaptic active zone membrane	4/1038	24/14104	0.0956021	0.417927	0.369253	Grik5/Cplx2/Syt7/Syt9	4
GO:0090382	phagosome maturation	4/1038	24/14104	0.0956021	0.417927	0.369253	Rab43/Pikfyve/Syt11/Syt7	4
GO:0099500	vesicle fusion to plasma membrane	4/1038	24/14104	0.0956021	0.417927	0.369253	Grik5/Cplx2/Syt7/Syt9	4
GO:0002260	lymphocyte homeostasis	8/1038	64/14104	0.0963085	0.420286	0.371336	Akt1/Slc40a1/Stat5a/Bcl2l11/Jak3/Lmo1/Skil/Ceacam1	8
GO:0006919	activation of cysteine-type endopeptidase activity involved in apoptotic process	8/1038	64/14104	0.0963085	0.420286	0.371336	Jak2/Casp9/Mtch1/Robo1/Bcl2l11/Hip1/Myc/Ngfr	8
GO:0061138	morphogenesis of a branching epithelium	18/1038	176/14104	0.0972167	0.423882	0.374514	Foxa2/Btrc/Pkd1/Tmtc3/Vdr/Pkhd1/Rxra/Ddr1/Acvr1/Vegfa/Myc/Lhx1/Celsr1/St14/Agt/Lrp5/Tbx3/Snai2	18
GO:0045055	regulated exocytosis	22/1038	223/14104	0.0977367	0.42578	0.376191	Grik5/Cacna1c/Fbxl20/Pfn2/Sv2a/Erc2/Cplx2/Prkca/Rims3/Adora2b/Syt11/Syt7/Syt9/Mical1/Il4ra/Otof/Fes/Chrna3/Unc13c/Syt12/Syt17/Cacna1g	22
GO:0019915	lipid storage	9/1038	75/14104	0.0985768	0.428816	0.378874	Srebf2/Nr1h2/Stat5a/Plin2/Cds1/Nfkbia/Ppara/Cidea/Acvr1c	9
GO:0099173	postsynapse organization	19/1038	188/14104	0.0986039	0.428816	0.378874	Zdhhc2/Snx27/Dgkz/Sorbs1/Arhgef9/Epha7/Ptprs/Tmem108/Nrxn2/Lrfn4/Kalrn/Grin1/Cux2/Nlgn2/Shisa6/Ntrk3/Shank1/Srcin1/Rph3a	19
GO:0051926	negative regulation of calcium ion transport	7/1038	54/14104	0.0995431	0.4316	0.381333	Akt1/Cabp1/Vdac1/Slc30a1/Fkbp1b/Inpp5k/Hes1	7
GO:0061035	regulation of cartilage development	7/1038	54/14104	0.0995431	0.4316	0.381333	Bmp1/Por/Rarg/Pkdcc/Ptpn11/Smad7/Snai2	7
GO:0097006	regulation of plasma lipoprotein particle levels	7/1038	54/14104	0.0995431	0.4316	0.381333	Nr1h2/Acsl3/Fech/Abca1/Ldlrap1/Mylip/Apoa5	7
GO:0048660	regulation of smooth muscle cell proliferation	15/1038	142/14104	0.0995869	0.4316	0.381333	Akt1/Jak2/Bmpr1a/Cdkn1b/Prkca/Itga2/Shc1/Vegfa/Irak4/Myc/Ldlrap1/Agt/Pdgfd/Igfbp5/Id2	15
GO:0003016	respiratory system process	5/1038	34/14104	0.101074	0.435421	0.384709	Jag2/Adora1/Pbx3/Nlgn2/Glra1	5
GO:0006636	unsaturated fatty acid biosynthetic process	5/1038	34/14104	0.101074	0.435421	0.384709	Scd2/Fabp5/Abcd2/Avpr1a/Edn2	5
GO:0021680	cerebellar Purkinje cell layer development	5/1038	34/14104	0.101074	0.435421	0.384709	Ldb1/Lhx1/Sez6l/Sez6/Klhl1	5
GO:0031076	embryonic camera-type eye development	5/1038	34/14104	0.101074	0.435421	0.384709	Tulp3/Pax6/Rarg/Kdm2b/Th	5
GO:0042398	cellular modified amino acid biosynthetic process	5/1038	34/14104	0.101074	0.435421	0.384709	Mthfd1/Ckmt1/Nfe2l2/Slc27a1/Ckb	5
GO:0048679	regulation of axon regeneration	5/1038	34/14104	0.101074	0.435421	0.384709	Lrp1/Ptprs/Fkbp1b/Rtn4rl1/Ntrk3	5
GO:0051931	regulation of sensory perception	5/1038	34/14104	0.101074	0.435421	0.384709	Adora1/Zfhx2/Grin2d/Fabp5/Kcnc4	5
GO:0060612	adipose tissue development	6/1038	44/14104	0.10153	0.437013	0.386116	Bbs4/Trpm4/Ap1s2/Rorc/Lrp5/Id2	6
GO:0006635	fatty acid beta-oxidation	8/1038	65/14104	0.103147	0.443595	0.391931	Akt1/Akt2/Irs1/Acads/Lonp2/Hadh/Abcd2/Cnr1	8
GO:0050806	positive regulation of synaptic transmission	17/1038	166/14104	0.103757	0.445712	0.393801	Zdhhc2/Clstn1/Kctd13/Adora1/Lgi1/Prkcz/Itpr3/Rims3/Grin2d/Arrb2/Kalrn/Mpp2/Nlgn2/Ntrk1/Calb1/Ngfr/Syt12	17
GO:0030902	hindbrain development	15/1038	143/14104	0.104114	0.445712	0.393801	Foxa2/Ldb1/Pax6/Kdm2b/Ptprs/Lhx1/Hes1/Grin1/Sez6l/Ptpn11/Wls/Sez6/Klhl1/Kndc1/Smad9	15
GO:0046390	ribose phosphate biosynthetic process	15/1038	143/14104	0.104114	0.445712	0.393801	Adcy6/Pank4/Dcakd/Acss2/Slc25a13/Pklr/Pid1/Pkm/Pdk1/Prpsap2/Gmpr/Myc/Acly/Ppara/Adcy2	15
GO:0051924	regulation of calcium ion transport	21/1038	213/14104	0.104271	0.445712	0.393801	Akt1/Cabp1/Cacna1c/Vdac1/Lime1/Slc30a1/Vdr/Jak3/Plp1/Glp1r/Fkbp1b/Inpp5k/Arrb2/Prkd1/Hes1/Grin1/Itpr1/S100a1/Jph3/Agt/Cacna1g	21
GO:0001704	formation of primary germ layer	9/1038	76/14104	0.10494	0.445712	0.393801	Foxa2/Bmpr1a/Ets2/Acvr1/Pofut2/Lhx1/Wls/Fzd7/Atoh8	9
GO:0006354	DNA-templated transcription, elongation	9/1038	76/14104	0.10494	0.445712	0.393801	Smarcd1/Nelfb/Ldb1/Zmynd11/Gtf2f2/Ubtf/Zmiz1/Cbx7/Sertad1	9
GO:0030216	keratinocyte differentiation	9/1038	76/14104	0.10494	0.445712	0.393801	Irf6/Vdr/Pax6/Pphln1/St14/Lor/Txnip/Pou3f1/Grhl1	9
GO:0035270	endocrine system development	11/1038	98/14104	0.105225	0.445712	0.393801	Foxa2/Bmpr1a/Gipr/Pdx1/Pax6/Mapk3/Mnx1/Thra/Hes1/Rap1gap/Isl1	11
GO:0150115	cell-substrate junction organization	11/1038	98/14104	0.105225	0.445712	0.393801	Taok2/Slk/Lrp1/Sorbs1/Ldb1/Phldb2/Bcas3/Itga2/Camsap3/Vegfa/Ptpn11	11
GO:0006605	protein targeting	24/1038	249/14104	0.10549	0.445712	0.393801	Zdhhc2/Prkaa1/Ywhaq/Akt2/Pex6/Pikfyve/Smurf1/Sgtb/Adora1/Tomm34/Zdhhc1/Pex16/Zfand2b/Vps13a/Lonp2/Hacl1/Ppp1r3c/Inpp5k/Zdhhc23/Mlph/Mtcl1/Zfand6/Folr1/Mgarp	24
GO:0033138	positive regulation of peptidyl-serine phosphorylation	10/1038	87/14104	0.105507	0.445712	0.393801	Akt1/Akt2/Pfn2/Atp2b4/Vegfa/Tnks1bp1/Arrb2/Prkd1/Agt/Ntrk3	10
GO:0014911	positive regulation of smooth muscle cell migration	7/1038	55/14104	0.107233	0.445712	0.393801	Lrp1/Itga2/Myc/Agt/Lpar1/Pdgfd/Igfbp5	7
GO:2000179	positive regulation of neural precursor cell proliferation	7/1038	55/14104	0.107233	0.445712	0.393801	Gng5/Hdac5/Pax6/Vegfa/Lhx1/Cdon/Ngfr	7
GO:0002701	negative regulation of production of molecular mediator of immune response	4/1038	25/14104	0.10752	0.445712	0.393801	Bcl6/Jak3/Parp3/Smad7	4
GO:0016339	calcium-dependent cell-cell adhesion via plasma membrane cell adhesion molecules	4/1038	25/14104	0.10752	0.445712	0.393801	Atp2c1/Cdh22/Ceacam1/Cdh23	4
GO:0042269	regulation of natural killer cell mediated cytotoxicity	4/1038	25/14104	0.10752	0.445712	0.393801	Stat5a/Arrb2/Clec2d/Ceacam1	4
GO:0045932	negative regulation of muscle contraction	4/1038	25/14104	0.10752	0.445712	0.393801	Adora1/Rgs2/Adora2b/Pde5a	4
GO:0055069	zinc ion homeostasis	4/1038	25/14104	0.10752	0.445712	0.393801	Slc30a8/Slc30a1/Mt2/Mt1	4
GO:0060317	cardiac epithelial to mesenchymal transition	4/1038	25/14104	0.10752	0.445712	0.393801	Acvr1/Tbx3/Snai2/Hey1	4
GO:0060343	trabecula formation	4/1038	25/14104	0.10752	0.445712	0.393801	Slc40a1/Vdr/Vegfa/Thbs3	4
GO:0061036	positive regulation of cartilage development	4/1038	25/14104	0.10752	0.445712	0.393801	Bmp1/Por/Pkdcc/Smad7	4
GO:0090169	regulation of spindle assembly	4/1038	25/14104	0.10752	0.445712	0.393801	Chmp1a/Chmp4c/Eml3/Mapk15	4
GO:0099010	modification of postsynaptic structure	4/1038	25/14104	0.10752	0.445712	0.393801	Filip1/Cabp1/Pfn2/Kalrn	4
GO:1901099	negative regulation of signal transduction in absence of ligand	4/1038	25/14104	0.10752	0.445712	0.393801	Sgk3/Ctnna1/Unc5b/Snai2	4
GO:2001240	negative regulation of extrinsic apoptotic signaling pathway in absence of ligand	4/1038	25/14104	0.10752	0.445712	0.393801	Sgk3/Ctnna1/Unc5b/Snai2	4
GO:0046034	ATP metabolic process	21/1038	214/14104	0.108039	0.445712	0.393801	Prkaa1/Cox7a2l/Cox6a2/Entpd5/Gck/Mlxipl/Slc25a13/Aldoc/Khk/Galt/Pklr/Pfkfb2/Pid1/Pkm/Myc/Pde2a/Prkag2/Ppara/Slc4a4/Aldob/Ak5	21
GO:0055067	monovalent inorganic cation homeostasis	13/1038	121/14104	0.108108	0.445712	0.393801	Adora1/Slc12a9/Mllt6/Scnn1b/Slc12a5/Mapk3/Atp1a1/Scnn1g/Slc4a4/Chp2/Agt/Avpr1a/Scnn1a	13
GO:0002719	negative regulation of cytokine production involved in immune response	3/1038	16/14104	0.108596	0.445712	0.393801	Bcl6/Jak3/Smad7	3
GO:0003084	positive regulation of systemic arterial blood pressure	3/1038	16/14104	0.108596	0.445712	0.393801	Adora1/Agt/Avpr1a	3
GO:0003198	epithelial to mesenchymal transition involved in endocardial cushion formation	3/1038	16/14104	0.108596	0.445712	0.393801	Acvr1/Snai2/Hey1	3
GO:0022038	corpus callosum development	3/1038	16/14104	0.108596	0.445712	0.393801	Ptprs/Ulk4/Rtn4rl1	3
GO:0030878	thyroid gland development	3/1038	16/14104	0.108596	0.445712	0.393801	Mapk3/Thra/Rap1gap	3
GO:0031281	positive regulation of cyclase activity	3/1038	16/14104	0.108596	0.445712	0.393801	Cacna1c/Mapk3/Adora2b	3
GO:0031649	heat generation	3/1038	16/14104	0.108596	0.445712	0.393801	Slc27a1/Tnfrsf11a/Cnr1	3
GO:0032331	negative regulation of chondrocyte differentiation	3/1038	16/14104	0.108596	0.445712	0.393801	Rarg/Ptpn11/Snai2	3
GO:0042474	middle ear morphogenesis	3/1038	16/14104	0.108596	0.445712	0.393801	Insig1/Tshz1/Myc	3
GO:0042572	retinol metabolic process	3/1038	16/14104	0.108596	0.445712	0.393801	Rdh11/Retsat/Dhrs3	3
GO:0042749	regulation of circadian sleep/wake cycle	3/1038	16/14104	0.108596	0.445712	0.393801	Adora1/Nr1d1/Per3	3
GO:0042753	positive regulation of circadian rhythm	3/1038	16/14104	0.108596	0.445712	0.393801	Btrc/Nr1d1/Rorc	3
GO:0045540	regulation of cholesterol biosynthetic process	3/1038	16/14104	0.108596	0.445712	0.393801	Srebf2/Erlin2/Por	3
GO:0045986	negative regulation of smooth muscle contraction	3/1038	16/14104	0.108596	0.445712	0.393801	Adora1/Rgs2/Adora2b	3
GO:0046855	inositol phosphate dephosphorylation	3/1038	16/14104	0.108596	0.445712	0.393801	Impa1/Inpp5k/Synj2	3
GO:0048143	astrocyte activation	3/1038	16/14104	0.108596	0.445712	0.393801	Lrp1/Nr1d1/Agt	3
GO:0051481	negative regulation of cytosolic calcium ion concentration	3/1038	16/14104	0.108596	0.445712	0.393801	Gtf2i/Lrp1/Kcnk3	3
GO:0060081	membrane hyperpolarization	3/1038	16/14104	0.108596	0.445712	0.393801	Prkcz/Atp1a1/Agt	3
GO:0060438	trachea development	3/1038	16/14104	0.108596	0.445712	0.393801	Rarg/Mapk3/Ano1	3
GO:0061430	bone trabecula morphogenesis	3/1038	16/14104	0.108596	0.445712	0.393801	Vdr/Vegfa/Thbs3	3
GO:0072111	cell proliferation involved in kidney development	3/1038	16/14104	0.108596	0.445712	0.393801	Lin28a/Myc/Pdgfd	3
GO:0072207	metanephric epithelium development	3/1038	16/14104	0.108596	0.445712	0.393801	Mtss1/Hes1/Calb1	3
GO:0098885	modification of postsynaptic actin cytoskeleton	3/1038	16/14104	0.108596	0.445712	0.393801	Cabp1/Pfn2/Kalrn	3
GO:0106118	regulation of sterol biosynthetic process	3/1038	16/14104	0.108596	0.445712	0.393801	Srebf2/Erlin2/Por	3
GO:0140448	signaling receptor ligand precursor processing	3/1038	16/14104	0.108596	0.445712	0.393801	Pcsk6/Pcsk1n/Furin	3
GO:1901550	regulation of endothelial cell development	3/1038	16/14104	0.108596	0.445712	0.393801	F11r/Vegfa/Tnfrsf1a	3
GO:1903140	regulation of establishment of endothelial barrier	3/1038	16/14104	0.108596	0.445712	0.393801	F11r/Vegfa/Tnfrsf1a	3
GO:1904355	positive regulation of telomere capping	3/1038	16/14104	0.108596	0.445712	0.393801	Pkib/Mapk3/Mapk15	3
GO:1904889	regulation of excitatory synapse assembly	3/1038	16/14104	0.108596	0.445712	0.393801	Ptprs/Lrfn4/Ntrk3	3
GO:0050731	positive regulation of peptidyl-tyrosine phosphorylation	15/1038	144/14104	0.108765	0.446042	0.394093	Tnk2/Jak2/Dlg3/Adora1/Mlst8/Acvr1/Vegfa/Arrb2/Tnfrsf1a/Hes1/Dok7/Isl1/Ptpn11/Agt/Srcin1	15
GO:0045664	regulation of neuron differentiation	18/1038	179/14104	0.109426	0.447891	0.395726	Foxa2/Nbn/Hmg20a/Zfhx2/Bcl6/Pax6/Lin28a/Ctdsp1/Dnmt3b/Hes1/Rap1gap/Isl1/Cdon/Id4/Nbl1/Ngfr/Id2/Hey1	18
GO:0045785	positive regulation of cell adhesion	32/1038	347/14104	0.109599	0.447891	0.395726	Jak2/Cbfb/Capn1/Jak1/Sox12/Plekha2/Ldb1/Dusp26/Bcl6/Stat5a/Ppp3ca/Prkca/Itga2/Prkcz/Jak3/F11r/Vegfa/Mex3b/L1cam/Zmiz1/Hes1/Fut4/Rap1gap/Efnb2/Ptpn11/Emp2/Itga6/Spock2/Il4ra/Ptpru/Ceacam1/Smad7	32
GO:2001233	regulation of apoptotic signaling pathway	32/1038	347/14104	0.109599	0.447891	0.395726	Akt1/Maz/Jak2/Cep63/Gpx1/Nfe2l2/Zmynd11/Pdx1/Madd/Meis3/Nr4a2/Bcl2l11/Hyal2/Jak3/Sgk3/Nacc2/Dapk1/Acvr1/Bmpr1b/Ctnna1/Vegfa/Pea15a/Arrb2/Myc/Unc5b/Itga6/Agt/Skil/Rnf34/Bmf/Ngfr/Snai2	32
GO:0010676	positive regulation of cellular carbohydrate metabolic process	6/1038	45/14104	0.110275	0.447891	0.395726	Akt1/Akt2/Irs1/Gck/Sorbs1/Ppara	6
GO:0001763	morphogenesis of a branching structure	19/1038	191/14104	0.1105	0.447891	0.395726	Foxa2/Btrc/Pkd1/Tmtc3/Vdr/Pkhd1/Rxra/Ddr1/Acvr1/Vegfa/Epha7/Myc/Lhx1/Celsr1/St14/Agt/Lrp5/Tbx3/Snai2	19
GO:0051170	import into nucleus	16/1038	156/14104	0.110813	0.447891	0.395726	Akt1/Jak2/Cabp1/Nxt2/Ppp3ca/Zpr1/Hyal2/Pkig/Tnfrsf1a/Ubr5/Prkd1/Nfkbia/Chp2/Nup93/Agt/Txnip	16
GO:0031532	actin cytoskeleton reorganization	11/1038	99/14104	0.110969	0.447891	0.395726	Lpin1/Insrr/Bcas3/Atp2c1/F11r/Shc1/Auts2/Ntrk3/Fes/Iqgap2/Parvb	11
GO:1902806	regulation of cell cycle G1/S phase transition	14/1038	133/14104	0.111128	0.447891	0.395726	Akt1/Cirbp/Dgkz/Cdkn1b/Fhl1/Mepce/Pkd1/Rdx/Atp2b4/Nacc2/Kank2/Ctdsp1/Fam83d/Id2	14
GO:0003044	regulation of systemic arterial blood pressure mediated by a chemical signal	5/1038	35/14104	0.111172	0.447891	0.395726	Rps6ka2/Enpep/Agt/Avpr1a/Edn2	5
GO:0006739	NADP metabolic process	5/1038	35/14104	0.111172	0.447891	0.395726	Idh1/Gck/Me1/Nqo1/Fmo2	5
GO:0007215	glutamate receptor signaling pathway	5/1038	35/14104	0.111172	0.447891	0.395726	Necab2/Plp1/Sstr1/Kalrn/Grin1	5
GO:0015804	neutral amino acid transport	5/1038	35/14104	0.111172	0.447891	0.395726	Slc7a8/Slc43a2/Rgs2/Slc6a6/Slc6a15	5
GO:0016233	telomere capping	5/1038	35/14104	0.111172	0.447891	0.395726	Nbn/Ercc4/Pkib/Mapk3/Mapk15	5
GO:0032232	negative regulation of actin filament bundle assembly	5/1038	35/14104	0.111172	0.447891	0.395726	Phldb2/F11r/Kank2/Inpp5k/Shank1	5
GO:0033866	nucleoside bisphosphate biosynthetic process	5/1038	35/14104	0.111172	0.447891	0.395726	Pank4/Dcakd/Acss2/Pdk1/Acly	5
GO:0034030	ribonucleoside bisphosphate biosynthetic process	5/1038	35/14104	0.111172	0.447891	0.395726	Pank4/Dcakd/Acss2/Pdk1/Acly	5
GO:0034033	purine nucleoside bisphosphate biosynthetic process	5/1038	35/14104	0.111172	0.447891	0.395726	Pank4/Dcakd/Acss2/Pdk1/Acly	5
GO:0045880	positive regulation of smoothened signaling pathway	5/1038	35/14104	0.111172	0.447891	0.395726	Foxa2/Ulk3/Por/Dcdc2a/Ctnna1	5
GO:0060236	regulation of mitotic spindle organization	5/1038	35/14104	0.111172	0.447891	0.395726	Chmp1a/Pkd1/Chmp4c/Eml3/Parp3	5
GO:0072348	sulfur compound transport	5/1038	35/14104	0.111172	0.447891	0.395726	Abcc1/Slc27a1/Slc6a6/Slc25a10/Abcg2	5
GO:0086004	regulation of cardiac muscle cell contraction	5/1038	35/14104	0.111172	0.447891	0.395726	Cacna1c/Adora1/Trpm4/Hcn4/Atp1a1	5
GO:0090175	regulation of establishment of planar polarity	5/1038	35/14104	0.111172	0.447891	0.395726	Pkhd1/Plekha4/Mllt3/Celsr1/Fzd1	5
GO:0043588	skin development	20/1038	203/14104	0.111309	0.448085	0.395898	Akt1/Irf6/Ldb1/Vdr/Pax6/Itga2/Dhcr24/Cbx7/Celsr1/Pphln1/St14/Itga6/Lor/Txnip/Ovol1/Pou3f1/Grhl1/Ngfr/Igfbp5/Hpse	20
GO:0007173	epidermal growth factor receptor signaling pathway	10/1038	88/14104	0.111648	0.448731	0.396469	Akt1/Rnf115/Adora1/Shkbp1/Shc1/Hip1/Ptpn11/Agt/Ceacam1/Neu3	10
GO:0009062	fatty acid catabolic process	10/1038	88/14104	0.111648	0.448731	0.396469	Akt1/Akt2/Irs1/Lpin1/Acads/Lonp2/Hacl1/Hadh/Abcd2/Cnr1	10
GO:0055007	cardiac muscle cell differentiation	13/1038	122/14104	0.113328	0.454423	0.401498	Bmpr1a/Rgs2/Rxra/Acvr1/Vegfa/Arrb2/Myo18b/Efnb2/Isl1/Ppara/Fzd7/Agt/Tbx3	13
GO:0048736	appendage development	15/1038	145/14104	0.113539	0.454423	0.401498	Irf6/Nipbl/Bmpr1a/Cacna1c/Ski/Tulp3/Bcl2l11/Rarg/Bmpr1b/Pkdcc/Chst11/Itga6/Lrp5/Tbx3/Meox2	15
GO:0060173	limb development	15/1038	145/14104	0.113539	0.454423	0.401498	Irf6/Nipbl/Bmpr1a/Cacna1c/Ski/Tulp3/Bcl2l11/Rarg/Bmpr1b/Pkdcc/Chst11/Itga6/Lrp5/Tbx3/Meox2	15
GO:1903305	regulation of regulated secretory pathway	15/1038	145/14104	0.113539	0.454423	0.401498	Fbxl20/Pfn2/Prkca/Rims3/Adora2b/Syt11/Syt7/Syt9/Mical1/Il4ra/Fes/Chrna3/Syt12/Syt17/Cacna1g	15
GO:0000082	G1/S transition of mitotic cell cycle	18/1038	180/14104	0.113696	0.454423	0.401498	Akt1/Dgkz/Cdkn1b/Fhl1/Mepce/Bach1/Pkd1/Cdk17/Rdx/Ppp3ca/Zpr1/Nacc2/Klf11/Acvr1/Kank2/Ctdsp1/Id4/Id2	18
GO:0009165	nucleotide biosynthetic process	18/1038	180/14104	0.113696	0.454423	0.401498	Adcy6/Mthfd1/Pank4/Dcakd/Flad1/Acss2/Slc25a13/Adora2b/Pklr/Pid1/Pkm/Pdk1/Prpsap2/Gmpr/Myc/Acly/Ppara/Adcy2	18
GO:0043583	ear development	18/1038	180/14104	0.113696	0.454423	0.401498	Nipbl/Jag2/Cdkn1b/Insig1/Bloc1s5/Sobp/Cux1/Bcl2l11/Mapk3/Ddr1/Tshz1/Myc/Hes1/Cebpd/Ptpn11/Celsr1/Hey1/Cdh23	18
GO:0003229	ventricular cardiac muscle tissue development	7/1038	56/14104	0.115231	0.45968	0.406143	Bmpr1a/Rxra/Isl1/Tbx3/Smad7/Id2/Hey1	7
GO:0008542	visual learning	7/1038	56/14104	0.115231	0.45968	0.406143	Cacna1c/Meis2/Dcdc2a/Ddhd2/Grin1/Ap1s2/Sct	7
GO:0006639	acylglycerol metabolic process	12/1038	111/14104	0.115285	0.45968	0.406143	Slc37a4/Dgkz/Gpx1/Insig1/Lpin1/Nr1h2/Atg14/Slc27a1/Ddhd2/Ptpn11/Apof/Apoa5	12
GO:0061458	reproductive system development	32/1038	349/14104	0.115704	0.460987	0.407297	Akt1/Sgpl1/Jmjd1c/Nipbl/Cdkn1b/Rtcb/Pkd1/Stat5a/Erf/Bcl2l11/Rarg/Rxra/Mapk3/Plekha5/Bmpr1b/Vegfa/Dhcr24/Arrb2/Lhx1/Zfat/Hes1/Ptpn11/St14/Id4/Agt/Cdx4/Serpinf1/Ntrk1/Tppp3/Tbx3/Edn2/Hey1	32
GO:0090150	establishment of protein localization to membrane	22/1038	228/14104	0.116112	0.462163	0.408337	Zdhhc2/Snx27/Akt2/Clstn1/Mmgt2/Bbs2/Pikfyve/Sgtb/Adora1/Zdhhc1/Pex16/Gga2/Zfand2b/Rilpl2/Grip1/Acsl3/Atp2c1/Inpp5k/Pkdcc/Zdhhc23/Mtcl1/Folr1	22
GO:0009260	ribonucleotide biosynthetic process	14/1038	134/14104	0.116183	0.462163	0.408337	Adcy6/Pank4/Dcakd/Acss2/Slc25a13/Pklr/Pid1/Pkm/Pdk1/Gmpr/Myc/Acly/Ppara/Adcy2	14
GO:1901654	response to ketone	11/1038	100/14104	0.11689	0.464409	0.41032	Akt1/Prkaa1/Adcy6/Jak2/Casp9/Por/Scnn1b/Fbxo32/Scnn1g/Adcy2/Scnn1a	11
GO:0021915	neural tube development	17/1038	169/14104	0.116932	0.464409	0.41032	Foxa2/Mthfd1/Bbs4/Ski/Tulp3/Pax6/Ssbp3/Rarg/Cc2d2a/Mnx1/Kdm2b/Hes1/Celsr1/St14/Folr1/Itpk1/Fzd1	17
[truncated: 458 more rows]

## Sheet: 3.RNA_BP_GO_Down-regulated
ID	Description	GeneRatio	BgRatio	pvalue	p.adjust	qvalue	geneID	Count
[truncated: 3,125 more rows]

## Sheet: 4.Proteomics
Checked	Protein FDR Confidence: Combined	Master	Accession	Description	Exp. q-value: Combined	Sum PEP Score	Coverage [%]	# Peptides	# Isoforms	# PSMs	# Unique Peptides	# AAs	MW [kDa]	calc. pI	Score Mascot: Mascot	Score Sequest HT: Sequest HT	# Peptides (by Search Engine): Mascot	# Peptides (by Search Engine): Sequest HT	Abundance Ratio: (BMP2) / (Control)	Abundance Ratio P-Value: (BMP2) / (Control)	Abundance Ratio Adj. P-Value: (BMP2) / (Control)	Abundances (Grouped): BMP2	Abundances (Grouped): Control	Abundances (Grouped) CV [%]: BMP2	Abundances (Grouped) CV [%]: Control	Abundances (Normalized): F1: 129N, Sample, BMP2	Abundances (Normalized): F1: 129C, Sample, BMP2	Abundances (Normalized): F1: 130N, Sample, BMP2	Abundances (Normalized): F1: 130C, Sample, BMP2	Abundances (Normalized): F1: 131, Sample, BMP2	Abundances (Normalized): F1: 126, Sample, Control	Abundances (Normalized): F1: 127N, Sample, Control	Abundances (Normalized): F1: 127C, Sample, Control	Abundances (Normalized): F1: 128N, Sample, Control	Abundances (Normalized): F1: 128C, Sample, Control	Found in Sample: [S6] F1: 129N, Sample, BMP2	Found in Sample: [S7] F1: 129C, Sample, BMP2	Found in Sample: [S8] F1: 130N, Sample, BMP2	Found in Sample: [S9] F1: 130C, Sample, BMP2	Found in Sample: [S10] F1: 131, Sample, BMP2	Found in Sample: [S1] F1: 126, Sample, Control	Found in Sample: [S2] F1: 127N, Sample, Control	Found in Sample: [S3] F1: 127C, Sample, Control	Found in Sample: [S4] F1: 128N, Sample, Control	Found in Sample: [S5] F1: 128C, Sample, Control	# Protein Groups	Phospho (S; T; Y) Count	Phospho (S; T; Y) Positions
[truncated: 4,533 more rows]

[truncated: 16 more sheets: 5. Significant reg proteins, 6.Prot_BP_GO_Upregulated, 7.Prot_BP_GO_Downregulated, 8.H3K27ac_DiffPeaks_Ctrl, 9.H3K27ac_DiffPeaks_BMP-2, 10.H3K4me3_DiffPeaks_Ctrl, 11.H3K4me3_DiffPeaks_BMP-2, 12.H3K27me3_DiffPeaks_Ctrl, 13.H3K27me3_DiffPeaks_BMP-2, 14. H3K27_BP_GO_Up, 15. H3K27_BP_GO_Down, 16. H3K4me3_BP_GO_Up, 17. H3K4me3_BP_GO_Down, 18.NeuroD1_DiffPeaks_Ctrl, 19.NeuroD1_DiffPeaks_BMP-2, 20.NeuroD1_BP_GO_Down]
